# Supplementary material for: Chromatin-informed inference of transcriptional programs in gynecologic and basal breast cancers
Source: Nat Commun. 2019 Sep 25;10:4369. doi: 10.1038/s41467-019-12291-6 (PMC6761109; doi:10.1038/s41467-019-12291-6)
Supplement: Supplementary file 5 — Supplementary Data 1 [file 41467_2019_12291_MOESM5_ESM.xlsx]

## Sheet: Supplementary Data1
Count table for Cell Line ATAC-seq Atlas
pk	chr	start	end	an3ca_r1	an3ca_r2	caov3_r1	caov3_r2	ishikawa_r1	ishikawa_r2	jhucs_r1	jhucs_r2	kle_r1	kle_r2	mda_mb_231_r1	mda_mb_231_r2	mda_mb_436_r1	mda_mb_436_r2	ovcar8_r1	ovcar8_r2	snu685_r1	snu685_r2	aci158_r1	aci158_r2	aci126_r1	aci126_r2	rl95_r1	rl95_r2
1	chr17	22020693	22020750	596	580	653	650	603	650	648	625	606	619	726	716	564	575	633	629	672	671	671	647	808	722	653	643
2	chr9	127905783	127906004	1006	854	447	591	891	901	534	491	309	361	290	375	523	463	705	741	423	555	216	326	513	321	638	526
3	chr17	15602841	15603084	611	522	237	243	272	293	124	154	98	176	136	141	61	71	113	103	274	318	61	95	174	93	322	224
4	chr20	26189950	26190294	285	292	994	851	490	590	508	456	159	126	259	506	1904	1894	309	336	798	994	473	641	1107	718	938	896
5	chr9	116163659	116163914	997	735	1051	1050	675	721	410	470	285	333	330	314	466	460	477	559	421	394	181	255	395	232	549	433
6	chr12	8395449	8395859	583	485	743	727	587	654	198	231	178	211	139	178	416	346	342	364	237	233	199	275	282	182	323	264
7	chr3	129830230	129830623	768	563	350	305	552	536	280	359	212	277	243	223	195	198	471	460	177	209	209	356	436	288	406	363
8	chr2	54557817	54558084	708	480	769	769	315	347	389	350	229	249	281	247	489	517	311	347	511	558	219	311	350	224	398	299
9	chr10	16859322	16859603	1171	882	878	937	835	806	658	706	428	423	659	583	484	474	453	511	839	885	211	330	975	537	689	582
10	chr19	680367	680690	910	704	275	312	461	455	250	306	72	67	134	208	174	150	283	312	230	274	122	175	190	123	395	287
11	chrX	47092731	47092923	649	564	319	304	292	303	352	406	184	188	57	106	197	152	107	125	408	369	42	70	204	134	392	393
12	chr7	65958448	65958815	937	776	418	402	399	365	323	313	216	229	214	255	365	376	204	215	423	488	128	214	354	180	324	302
13	chr19	54024080	54024354	614	468	469	450	348	341	294	344	99	103	125	111	312	319	266	285	334	372	140	230	283	178	268	225
14	chr1	155715342	155715592	420	365	174	201	326	305	209	198	156	170	186	156	207	211	161	175	308	384	220	302	322	160	264	240
15	chr9	128023923	128024161	498	386	220	223	350	357	229	290	116	130	175	155	281	256	423	413	202	279	98	163	193	92	300	229
16	chr8	87526494	87526821	377	315	347	382	305	354	272	270	233	250	216	225	173	134	238	185	399	414	633	862	411	197	461	369
17	chr10	105881356	105881527	576	545	254	225	221	242	230	269	146	201	134	147	122	111	270	265	373	387	156	229	245	150	191	129
18	chr11	118966327	118966451	632	517	194	212	444	394	243	319	46	60	237	234	130	153	194	256	317	336	101	162	172	97	352	222
19	chr12	120524745	120525005	1145	886	892	852	1136	1206	480	515	390	455	435	558	491	480	659	600	544	615	188	327	373	227	521	412
20	chr8	33424621	33424822	630	429	231	271	329	417	384	390	111	166	134	196	344	315	484	515	403	432	110	187	406	255	472	359
21	chr1	197170337	197170602	484	348	328	330	309	325	426	449	220	223	300	316	477	496	349	341	398	481	279	425	646	360	541	441
22	chr20	39657066	39657412	1228	1051	468	529	724	695	620	649	415	513	642	648	334	293	743	748	583	631	375	550	343	219	463	451
23	chr8	144922955	144923426	830	648	672	648	727	810	353	387	134	194	177	246	708	682	721	791	392	471	168	233	595	329	776	626
24	chr19	12551809	12551996	509	423	162	153	390	385	216	244	161	109	95	205	323	329	226	179	260	329	123	180	192	97	285	241
25	chr2	135675928	135676238	1004	812	679	652	659	746	519	556	348	487	245	281	346	330	608	566	621	661	293	420	643	393	741	551
26	chr20	35374386	35374662	448	313	141	189	330	260	185	227	149	198	236	288	171	178	167	159	175	221	151	219	122	59	235	209
27	chr20	20693461	20693623	595	410	311	292	342	350	315	311	275	324	267	240	150	144	276	289	364	446	361	591	224	122	290	278
28	chr14	50863386	50863783	449	367	285	305	350	356	300	352	387	396	349	354	285	325	367	419	371	446	143	195	279	147	267	220
29	chrX	99891663	99891892	525	443	204	271	209	195	206	186	261	310	262	202	230	253	184	196	337	313	101	175	175	108	170	187
30	chr7	102004024	102004281	456	330	263	268	229	238	120	190	94	126	91	80	146	177	60	53	181	253	70	101	179	117	176	142
31	chr5	171615696	171615896	634	465	283	319	248	250	205	267	146	151	185	197	345	382	361	354	269	314	126	217	301	188	251	202
32	chr10	48354683	48354812	178	82	325	343	222	221	138	187	127	146	185	186	266	260	207	229	194	253	52	78	235	126	144	98
33	chr3	195163721	195164011	1766	1489	1612	1590	1942	2056	861	890	596	691	844	893	492	429	288	258	640	730	642	954	1126	747	1054	746
34	chr7	128171050	128171333	564	477	243	245	93	116	146	186	126	100	119	145	267	270	88	73	123	145	112	195	169	100	174	164
35	chr4	129208878	129209273	1344	1058	991	1039	866	991	698	770	254	374	320	306	351	353	737	789	582	618	311	419	558	355	925	792
36	chr15	49912969	49913217	589	414	387	383	401	446	374	331	263	310	201	226	521	490	285	301	479	574	193	318	372	191	449	344
37	chr7	99679303	99679586	1103	910	382	450	436	377	315	359	160	223	126	143	296	318	239	255	383	460	164	249	360	236	412	328
38	chr5	693393	693559	429	313	307	389	235	268	188	220	52	55	74	79	152	132	75	86	155	223	141	170	124	75	172	201
39	chr7	45151241	45151472	1067	820	418	511	277	286	322	345	268	309	193	180	249	257	147	155	366	395	149	237	411	211	301	289
40	chr12	53835306	53835575	837	684	562	622	714	714	361	363	245	223	187	189	179	210	362	380	373	422	120	202	327	214	483	410
41	chr1	20042140	20042393	614	479	296	314	354	313	185	243	302	260	107	117	80	69	188	196	193	260	88	147	193	144	158	135
42	chr14	54976330	54976702	995	834	511	494	752	793	561	713	663	723	462	549	314	321	621	664	555	637	217	292	685	392	513	455
43	chr5	149838445	149838694	601	489	301	306	220	242	186	191	152	136	90	128	160	165	384	402	102	117	57	106	147	68	280	222
44	chr17	74722858	74723000	274	208	190	208	201	145	113	132	27	34	39	60	66	52	80	91	195	270	99	165	84	88	187	168
45	chr19	38865034	38865311	891	705	882	900	592	579	237	289	1383	1493	170	190	155	162	280	249	377	530	318	500	498	294	376	343
46	chr2	238969375	238969723	1108	860	978	1097	768	739	525	672	474	556	238	221	426	430	349	316	579	672	282	435	398	270	646	533
47	chr15	34393996	34394309	877	685	273	299	405	409	340	427	286	286	181	202	411	322	330	282	500	568	158	220	268	134	331	247
48	chr15	53082474	53082699	283	229	73	77	97	140	175	172	57	46	70	99	208	191	142	181	188	153	50	86	85	59	68	61
49	chr6	30421452	30421666	572	475	235	260	128	131	108	123	113	87	82	90	62	68	206	200	160	199	80	135	75	52	114	94
50	chr17	42422444	42422655	773	611	510	552	457	424	231	314	94	80	104	130	129	135	309	315	428	523	205	303	204	145	445	359
51	chr1	148928169	148928355	531	432	298	391	129	111	198	206	131	120	167	217	462	522	333	341	547	456	289	474	430	301	120	120
52	chr2	91847952	91848178	590	438	253	259	99	108	305	360	239	213	184	265	334	338	233	266	277	309	112	181	549	320	194	141
53	chr17	47492196	47492403	746	583	462	507	623	606	353	417	166	161	250	273	176	207	407	435	551	661	186	289	307	186	516	406
54	chr11	3819115	3819262	913	743	347	296	565	578	356	361	204	211	273	245	191	172	411	357	501	511	103	201	316	177	407	386
55	chr16	87526603	87526839	619	539	199	224	435	474	196	272	138	183	132	166	251	266	240	285	242	296	93	154	252	137	325	292
56	chr7	38375414	38375541	353	305	208	219	100	99	117	95	110	74	68	81	59	58	139	128	159	163	98	117	126	68	55	54
57	chr19	11708075	11708303	1017	810	734	752	566	509	239	359	151	153	197	232	211	195	277	257	280	412	148	200	247	152	410	383
58	chr12	13408711	13408966	561	392	343	401	475	494	295	288	127	177	248	240	483	443	270	237	378	368	136	280	229	159	177	181
59	chr22	39189955	39190232	363	336	357	412	362	340	142	170	103	93	64	86	159	153	161	138	186	244	164	212	112	55	175	176
60	chr19	10946246	10946642	962	773	494	577	626	531	232	257	239	277	94	164	170	202	404	446	236	255	219	348	251	192	534	469
61	chr4	467860	468118	885	710	969	979	699	736	450	462	219	212	474	516	492	417	340	312	565	722	323	483	720	410	499	462
62	chr19	52692811	52693073	1019	835	1008	850	879	838	384	439	252	278	209	206	211	228	414	377	498	638	391	561	655	392	685	485
63	chr3	121553857	121554087	698	633	742	807	497	543	526	528	405	429	289	323	1029	923	528	598	378	455	263	379	839	470	513	476
64	chr12	15374305	15374525	393	307	111	108	178	178	267	255	86	99	78	114	296	287	136	142	206	156	133	184	235	67	200	157
65	chr10	38299392	38299524	135	107	479	471	306	334	191	212	216	246	243	267	149	121	288	275	363	355	192	215	432	237	242	193
66	chr1	168147864	168148191	963	744	445	434	629	748	475	579	377	399	475	449	698	795	432	469	601	664	321	531	673	389	554	417
67	chr5	14011618	14011817	438	311	470	424	220	243	222	195	249	358	247	314	309	357	385	311	714	803	194	294	238	143	249	193
68	chr16	2771356	2771506	391	244	130	166	215	191	160	151	81	72	73	79	174	177	151	186	98	136	48	72	118	59	158	151
69	chr1	147071782	147071999	693	564	475	493	397	456	256	338	181	206	254	304	446	431	195	189	376	436	181	370	402	311	363	286
70	chr10	12110645	12111040	1647	1381	1496	1433	1299	1252	767	907	534	647	597	639	659	583	652	647	1276	1219	279	412	983	585	1170	800
71	chr14	21945143	21945400	885	725	500	483	568	592	599	661	411	461	395	333	492	459	493	471	425	480	361	499	545	292	520	392
72	chr22	37934911	37935084	559	416	353	397	302	309	145	146	104	111	84	122	63	52	218	198	140	168	82	111	65	46	175	159
73	chr1	26758528	26758773	475	354	283	283	273	279	175	186	168	171	48	69	112	111	137	181	208	220	176	310	152	110	280	245
74	chr6	108169484	108169743	579	444	121	108	148	150	215	226	124	144	73	120	218	210	122	110	108	129	117	155	142	126	63	77
75	chrX	71238390	71238583	489	407	323	323	314	350	238	272	212	226	181	284	459	427	136	178	495	576	196	255	235	127	141	137
76	chr7	72349779	72349870	193	171	95	89	60	65	37	59	40	43	50	66	67	54	50	59	68	89	22	27	63	36	54	41
77	chr7	33168763	33168929	672	591	655	718	296	299	238	280	278	290	236	199	140	110	212	175	362	352	101	186	238	174	265	227
78	chr7	135662184	135662338	632	464	341	309	278	349	235	323	91	96	359	427	405	376	395	332	394	412	211	283	574	315	386	299
79	chr11	20408935	20409204	585	459	242	195	343	321	339	373	103	141	235	236	348	342	216	294	471	506	178	282	294	143	345	313
80	chr15	45814761	45815060	234	187	125	183	137	187	183	207	91	134	118	125	285	265	160	147	252	210	56	80	90	53	166	149
81	chr1	713933	714222	377	322	197	194	269	271	150	191	126	114	84	88	84	83	237	276	126	172	119	179	159	98	197	187
82	chr1	43824308	43824655	853	654	955	1104	846	730	399	562	349	294	241	261	467	429	297	288	374	476	384	591	314	239	585	472
83	chr7	100136422	100136679	1584	1313	876	883	845	834	520	541	338	381	267	361	639	575	549	596	644	783	272	410	699	464	765	580
84	chr13	34116552	34116965	1066	804	871	827	677	845	548	616	157	188	372	346	305	300	610	585	480	498	209	382	363	203	846	663
85	chr18	47807816	47808041	564	491	244	205	412	504	375	351	245	241	142	153	183	177	143	137	249	249	113	140	221	149	482	303
86	chr20	48687886	48688106	391	306	341	392	153	156	149	162	128	143	176	199	126	168	149	140	201	294	77	139	59	27	115	126
87	chr6	110501082	110501413	817	683	284	280	458	429	397	478	206	193	241	213	529	538	286	328	254	355	211	289	309	196	263	208
88	chrX	15692866	15693122	581	427	261	300	253	281	312	353	329	400	168	223	233	219	146	145	555	546	119	182	206	119	514	430
89	chr1	172413157	172413307	319	243	163	173	171	169	207	231	163	140	181	217	397	423	133	142	223	227	136	236	268	130	199	154
90	chr3	40350913	40351304	1179	893	438	446	600	653	618	646	322	394	449	463	426	450	609	554	670	683	211	288	410	224	513	509
91	chr20	56293559	56293779	727	667	631	664	600	549	247	324	282	281	326	373	377	445	463	431	632	624	206	377	270	167	376	344
92	chr14	65569466	65569610	548	456	365	341	340	333	200	280	309	291	199	195	181	171	300	287	238	273	171	250	269	185	333	236
93	chr7	1499040	1499533	1796	1440	637	671	1023	1090	558	609	198	263	275	307	663	694	622	709	769	806	372	538	544	353	701	580
94	chr5	21459405	21459692	413	321	200	201	145	129	155	151	134	139	145	134	196	223	130	133	386	348	136	216	265	124	123	100
95	chrX	119602814	119602958	83	56	129	88	80	117	61	58	135	125	56	71	82	103	58	55	119	136	65	108	77	38	129	97
96	chr1	244211457	244211730	906	650	1191	1165	696	769	557	640	614	640	616	731	779	775	707	687	839	870	465	711	1050	618	971	782
97	chrX	54071112	54071259	398	292	366	336	231	241	202	195	322	307	129	143	101	137	132	129	244	311	58	88	262	174	229	160
98	chr5	188748	188999	533	420	555	654	249	283	151	197	182	206	153	203	254	256	195	259	386	404	118	190	164	100	175	110
99	chr16	84853394	84853660	529	483	262	316	428	450	268	323	144	138	134	187	301	302	191	214	253	289	114	213	202	108	278	214
100	chr16	2587730	2587934	605	483	210	189	416	420	185	275	98	116	87	106	259	267	171	209	185	244	81	163	188	157	320	234
101	chr8	87520829	87521007	228	174	411	443	387	532	357	401	261	336	283	315	209	216	358	339	592	597	711	1004	470	337	599	481
102	chr19	56632590	56632928	642	576	680	696	473	471	285	375	169	241	165	159	568	506	210	226	393	436	497	706	658	375	291	246
103	chr17	33478091	33478388	230	247	848	810	508	565	530	485	156	113	244	472	2067	1984	230	255	867	1016	442	629	1062	661	994	977
104	chr6	29944339	29944558	298	245	149	162	119	118	75	78	96	82	135	224	81	67	216	231	148	186	78	139	94	73	80	82
105	chr11	10772668	10772810	419	278	144	133	224	232	172	244	96	103	129	130	102	114	113	122	325	382	32	71	120	64	210	175
106	chr7	150924232	150924473	916	789	537	431	412	432	336	376	155	174	213	238	397	365	379	438	432	547	306	506	604	372	380	290
107	chr19	42829439	42829711	952	732	740	784	654	617	357	397	95	105	441	443	180	155	281	319	421	554	238	404	559	283	414	364
108	chr7	134331321	134331595	1858	1437	1201	1176	1057	1176	855	828	841	933	795	926	907	893	1002	1054	1039	1100	717	947	1095	741	900	726
109	chr1	48463375	48463489	279	240	139	153	87	94	86	121	63	48	28	27	140	141	30	57	143	114	57	125	136	95	113	110
110	chr1	1655678	1656001	434	332	175	219	243	211	215	188	230	209	125	111	97	110	93	133	155	253	118	205	198	111	94	91
111	chr11	61197367	61197605	466	378	355	375	325	317	240	292	105	142	191	252	270	229	243	239	379	477	123	190	304	214	377	270
112	chr15	83419086	83419256	319	261	296	283	201	172	124	154	52	39	137	144	260	203	132	157	368	379	76	129	101	48	180	181
113	chr7	74508806	74509005	1092	849	457	449	330	279	133	203	94	82	85	99	176	193	108	86	188	239	116	208	137	63	325	299
114	chr12	54973569	54973801	300	236	167	187	172	160	129	129	99	104	68	68	66	61	125	178	87	101	47	75	184	96	43	71
115	chr1	43312059	43312332	855	635	696	681	507	439	423	457	354	341	167	202	363	335	270	235	439	458	248	381	284	172	438	315
116	chr10	64892880	64893127	1531	1297	720	726	559	640	475	512	242	300	469	500	507	496	513	514	523	547	241	345	1303	839	497	394
117	chr1	174998927	174999072	311	270	161	126	186	272	153	223	194	238	155	128	282	241	140	124	266	315	208	258	302	210	137	121
118	chr3	15901288	15901418	342	245	205	190	308	395	251	294	123	118	230	292	333	328	276	277	310	340	95	154	229	128	307	268
119	chr2	234763123	234763330	696	501	286	282	381	333	371	450	195	252	170	154	279	304	231	216	408	515	152	293	221	153	353	307
120	chrX	106871454	106871716	711	550	614	602	512	529	331	425	448	525	381	416	437	407	328	377	585	620	281	381	297	196	449	341
121	chr5	137667497	137667659	1541	1232	941	910	801	874	563	669	533	584	542	528	386	328	673	617	487	643	190	326	522	284	692	490
122	chr22	47158366	47158587	504	388	321	235	229	196	200	215	43	59	76	72	97	113	157	161	135	190	47	72	109	86	236	158
123	chr11	94706666	94706892	518	441	385	360	269	283	369	445	107	132	306	327	377	343	407	388	474	456	147	197	231	123	379	330
124	chr1	32859977	32860288	1102	907	624	584	537	551	349	392	253	293	157	200	363	374	282	315	320	453	180	315	302	209	343	327
125	chr5	147763298	147763524	759	621	870	798	605	605	618	662	743	745	384	375	449	358	700	755	487	511	168	264	434	218	709	574
126	chr14	21457788	21458161	387	295	809	817	521	543	390	444	229	277	293	314	437	475	461	523	347	372	203	283	411	261	362	296
127	chr15	90792648	90792829	229	152	246	285	193	162	65	87	42	44	99	115	189	176	144	126	166	230	63	126	151	78	123	114
128	chr17	59940856	59941133	527	397	386	358	301	299	264	236	106	104	170	194	118	147	451	396	501	587	168	299	176	102	339	256
129	chr15	90118351	90118725	894	660	609	736	544	599	313	352	103	130	215	211	516	549	296	390	728	877	191	359	338	216	730	538
130	chr14	65380996	65381109	458	391	406	373	378	371	310	323	267	329	194	181	150	150	272	302	215	235	119	185	301	167	269	183
131	chr15	76030912	76031131	227	151	630	715	635	571	335	346	78	96	103	97	180	215	197	202	331	429	75	160	175	92	107	118
132	chrX	152773075	152773263	384	307	181	200	117	119	235	235	165	179	89	97	238	269	71	87	186	199	115	196	91	34	127	125
133	chr19	49403401	49403664	672	588	195	242	401	336	262	281	112	109	112	134	160	131	198	202	295	398	133	219	203	142	295	213
134	chr12	98909178	98909362	528	426	184	223	370	372	314	401	180	187	363	372	184	184	331	304	474	498	120	183	254	130	469	359
135	chr7	123197789	123198037	695	591	310	267	224	272	308	324	159	219	180	174	339	290	99	107	396	315	218	262	408	242	251	265
136	chr1	43232772	43232988	1145	898	1050	1061	795	765	474	541	377	470	234	298	472	417	340	336	453	480	278	565	473	284	599	470
137	chr16	33962998	33963420	408	355	1146	1244	697	616	621	604	274	211	308	540	2921	2834	419	477	1011	1062	638	786	1401	821	1195	1205
138	chr2	118845733	118845932	681	508	684	792	468	539	564	599	510	580	389	428	587	558	1113	970	474	491	373	533	617	348	357	280
139	chr19	48018213	48018404	322	248	154	141	175	224	121	166	58	49	47	56	63	87	82	97	169	221	88	151	131	108	203	180
140	chr14	21979219	21979481	404	327	305	337	288	279	201	234	227	221	191	204	296	276	248	267	192	206	149	247	171	97	271	199
141	chr17	26684409	26684648	389	266	171	171	208	279	188	194	92	100	88	125	110	103	121	149	195	230	76	137	138	117	228	149
142	chr7	101245778	101245954	415	343	118	140	108	107	117	119	90	62	68	94	133	200	61	47	176	221	40	74	129	80	86	62
143	chr2	73964406	73964619	704	481	413	436	297	339	347	394	258	236	156	166	383	367	165	165	458	522	203	295	294	173	544	411
144	chr4	79860476	79860725	629	507	223	247	423	426	404	410	304	379	317	346	292	257	336	351	479	488	98	136	385	205	355	287
145	chr1	109618569	109618743	672	484	629	582	319	317	298	364	166	131	208	252	165	206	413	394	437	489	298	415	312	174	328	276
146	chr19	40971626	40971982	982	716	891	1038	729	776	358	456	1388	1555	203	304	259	185	346	343	411	455	253	416	401	273	518	436
147	chr7	75544386	75544536	586	425	329	346	282	282	187	201	139	144	100	101	254	249	160	151	275	275	64	151	173	118	216	199
148	chr1	171283060	171283284	718	604	338	364	503	451	308	359	373	384	168	254	451	416	338	301	474	456	385	447	718	412	313	283
149	chr21	38382219	38382485	502	379	455	489	242	243	136	111	216	201	114	141	76	104	166	171	137	177	122	191	148	93	155	115
150	chr11	125462384	125462609	1085	866	599	551	853	939	579	750	148	228	548	637	318	292	541	560	595	681	331	538	528	279	727	556
151	chr17	31149583	31149878	165	171	431	480	286	272	527	463	98	91	157	263	1525	1490	136	183	649	821	344	520	786	440	705	635
152	chr2	231084626	231084873	345	291	366	376	51	54	109	144	311	303	119	127	228	215	119	112	161	151	157	216	184	120	312	247
153	chr17	47957945	47958116	258	205	376	380	135	113	119	102	39	39	56	63	63	71	112	107	152	195	46	69	88	45	114	92
154	chr10	112679019	112679158	1384	1141	864	799	798	923	617	597	433	452	568	474	662	598	527	503	718	673	313	476	570	298	697	545
155	chr7	149119385	149119680	401	341	366	401	252	329	163	166	94	81	189	199	283	329	348	332	243	285	238	312	271	183	230	198
156	chr17	41561039	41561454	792	681	297	300	521	482	269	359	131	105	148	237	166	187	342	312	384	540	165	216	274	148	409	393
157	chr15	82554955	82555241	368	267	540	570	412	387	191	217	107	134	211	178	364	354	173	193	454	472	107	245	70	41	360	295
158	chr10	74124206	74124343	370	301	175	176	96	91	82	113	55	44	92	129	93	99	173	148	143	156	63	76	236	146	74	54
159	chr4	15683110	15683507	1267	970	635	601	977	1016	707	786	381	524	610	609	863	849	667	716	984	982	306	387	881	597	1143	820
160	chr16	19566610	19566903	1005	842	628	672	551	562	473	548	482	615	333	355	428	400	245	253	435	573	257	386	557	368	315	210
161	chr9	95640241	95640517	375	326	155	142	193	209	169	209	154	220	285	263	348	345	71	61	181	265	125	137	100	44	139	116
162	chr12	56334074	56334292	400	296	347	378	320	300	150	151	169	172	143	157	94	131	196	172	200	196	65	115	252	123	144	94
163	chr19	13001634	13001903	1137	887	732	788	850	817	376	421	214	224	211	312	617	621	344	379	405	516	155	261	317	228	490	408
164	chr6	43422341	43422527	403	301	251	251	108	115	101	114	76	65	68	96	74	62	105	82	127	164	83	145	60	34	97	111
165	chr10	126218779	126218968	404	355	232	268	129	153	118	121	109	100	140	124	75	58	239	245	177	179	94	124	120	49	105	89
166	chr10	46167925	46168227	920	713	977	974	672	786	415	428	332	390	618	659	661	577	893	917	823	904	342	461	1246	781	510	431
167	chr10	121652052	121652307	1041	846	688	623	474	496	255	354	187	248	340	305	156	198	407	400	525	518	217	339	175	110	444	335
168	chr3	122920587	122920743	520	415	519	543	405	371	255	263	311	360	195	202	299	349	288	305	185	238	197	275	307	177	361	270
169	chr15	44719087	44719351	889	675	673	701	516	578	326	339	156	231	208	191	482	506	358	315	567	612	193	280	215	162	356	286
170	chr5	132387387	132387731	1331	1106	612	562	501	587	470	558	287	416	282	287	194	273	464	498	345	382	143	205	338	184	466	444
171	chr12	21810726	21810949	748	613	275	266	762	735	575	579	1045	1006	314	392	633	564	331	393	558	579	184	248	479	253	474	401
172	chr19	18314785	18315007	1056	755	550	554	626	669	291	363	135	161	139	220	439	345	266	267	303	324	123	204	355	232	420	363
173	chr1	27481528	27481785	373	319	157	195	197	179	172	214	109	125	59	76	196	238	124	139	181	227	130	181	145	60	179	170
174	chr3	48282496	48282658	343	304	138	188	238	255	154	179	76	57	85	103	131	165	222	243	221	275	62	102	112	51	253	198
175	chr3	129612175	129612392	274	195	112	157	157	127	111	155	107	99	133	164	113	98	119	169	137	175	94	153	116	78	161	155
176	chr4	2263812	2264086	1528	1130	1604	1707	1207	1214	576	720	288	341	433	580	676	754	478	509	982	1105	408	556	659	401	890	672
177	chr12	120638842	120639095	665	589	488	478	679	702	325	370	231	267	266	355	338	356	372	355	447	555	197	329	292	146	397	341
178	chr16	68482313	68482584	846	641	406	467	838	797	404	495	279	350	271	278	229	260	406	427	354	357	185	306	404	240	244	192
179	chr17	46048089	46048423	1102	933	708	701	679	648	354	489	218	215	270	287	233	212	550	527	569	720	164	306	320	243	651	483
180	chr19	16582676	16583035	776	630	505	533	535	513	273	357	128	147	169	170	500	504	196	262	347	400	130	208	341	257	371	299
181	chr17	25680749	25681091	1031	910	370	429	592	539	359	421	195	274	297	318	253	241	361	342	408	555	190	269	569	317	334	330
182	chr16	28503271	28503410	234	219	184	206	132	113	109	138	65	78	52	78	151	136	101	118	100	106	59	83	63	69	169	160
183	chr14	75179725	75179954	338	280	128	132	153	169	159	201	132	126	81	106	99	110	91	83	123	163	88	89	119	51	191	156
184	chr1	29557341	29557605	503	359	196	216	220	252	214	192	255	263	104	131	239	216	228	214	226	257	49	92	169	82	203	206
185	chr19	18439307	18439528	497	365	281	362	527	440	192	237	98	120	105	143	204	193	159	130	252	293	86	113	198	93	274	206
186	chr7	74867571	74867640	147	120	56	70	75	91	77	69	33	41	37	32	81	61	23	33	86	89	31	56	54	25	54	61
187	chr1	150669619	150669805	360	289	602	701	590	548	262	300	309	349	222	363	435	474	278	230	501	638	304	462	434	239	330	298
188	chr17	62915502	62915766	517	479	320	347	310	342	189	240	64	77	146	198	147	209	193	202	447	440	136	257	276	177	291	235
189	chr19	49990516	49990767	1249	995	256	265	524	512	179	245	101	113	77	94	142	161	182	204	281	340	205	300	257	143	337	299
190	chr20	18447633	18447820	844	635	475	549	529	580	426	421	405	497	301	370	176	205	328	329	567	656	172	221	285	176	410	284
191	chr19	16606929	16607233	1004	760	724	713	735	711	448	567	233	247	260	309	710	775	322	379	449	553	115	208	518	352	564	378
192	chr2	191184471	191184778	1358	1028	956	946	948	928	630	685	444	535	628	594	834	724	568	585	789	907	524	758	741	438	892	707
193	chr18	158221	158548	718	562	470	453	394	381	395	457	188	220	107	132	320	291	268	291	463	554	203	345	590	281	501	380
194	chr16	69419732	69419991	446	345	244	232	354	404	266	314	152	150	174	194	137	174	212	225	320	470	79	133	254	168	313	280
195	chr15	100882173	100882413	766	659	731	736	556	664	263	301	119	152	255	254	517	491	344	332	152	146	181	283	132	60	485	377
196	chr14	93260283	93260460	577	478	607	623	510	523	229	270	277	376	162	178	110	127	274	257	239	240	152	173	260	129	399	298
197	chr13	28528061	28528255	279	214	153	123	81	102	129	157	24	38	53	56	111	95	184	170	79	57	63	128	89	82	79	59
198	chr11	75417381	75417610	385	347	197	229	103	119	107	180	52	34	89	109	99	74	170	186	102	130	39	59	109	64	126	80
199	chr22	46431561	46432022	1418	1201	1101	938	872	822	467	547	146	167	174	183	287	285	425	463	345	381	136	308	269	190	654	528
200	chr20	44509651	44509878	735	664	307	339	634	620	386	388	397	406	425	518	205	193	430	381	538	645	184	368	216	140	357	266
201	chr9	124082432	124082646	283	199	219	192	195	179	87	89	86	98	77	88	121	97	155	138	104	145	65	106	118	73	208	148
202	chr16	56965802	56966036	912	727	684	709	609	624	431	483	286	313	305	353	267	256	525	479	406	481	150	239	409	270	507	431
203	chr17	41150157	41150418	947	700	304	334	579	587	362	319	135	134	137	194	154	174	434	432	502	599	101	218	300	180	462	389
204	chr1	28052080	28052258	753	593	397	409	523	539	286	338	237	280	140	162	325	274	422	417	311	363	55	86	324	192	301	271
205	chr2	132439923	132440126	271	176	226	268	163	151	266	278	185	176	231	217	151	201	285	271	377	392	159	247	283	159	310	277
206	chr2	239165261	239165453	324	300	281	311	221	214	79	141	130	159	62	106	91	105	124	127	166	185	91	84	128	75	133	129
207	chr14	75469204	75469602	1063	802	766	795	642	679	490	559	606	702	337	409	354	331	396	342	445	603	239	361	431	217	679	582
208	chr2	96676212	96676323	244	172	201	226	101	108	118	120	90	75	66	80	142	141	174	158	118	129	78	112	72	56	60	72
209	chr12	69080416	69080643	615	491	269	283	629	615	205	251	273	292	237	223	341	373	267	275	439	495	301	424	343	213	231	176
210	chr19	21579738	21579922	492	410	57	67	282	275	268	301	180	158	204	226	58	38	216	265	333	409	145	210	353	240	243	228
211	chr7	5862582	5862818	596	486	173	237	278	258	158	215	139	132	138	151	434	434	264	194	320	366	99	190	139	108	281	187
212	chr8	130548112	130548286	382	278	123	113	51	69	109	81	55	34	114	155	121	125	182	189	292	336	65	73	88	40	87	98
213	chrX	134232797	134232948	271	193	260	248	224	281	119	124	123	192	107	92	149	156	151	133	195	256	124	183	141	80	180	139
214	chr11	27384501	27384698	147	121	99	126	69	100	140	116	91	82	148	170	142	111	139	98	309	258	112	181	87	32	57	36
215	chr2	234160156	234160372	765	548	360	381	435	390	412	478	242	268	175	153	306	281	185	216	388	520	141	290	307	195	378	362
216	chr4	77101083	77101270	165	173	75	63	72	65	108	86	38	48	41	58	42	60	103	105	82	102	24	35	34	32	55	42
217	chr1	93811144	93811425	619	478	305	317	235	197	230	300	112	99	173	176	163	178	283	339	471	522	157	306	250	155	338	249
218	chr12	57081972	57082127	447	335	217	250	282	307	139	195	63	100	92	88	104	79	185	200	135	161	76	139	157	133	244	203
219	chr6	56911332	56911531	532	424	472	445	177	185	310	278	170	144	201	228	189	188	298	275	339	359	130	184	97	68	183	215
220	chr7	7221986	7222242	1948	1598	521	541	904	942	787	867	407	539	461	490	1302	1194	690	818	918	934	313	475	798	441	744	565
221	chr1	184724023	184724174	1016	835	602	579	931	984	664	732	561	566	567	611	762	806	526	496	824	900	538	732	896	483	693	569
222	chr14	102414306	102414651	1031	866	1009	1167	842	869	457	515	344	480	246	320	237	175	448	392	421	416	235	382	629	395	587	531
223	chr7	105517191	105517333	399	256	168	186	130	134	180	201	104	104	108	97	211	188	58	70	260	247	57	78	202	100	141	129
224	chr20	17662889	17663109	1052	837	808	820	869	797	568	647	528	696	436	471	273	235	428	391	796	797	237	346	421	269	634	526
225	chr1	145139308	145139539	179	122	143	144	135	119	71	103	122	98	114	143	158	188	90	83	182	202	103	113	76	45	94	90
226	chr19	47354008	47354379	875	705	213	230	585	470	313	413	169	162	779	801	175	165	248	301	430	542	253	353	278	154	576	410
227	chr19	55972970	55973165	832	603	767	731	604	591	226	341	254	252	132	180	379	333	336	347	384	471	620	884	600	404	486	384
228	chr1	117027976	117028154	338	303	131	138	76	75	85	70	61	58	117	102	43	47	164	150	162	206	95	140	121	63	45	50
229	chr16	18937869	18938142	272	190	266	249	336	315	90	92	208	204	151	143	256	263	358	371	194	213	108	181	180	118	266	227
230	chr2	27273633	27273892	1105	839	427	406	565	614	309	304	167	169	248	316	215	236	376	375	409	494	215	303	272	180	346	282
231	chr2	95872911	95873047	267	163	282	280	161	189	179	157	193	206	77	105	171	216	279	335	140	193	142	167	153	82	153	106
232	chr6	31926637	31926933	1184	1026	525	584	545	536	316	398	202	204	255	253	175	203	463	445	532	612	182	334	249	128	457	350
233	chrX	38660590	38660736	561	492	246	265	194	186	230	244	163	201	128	121	432	372	117	106	379	337	53	75	162	113	187	158
234	chr10	30681504	30681731	239	168	209	263	166	154	113	139	93	87	83	124	98	78	118	82	138	158	53	89	187	127	120	71
235	chr5	39424914	39425067	243	194	282	241	86	78	59	76	120	122	135	101	167	160	130	111	319	320	78	137	102	53	49	27
236	chr19	54663406	54663685	1097	841	1145	1101	779	809	397	455	398	416	182	287	540	576	383	449	566	768	944	1454	584	367	575	485
237	chr13	30706751	30706990	412	289	200	238	111	114	182	205	47	53	86	100	78	90	134	149	118	156	63	102	113	96	77	100
238	chr3	123680002	123680264	526	367	552	546	404	494	326	367	301	317	227	209	177	178	450	428	292	312	182	228	454	286	271	227
239	chr2	62932417	62932577	903	705	1009	899	784	772	582	557	443	547	388	374	627	631	432	399	791	836	446	564	552	359	525	405
240	chr10	69609155	69609341	529	424	222	238	84	128	216	237	77	101	216	202	276	268	172	169	279	254	75	133	384	219	195	196
241	chr11	47447939	47448079	393	308	431	478	235	245	166	262	47	43	100	139	218	228	95	88	244	257	106	169	115	86	242	178
242	chr17	40761541	40761694	491	395	166	197	393	369	233	281	73	59	155	135	97	152	289	293	314	388	71	138	165	122	368	318
243	chr12	111806839	111807082	436	355	172	178	335	412	230	255	120	94	167	215	124	111	246	247	272	322	103	139	100	50	237	203
244	chr1	112912350	112912599	342	302	294	273	173	172	160	160	161	148	222	214	92	81	395	364	271	329	204	359	218	121	149	144
245	chr21	44313157	44313295	669	474	183	206	371	402	250	288	215	196	91	160	110	126	192	223	151	186	113	191	182	90	249	213
246	chr7	103848455	103848591	524	450	314	310	241	259	231	248	224	236	173	202	312	274	117	99	365	386	91	128	389	190	307	226
247	chr7	76178473	76178740	288	216	106	93	99	128	77	127	42	36	64	81	117	112	42	54	153	173	57	54	104	84	133	100
248	chr6	14211252	14211535	821	707	306	369	316	345	299	332	171	185	246	250	162	173	301	315	438	504	124	230	130	74	255	228
249	chr10	13203255	13203558	1077	899	734	765	746	747	507	586	326	329	336	433	444	346	399	366	820	817	167	270	579	287	634	540
250	chr16	2390651	2391037	811	626	244	256	599	547	325	318	155	220	176	174	352	370	419	441	269	323	137	199	337	177	481	379
251	chr16	8962773	8963188	812	642	372	436	507	551	362	468	225	261	210	228	500	448	482	602	354	355	281	425	321	194	619	472
252	chr2	61698173	61698406	928	765	756	776	661	664	502	539	268	312	215	209	649	732	364	414	583	697	531	855	412	245	569	449
253	chr7	1032839	1033039	919	810	228	208	379	378	202	211	124	127	118	143	174	157	227	278	350	390	135	221	207	153	237	201
254	chr19	22034787	22035033	712	610	129	114	106	110	374	375	145	173	240	244	93	109	297	289	360	327	143	213	402	252	134	127
255	chr1	16766995	16767250	436	356	192	226	165	195	213	222	164	168	78	117	75	89	147	151	187	213	84	183	172	108	164	180
256	chr1	204476067	204476313	536	408	82	92	215	215	151	197	92	89	137	142	209	224	112	126	295	344	67	100	146	81	159	231
257	chr1	150459711	150459965	561	467	481	471	345	392	258	390	234	240	187	265	386	435	169	157	505	563	200	300	354	165	354	259
258	chr2	38978402	38978689	813	618	573	544	335	386	383	437	269	281	220	159	410	494	279	245	405	480	179	322	350	190	445	342
259	chr16	1832481	1832894	1366	1045	1225	1157	1138	1009	482	593	456	437	259	373	641	647	650	707	572	722	233	450	509	318	892	649
260	chr7	6475335	6475530	269	245	66	80	71	79	130	138	46	27	59	47	178	152	100	106	135	122	36	45	63	37	86	55
261	chr11	59383216	59383470	1439	1141	1181	1170	1007	1115	707	717	476	537	526	617	770	742	876	873	801	779	494	653	935	549	922	649
262	chr11	8350409	8350660	275	254	182	170	267	234	131	121	68	72	221	268	260	244	195	231	433	444	126	150	121	68	130	108
263	chr1	16359395	16359600	388	273	192	210	196	210	82	131	90	92	65	89	67	42	111	122	107	130	75	119	118	64	101	93
264	chr5	137688077	137688335	785	599	212	245	312	361	206	291	114	106	154	140	149	147	166	182	169	224	70	112	148	90	227	192
265	chr3	140911143	140911403	472	380	347	375	188	200	193	226	185	201	121	149	116	103	286	280	1714	1733	108	139	244	176	157	135
266	chr18	55288939	55289166	707	567	212	243	342	397	275	285	212	252	168	133	211	159	81	105	159	138	174	218	159	97	390	273
267	chr12	57039773	57039922	965	795	785	810	1172	1075	438	535	456	420	311	358	286	246	524	547	477	538	251	368	506	274	496	423
268	chr19	58816525	58816748	661	506	583	674	505	424	323	362	171	187	133	156	347	360	204	186	458	488	233	346	606	332	319	263
269	chr1	157108120	157108262	537	419	261	276	274	319	214	249	173	268	177	207	259	255	214	215	429	434	278	413	469	224	258	190
270	chr6	7590287	7590524	613	473	154	133	263	305	297	403	169	183	225	240	173	166	383	368	476	461	118	189	184	129	261	216
271	chr7	75115518	75115758	367	257	121	138	107	106	118	151	45	67	74	64	155	145	57	69	130	179	49	88	79	43	130	73
272	chr11	58421581	58421783	288	207	155	188	117	94	125	151	68	92	69	78	83	115	179	154	171	149	79	131	177	105	86	50
273	chr11	10757293	10757527	508	356	310	294	201	223	234	279	177	142	185	257	94	86	239	216	488	633	137	185	140	100	239	206
274	chr16	420510	420728	554	407	203	221	298	283	230	237	105	103	96	125	250	198	174	215	234	308	126	193	147	98	237	172
275	chr4	39528797	39529020	310	239	320	306	261	229	198	259	100	126	101	140	352	294	102	118	283	282	84	116	170	90	203	169
276	chr22	46663726	46663976	447	344	446	476	230	215	81	119	30	44	58	95	101	93	116	144	123	157	56	105	78	32	187	190
277	chr15	59821170	59821406	283	247	134	177	158	143	145	108	83	93	81	88	188	158	90	96	167	207	49	107	124	52	91	88
278	chr21	38311882	38312019	261	206	148	138	82	92	49	73	34	31	34	44	34	41	56	61	54	51	40	62	85	55	40	43
279	chrX	15872854	15873102	1087	801	591	510	484	506	666	716	568	559	351	366	342	357	269	277	874	1010	238	415	402	193	875	613
280	chr12	57977184	57977388	311	223	68	97	139	148	84	145	98	115	81	87	70	49	135	142	1361	1413	65	101	119	70	84	81
281	chrX	153607181	153607552	1151	888	812	885	850	819	381	488	332	488	322	338	924	847	415	383	668	688	278	403	342	202	558	452
282	chr19	11404490	11404771	528	457	563	625	343	312	157	176	87	88	164	196	123	119	178	164	195	257	75	121	116	78	186	159
283	chr6	149867112	149867382	973	777	247	248	348	341	385	423	167	238	161	168	367	385	261	243	252	238	138	199	305	196	226	187
284	chr2	192542575	192542766	804	676	493	541	477	581	488	518	191	223	239	223	482	433	236	272	509	516	233	368	493	254	500	398
285	chr2	27545841	27546080	612	495	428	472	391	360	209	249	88	128	134	142	125	130	209	173	291	326	207	287	207	126	305	243
286	chr3	134513817	134514031	367	243	157	149	362	423	166	173	313	381	72	94	293	233	407	425	181	174	195	246	336	227	254	213
287	chr16	2924908	2925167	274	220	102	103	125	131	89	112	112	87	60	79	143	107	121	111	97	162	27	56	83	50	138	117
288	chr3	139048216	139048483	350	263	389	371	194	254	170	172	210	168	168	182	117	99	217	199	168	156	153	217	243	122	164	134
289	chr1	17820798	17821026	227	179	142	137	66	85	33	50	70	81	57	112	64	76	115	133	79	60	65	105	66	42	71	66
290	chr21	30445902	30446057	469	344	195	207	278	314	298	319	206	232	181	196	287	253	157	166	190	184	143	203	318	193	305	243
291	chr8	107738164	107738355	444	357	323	287	286	290	354	447	214	236	274	229	114	122	386	327	528	564	224	299	308	155	77	84
292	chr20	30539842	30540049	406	339	274	268	272	215	186	225	105	147	245	204	213	178	177	199	393	438	173	310	133	64	204	167
293	chr19	7069171	7069450	747	561	176	223	334	331	190	287	78	78	160	187	121	120	252	260	134	188	80	127	132	91	279	291
294	chr16	70380607	70380875	426	357	196	167	265	250	171	206	89	89	115	137	88	75	177	189	189	220	92	135	224	137	244	182
295	chr12	111325859	111326096	401	346	129	145	114	114	132	145	62	81	133	185	75	66	171	171	149	216	43	68	95	45	126	101
296	chr15	85131289	85131508	393	306	363	387	252	239	113	121	73	88	83	129	130	108	186	134	268	270	106	173	149	68	163	137
297	chr11	73472063	73472342	901	866	697	756	783	765	453	512	181	200	236	273	258	229	394	461	508	561	297	499	386	236	610	505
298	chr2	23574490	23574641	313	229	116	130	54	57	128	132	45	39	70	61	86	77	92	82	85	91	117	163	224	136	93	76
299	chr10	45504114	45504362	193	134	128	136	87	88	62	61	51	44	122	116	89	70	125	114	210	242	42	87	160	80	47	47
300	chr6	154996759	154996973	471	364	97	131	152	161	199	186	168	205	110	108	143	134	120	105	140	139	92	127	201	115	156	126
301	chr15	50716290	50716556	748	593	252	334	508	601	427	462	229	250	156	160	380	344	250	257	409	478	130	162	348	154	368	267
302	chr11	60929181	60929310	318	249	258	242	175	180	172	210	62	96	136	153	207	183	166	160	272	231	91	134	302	172	186	152
303	chr12	96883161	96883415	474	345	244	226	348	326	293	347	197	221	404	355	174	159	233	197	423	424	110	199	177	128	218	170
304	chr1	227015867	227016040	339	320	177	206	113	117	109	115	33	24	131	148	146	149	133	163	158	128	92	159	198	95	156	153
305	chr10	111683157	111683423	963	809	578	628	456	541	385	473	207	237	318	327	459	449	355	355	459	496	150	254	317	178	326	342
306	chr15	86383836	86384093	366	286	477	463	277	317	118	102	74	53	165	166	253	268	178	197	317	343	159	244	171	100	140	145
307	chrX	48980034	48980238	283	221	133	98	122	142	101	146	119	159	89	98	115	124	96	99	199	241	61	61	159	101	143	114
308	chr2	166150316	166150533	231	191	195	228	261	219	166	175	221	252	153	164	177	183	130	155	241	214	111	145	186	74	131	131
309	chr7	64254630	64254774	726	613	387	381	285	295	319	349	287	343	290	303	288	254	283	270	391	440	215	313	376	237	288	255
310	chr14	21737554	21737932	1567	1241	850	842	1063	1111	670	857	457	552	472	497	714	727	742	725	591	633	254	363	631	380	753	636
311	chr7	43878551	43878761	549	497	265	248	158	142	206	234	129	163	105	124	127	127	107	94	220	216	73	96	138	89	84	76
312	chr13	103426027	103426301	641	428	379	326	398	379	388	491	136	191	451	420	817	781	558	571	426	469	105	171	267	177	392	317
313	chr16	15188120	15188327	363	304	160	156	183	193	148	185	97	109	102	127	183	166	217	184	180	216	92	114	156	110	146	146
314	chr3	43811102	43811249	582	463	231	247	452	437	264	246	280	309	190	200	185	188	365	384	273	325	80	108	251	154	29	27
315	chr9	125675217	125675431	153	94	284	278	125	116	115	120	106	104	81	107	160	162	148	127	80	137	81	115	135	69	148	105
316	chr9	131133416	131133636	496	406	241	269	367	308	228	281	99	94	77	139	271	277	137	139	274	319	82	139	159	99	245	264
317	chr2	120460494	120460680	328	232	178	235	145	150	136	134	51	48	106	116	135	141	298	276	149	202	98	176	132	85	87	56
318	chr7	89840916	89841124	1196	935	652	667	457	452	377	468	292	298	344	417	558	500	445	434	587	708	94	175	309	176	376	323
319	chr13	95253874	95254091	1011	686	436	413	669	728	532	567	235	318	616	657	599	605	783	832	519	579	225	328	544	275	704	517
320	chr22	24643575	24643779	321	268	452	470	80	72	118	98	84	87	111	164	52	67	117	116	163	163	34	83	85	63	69	47
321	chr1	35667811	35667974	282	214	95	82	158	136	80	82	167	165	61	69	63	80	64	66	96	117	51	79	150	67	53	60
322	chr11	19092818	19093051	324	229	88	79	81	95	151	127	46	56	106	128	140	135	105	100	180	227	59	108	80	70	106	119
323	chr20	25371447	25371732	988	849	827	747	651	790	583	674	616	652	484	580	304	315	639	662	754	871	803	1269	446	289	569	493
324	chr7	148936580	148936734	600	502	343	350	367	275	201	255	157	156	211	219	325	288	298	290	388	424	197	334	450	273	309	253
325	chr20	5730908	5731102	309	267	150	123	119	95	111	169	125	131	113	104	57	56	147	140	189	195	86	127	84	42	129	123
326	chr5	156755504	156755691	426	341	218	252	116	134	203	183	183	186	130	133	146	151	223	237	209	152	108	126	165	107	102	84
327	chr9	123342409	123342563	726	538	544	455	422	469	325	386	143	217	218	195	302	311	405	399	325	351	151	209	270	134	374	282
328	chr17	38136637	38136998	1046	840	346	362	661	601	440	513	195	192	235	345	192	195	329	331	558	643	134	208	274	207	515	397
329	chr13	111108310	111108504	242	213	154	164	127	133	106	111	80	111	191	212	64	52	227	217	116	133	43	69	99	69	184	142
330	chr11	66462250	66462442	425	324	231	265	151	142	80	115	68	75	168	195	139	96	235	180	242	270	81	123	112	66	150	137
331	chr9	95432316	95432566	791	634	272	294	517	545	390	497	229	247	384	429	533	486	250	255	487	495	93	154	201	104	412	350
332	chr6	31548666	31548912	690	553	259	278	142	108	172	194	91	114	128	191	90	85	231	239	219	270	98	189	90	78	105	104
333	chr5	176817557	176817787	548	434	224	229	135	120	97	110	123	151	77	120	105	101	154	207	125	135	121	150	164	94	151	117
334	chr10	52384416	52384803	512	427	372	427	300	256	330	411	149	179	236	305	489	488	373	312	489	493	139	256	556	368	442	365
335	chr7	24859959	24860133	294	232	91	98	103	99	72	93	152	155	76	55	80	91	148	157	166	153	50	73	78	50	136	104
336	chr19	10216869	10217089	542	397	329	342	326	260	178	233	59	49	103	126	129	115	211	210	170	233	86	102	138	92	268	223
337	chr16	90015008	90015227	350	237	156	173	291	330	156	183	69	91	64	128	182	166	181	176	183	208	53	89	128	84	167	137
338	chr20	37075149	37075419	394	343	136	148	193	161	230	222	133	173	203	223	121	92	184	153	235	300	113	179	89	41	156	140
339	chr6	90142680	90142943	590	473	399	456	364	389	212	255	227	257	105	120	363	388	363	381	335	343	154	286	297	145	124	107
340	chr2	36824836	36825075	334	294	343	332	171	240	338	330	239	241	206	165	371	364	230	207	349	315	147	230	271	145	223	226
341	chr5	141340384	141340560	435	339	183	242	128	93	141	154	88	91	95	102	132	119	112	122	97	120	26	45	89	54	83	78
342	chrX	80065306	80065586	545	444	473	428	346	370	314	332	382	362	278	340	365	418	184	187	479	453	282	380	284	193	336	300
343	chr19	35464166	35464325	171	168	137	109	111	96	63	88	188	189	29	25	28	32	55	53	70	57	79	107	106	62	76	50
344	chr16	67514984	67515370	748	621	279	291	454	442	355	383	191	208	225	286	197	231	356	351	312	342	331	504	372	189	479	367
345	chr12	121790156	121790396	716	544	559	590	730	703	386	408	220	241	322	381	394	404	312	294	511	697	305	459	199	139	465	419
346	chr21	38338550	38338844	184	185	290	344	198	259	108	148	154	160	117	120	105	112	92	97	126	160	127	178	156	108	175	132
347	chr16	11349585	11349805	404	311	139	148	188	167	153	148	87	91	91	120	219	232	193	195	137	226	70	93	147	91	202	175
348	chr6	52535730	52535991	574	428	679	774	281	307	315	345	296	331	269	304	244	184	324	295	378	407	118	195	193	137	266	248
349	chr9	35657730	35658032	1270	1031	935	894	916	911	735	817	242	255	268	314	559	551	458	512	508	558	206	300	880	519	753	558
350	chrX	56589953	56590103	191	128	88	116	82	75	116	143	113	123	95	115	127	127	80	95	204	211	56	100	101	41	94	138
351	chr3	184279154	184279505	1414	1188	1525	1599	1240	1260	654	764	311	415	413	443	279	309	420	428	721	719	354	601	758	425	797	594
352	chr1	44471428	44471627	308	204	178	207	106	78	70	85	79	72	57	63	134	109	60	54	104	118	84	118	91	67	69	76
353	chr9	130374255	130374508	590	403	148	187	306	324	230	258	65	70	119	153	287	246	111	114	195	261	86	151	141	93	306	225
354	chr2	200850477	200850617	257	186	42	42	26	36	71	82	30	22	55	50	60	70	27	44	75	76	55	77	78	55	116	82
355	chr16	75498536	75498677	700	522	292	269	473	489	324	360	144	248	322	305	138	152	156	126	291	393	165	238	335	201	426	354
356	chr3	197237060	197237271	356	253	174	204	124	135	145	166	48	60	70	73	60	56	60	80	80	100	107	210	186	98	70	84
357	chr1	150293818	150294048	446	320	349	314	225	238	143	180	114	144	135	136	316	278	123	111	318	342	127	214	221	138	227	229
358	chr9	130533620	130533880	1109	911	513	579	711	768	393	527	129	147	177	171	435	371	290	316	375	448	253	374	399	276	615	472
359	chr2	176032848	176033194	1647	1327	937	988	1200	1286	756	907	813	863	654	658	1000	850	700	708	1187	1227	630	924	1329	734	1132	839
360	chr3	172384718	172384932	286	232	391	331	178	216	122	133	114	116	132	151	57	79	70	81	137	125	171	225	244	131	124	90
361	chr19	12405644	12405857	576	462	60	45	455	387	159	226	119	103	154	223	284	275	186	162	184	247	110	168	153	109	343	278
362	chr19	1652896	1653123	860	686	262	265	504	473	247	317	89	103	131	218	164	130	196	277	281	325	65	128	173	106	398	328
363	chr7	151451238	151451561	800	634	643	707	490	488	102	138	262	324	407	417	561	515	731	668	582	506	385	650	863	508	396	269
364	chrX	62780842	62781036	370	257	131	123	188	195	153	135	147	138	131	119	216	218	97	90	295	300	99	135	182	124	70	93
365	chr17	43275217	43275468	473	389	384	360	305	247	112	184	108	80	128	179	100	109	274	321	295	357	125	263	115	82	228	193
366	chr6	291944	292200	675	425	172	215	352	351	295	327	160	227	257	275	139	144	530	464	424	521	135	198	331	161	251	197
367	chr17	79196752	79196943	865	631	989	1038	620	589	295	375	152	110	223	224	187	187	240	260	670	840	438	620	302	166	541	467
368	chr1	10458768	10459037	1012	869	625	639	770	718	371	409	385	348	207	300	276	282	370	382	375	467	239	372	426	241	464	410
369	chr5	157375855	157376095	496	428	288	296	325	351	205	237	190	215	118	151	181	162	250	236	183	196	244	318	180	117	197	158
370	chr3	120461328	120461472	621	487	573	556	455	500	399	424	369	411	238	267	486	450	409	417	275	325	241	297	680	396	498	376
371	chr5	141071691	141071948	405	346	229	224	135	158	177	197	72	74	86	108	144	125	102	128	151	163	48	95	122	88	140	137
372	chr2	178628494	178628710	335	266	73	79	160	122	89	132	72	78	93	86	77	67	60	57	131	106	83	116	114	65	88	69
373	chr1	172501873	172502236	1841	1443	807	825	1278	1472	835	911	635	699	664	660	1325	1226	671	723	1064	1163	671	1068	1256	717	1137	832
374	chr14	93605578	93605816	364	274	293	297	112	129	144	170	119	115	76	92	68	71	102	140	127	105	28	64	97	33	86	76
375	chr5	80490929	80491145	410	305	225	256	139	135	138	152	89	77	68	91	84	96	140	143	279	287	49	73	64	35	97	93
376	chr3	9344244	9344545	183	141	431	488	223	258	186	176	161	170	114	119	127	149	270	270	153	189	191	306	226	128	118	122
377	chr20	35464071	35464280	677	591	225	250	371	401	252	317	199	239	218	301	146	189	280	288	295	384	210	403	121	79	370	255
378	chr11	118991982	118992140	727	577	262	272	548	561	336	399	125	150	255	319	169	187	262	274	285	355	144	193	168	144	379	303
379	chr3	131100361	131100634	809	668	987	906	1387	1377	210	200	856	882	611	696	442	423	1041	1069	613	739	598	898	975	634	860	727
380	chr11	64545970	64546177	711	645	529	562	531	523	291	335	119	135	232	294	368	316	299	334	438	605	94	124	280	186	421	366
381	chr4	89205700	89205920	1114	838	555	493	799	825	604	552	478	527	355	342	377	361	507	477	458	561	220	334	355	214	546	440
382	chr22	40440513	40440772	1092	862	654	765	658	611	402	417	203	179	151	179	250	217	432	352	415	545	195	263	179	112	483	418
383	chr5	159626407	159626652	522	414	342	382	212	209	200	184	154	133	165	158	155	134	259	284	182	207	125	190	220	121	125	105
384	chr8	11801305	11801384	163	137	99	106	50	67	56	42	17	19	16	19	99	83	42	47	71	88	34	64	63	35	97	100
385	chr9	94877616	94877848	509	353	184	203	298	279	195	222	123	134	245	228	335	314	125	162	263	314	63	128	110	64	281	231
386	chrX	16141450	16141648	213	219	164	150	116	124	213	244	108	91	108	112	66	85	77	49	357	413	86	88	87	77	175	118
387	chr6	158635297	158635494	347	318	104	136	145	135	137	151	163	164	83	86	122	109	96	82	168	175	77	102	98	54	73	67
388	chr2	169746867	169747074	584	411	260	297	356	312	425	486	279	271	297	293	387	401	230	255	535	529	118	207	341	203	370	292
389	chr15	44084158	44084503	1389	1037	965	1027	725	684	408	488	167	181	175	218	527	543	374	325	541	573	164	251	282	164	502	441
390	chr6	36390986	36391203	563	508	186	189	312	268	221	244	136	143	400	400	138	153	200	231	370	496	161	252	136	82	234	183
391	chr7	127291951	127292193	2169	1813	1260	1288	1064	1163	793	1006	558	704	568	572	906	821	340	351	968	1030	599	890	1333	872	832	645
392	chr11	68816158	68816419	615	537	346	393	305	285	259	314	78	90	189	284	163	144	229	254	504	554	126	198	200	117	274	206
393	chr19	12958448	12958603	216	169	223	260	83	78	81	76	51	33	52	75	153	211	64	72	90	102	30	42	48	25	72	64
394	chr10	104594807	104594969	278	202	135	145	79	88	88	116	39	54	55	71	31	38	140	113	125	103	57	91	54	36	71	52
395	chrX	13752754	13752925	692	525	353	291	260	272	442	477	389	470	276	286	285	219	198	181	673	688	190	322	318	162	498	388
396	chr5	38441911	38442138	447	430	234	233	145	135	193	222	202	143	150	172	130	160	170	177	433	442	104	151	117	74	92	97
397	chr1	197115777	197115917	599	368	268	297	307	315	414	496	198	266	269	290	407	429	260	270	492	492	227	387	586	396	472	352
398	chr17	56296520	56296824	548	458	300	381	327	256	273	260	111	145	214	206	165	134	253	268	614	714	111	209	196	113	348	225
399	chr13	115000289	115000590	321	299	170	159	261	262	231	221	70	85	71	71	340	314	241	239	192	231	70	96	120	94	344	318
400	chr5	14871687	14871809	64	34	115	120	93	143	119	141	75	69	95	65	104	92	139	173	236	258	79	96	104	57	82	72
401	chr16	75551161	75551396	1201	916	497	506	817	863	490	579	323	388	541	564	236	238	227	249	672	681	478	730	641	364	708	552
402	chr5	174961141	174961349	522	400	316	294	149	159	184	211	194	213	119	143	161	188	137	144	208	181	99	165	306	197	116	99
403	chr11	45361624	45361886	426	313	112	125	208	195	143	208	94	56	88	131	165	176	118	112	146	145	94	176	98	66	171	118
404	chr6	108395852	108396070	808	666	226	253	398	472	318	350	221	207	183	207	359	359	168	202	194	234	159	272	294	185	153	132
405	chr17	7531072	7531352	289	288	156	170	206	227	155	198	75	69	146	194	462	504	101	132	177	164	64	101	131	65	183	207
406	chr5	179334825	179335086	555	385	248	316	302	303	188	219	209	215	156	191	395	344	231	191	231	220	154	235	404	248	269	183
407	chr17	40811245	40811385	235	200	76	94	158	156	110	155	45	35	78	67	58	63	140	138	151	199	37	77	81	51	121	99
408	chr19	11266402	11266674	800	649	644	677	542	538	346	437	165	171	194	228	153	183	437	387	378	512	112	160	214	165	439	310
409	chr1	38061469	38061744	605	533	797	825	481	409	275	344	346	363	186	184	364	365	214	257	273	312	241	383	432	247	260	313
410	chr8	118532806	118532939	588	477	307	320	363	433	381	420	121	128	226	190	677	645	523	454	506	571	235	296	565	365	563	426
411	chr3	196336230	196336436	231	166	198	220	171	149	76	106	32	49	80	108	41	53	45	73	73	63	94	150	72	44	86	73
412	chr6	4358868	4359118	333	265	498	496	339	331	47	51	72	88	459	455	418	331	936	1024	853	906	174	252	106	38	506	384
413	chr16	1993178	1993434	523	435	216	265	412	417	191	273	113	152	135	131	261	244	271	281	242	319	94	141	163	138	268	197
414	chr2	57987048	57987282	222	166	160	176	100	84	190	223	86	101	99	109	91	103	145	127	273	279	123	194	201	112	76	78
415	chr19	12847640	12847902	1028	892	881	810	828	739	339	465	178	184	224	264	495	514	384	401	423	540	147	246	324	194	410	328
416	chr5	150544459	150544625	313	220	139	138	88	73	112	139	81	83	81	116	78	61	160	141	97	132	40	66	82	75	81	75
417	chr19	12511964	12512167	460	388	153	177	386	359	189	231	138	121	127	174	264	313	166	197	175	237	106	125	144	95	267	248
418	chr11	87063880	87064074	270	195	227	239	81	87	134	150	59	50	178	218	190	165	333	302	253	234	123	162	153	101	80	85
419	chr22	31063887	31064002	308	251	268	327	199	173	123	165	49	76	64	82	90	88	134	153	115	172	54	108	74	47	177	118
420	chr15	65588348	65588662	861	640	542	643	430	391	229	240	89	85	84	127	292	270	216	248	263	308	63	81	96	79	282	276
421	chr5	139348416	139348646	433	387	151	173	209	192	148	172	102	131	101	142	93	92	145	151	169	174	77	115	126	70	149	133
422	chr8	85538430	85538648	187	138	140	103	88	106	149	143	82	91	91	89	54	74	157	128	224	181	191	268	135	73	137	125
423	chr19	33634901	33635101	230	188	203	186	81	85	84	113	173	201	38	35	27	37	206	189	53	78	213	305	175	87	56	50
424	chr9	40792065	40792245	242	161	75	72	87	114	89	112	54	48	100	67	101	89	115	115	88	121	46	101	77	35	102	101
425	chr20	44420433	44420585	217	157	69	82	134	98	103	149	74	95	112	129	61	82	100	144	149	230	53	84	47	35	98	92
426	chr7	28893872	28894095	217	175	150	132	188	199	104	121	178	175	83	94	148	181	115	131	149	183	75	124	153	85	93	73
427	chr6	149887210	149887567	1208	931	406	365	606	592	467	570	287	370	276	239	517	514	336	390	386	336	281	289	405	226	300	254
428	chr8	80997414	80997558	243	184	208	145	64	63	70	92	29	39	148	123	52	83	190	217	185	199	298	385	64	42	171	134
429	chr6	8983465	8983649	198	166	113	70	56	45	91	114	75	59	85	101	39	43	141	131	128	129	23	51	34	25	39	39
430	chr1	185126105	185126368	1200	969	651	605	937	968	830	934	651	697	733	706	1581	1471	612	682	937	1061	582	867	1148	633	1337	1099
431	chr1	109806259	109806478	463	388	829	835	550	591	55	72	141	165	265	244	93	84	342	421	341	382	264	415	144	102	581	393
432	chr1	32866521	32866727	331	260	130	153	81	69	97	90	80	81	93	92	121	137	162	139	101	119	31	72	98	51	53	46
433	chr12	110561895	110562247	500	401	186	181	357	312	203	233	111	112	115	159	78	104	206	200	244	269	117	213	120	117	330	239
434	chr5	82373181	82373299	969	757	596	636	512	494	551	547	413	509	361	412	252	265	440	495	361	420	164	263	329	219	596	404
435	chr3	113557523	113557738	425	319	400	434	262	252	214	220	129	153	195	205	261	309	260	270	163	169	99	168	354	169	171	139
436	chr17	48860556	48860805	329	267	216	196	153	132	121	157	67	63	110	150	63	46	204	184	213	234	67	123	124	78	149	120
437	chr10	88137037	88137283	441	340	262	212	119	106	108	155	76	88	144	151	96	87	183	171	141	192	115	136	135	78	86	109
438	chr16	81812742	81812986	394	289	412	533	322	409	241	279	174	172	120	163	276	301	112	111	43	49	89	143	256	168	329	292
439	chr5	72815586	72815816	430	385	81	84	84	91	113	114	75	85	49	83	58	60	122	85	115	106	54	55	65	31	83	55
440	chr1	236767730	236767994	539	443	447	430	300	315	295	333	299	339	121	175	474	532	303	267	571	596	227	309	520	319	373	364
441	chr17	80250610	80250851	567	576	682	765	451	340	267	337	90	104	130	165	180	148	216	219	570	684	123	199	251	155	323	277
442	chr1	224180210	224180441	524	348	316	270	325	406	227	219	141	191	217	181	215	180	256	237	290	329	128	212	271	182	489	371
443	chr11	19262467	19262642	770	604	280	302	390	474	342	343	168	139	342	343	473	448	286	304	505	499	211	307	271	141	504	356
444	chr7	134896186	134896539	1610	1240	1025	978	829	905	648	799	369	461	518	564	769	755	743	817	741	781	436	717	881	522	668	561
445	chr12	56013464	56013715	342	252	203	200	177	156	93	87	140	168	81	110	105	74	171	243	155	136	87	100	149	98	93	110
446	chr11	107798858	107799060	173	149	340	350	431	498	433	514	157	164	74	105	222	219	536	624	338	307	231	332	335	207	269	208
447	chr1	23694871	23695015	844	736	462	559	627	643	337	452	250	302	193	248	386	354	290	258	347	448	292	405	289	186	518	359
448	chr19	51182710	51182899	310	239	137	192	73	72	77	80	37	34	23	43	45	59	115	105	77	78	84	110	83	62	96	93
449	chr8	37962824	37963048	591	499	245	197	375	409	357	380	142	200	159	182	182	159	425	464	359	407	167	301	342	205	591	441
450	chr1	16825490	16825804	498	415	256	286	316	328	269	326	191	222	109	166	157	164	132	187	229	338	115	176	266	141	201	192
451	chr5	77071977	77072299	987	810	237	278	348	318	418	475	241	280	322	352	219	262	408	376	618	694	110	130	194	102	342	260
452	chr2	70520788	70521034	825	654	530	544	427	433	337	404	225	292	182	200	420	404	210	243	451	475	214	333	304	194	408	352
453	chr12	118558720	118558942	268	201	108	124	90	139	90	78	73	63	84	86	71	73	86	83	101	95	33	58	55	33	40	56
454	chr16	58718589	58718786	313	244	227	217	166	186	215	244	112	138	178	184	130	123	243	219	156	158	220	327	179	97	159	129
455	chr10	124913603	124913880	1525	1157	955	823	806	843	625	654	539	537	509	611	310	308	735	704	866	799	324	491	543	346	671	621
456	chr10	76859792	76859961	335	297	209	251	92	110	77	100	67	68	74	109	81	89	146	133	85	94	39	79	99	99	73	54
457	chr2	32235790	32236111	784	499	347	301	477	479	452	471	246	340	237	236	180	183	388	401	393	489	228	313	449	294	477	348
458	chr2	48541355	48541508	837	751	709	708	543	632	428	457	432	587	428	445	556	527	397	405	620	635	319	442	562	329	576	415
459	chr13	28107331	28107509	230	207	99	114	94	101	71	77	38	33	61	73	44	70	91	98	111	112	62	121	72	39	65	60
460	chr20	46012830	46013078	232	185	123	136	170	131	89	102	124	128	115	186	42	53	203	249	235	291	73	90	104	43	92	62
461	chr4	152329935	152330188	139	93	459	463	756	886	230	228	421	483	154	172	675	604	365	361	360	398	312	446	407	196	617	571
462	chr9	139760714	139760929	487	423	227	216	321	267	152	183	70	64	116	150	200	240	213	266	204	232	132	232	211	136	241	242
463	chr7	32768132	32768442	464	347	341	322	180	222	228	249	247	235	221	259	195	217	163	131	305	244	91	126	153	87	165	120
464	chr11	3400355	3400490	653	508	277	278	428	438	236	297	126	171	174	215	221	179	261	248	417	491	99	114	189	123	320	292
465	chr1	115124221	115124481	773	590	500	418	431	396	384	430	119	120	291	285	164	133	364	428	442	513	195	367	260	162	351	285
466	chr7	42951541	42951771	581	448	438	501	256	292	248	331	186	230	207	216	235	225	167	185	349	401	119	197	267	169	206	215
467	chr11	207417	207689	833	620	259	238	460	448	270	366	102	114	123	182	190	166	232	223	403	455	82	104	142	99	361	256
468	chr9	101946965	101947144	210	191	78	101	82	108	119	111	41	69	106	155	60	56	185	187	128	97	47	71	116	53	49	48
469	chr1	33219368	33219615	349	306	302	355	354	356	162	169	241	205	97	121	268	250	182	192	181	186	181	280	567	334	260	224
470	chrX	152875392	152875588	373	274	83	81	29	51	116	103	63	86	43	30	114	110	94	76	132	182	45	61	72	35	64	66
471	chr5	43515175	43515376	1178	877	560	632	476	506	592	590	351	393	377	405	247	231	547	425	822	900	259	397	318	205	460	360
472	chr11	67723252	67723459	201	153	145	225	140	115	40	32	49	38	90	96	59	64	76	100	16	25	102	184	97	42	108	98
473	chr20	48770172	48770432	740	600	799	1040	583	572	396	455	300	276	392	533	391	398	267	367	519	681	164	246	177	111	438	302
474	chr4	120987861	120988130	621	473	317	258	425	492	531	542	231	240	209	212	243	258	473	491	427	453	188	345	348	166	601	513
475	chr11	2441994	2442180	368	338	104	131	127	90	84	130	48	63	66	91	75	59	109	73	136	140	52	74	112	83	115	120
476	chr14	55272636	55272805	200	165	79	91	84	95	95	123	78	79	67	116	60	63	101	118	110	79	43	69	83	64	68	79
477	chr12	66524464	66524648	254	236	161	164	257	299	172	232	80	88	80	82	93	122	83	89	224	217	193	251	214	133	260	224
478	chr16	74700720	74700970	913	712	493	420	686	763	458	590	359	426	463	451	254	226	242	225	540	552	246	281	529	310	667	531
479	chr12	120868296	120868490	356	237	122	131	180	158	93	113	30	43	75	67	92	68	51	68	119	130	49	95	48	30	157	102
480	chr4	184365384	184365548	349	298	173	154	221	289	161	195	183	208	137	132	100	104	76	52	245	319	61	101	89	45	284	232
481	chr2	48647917	48648182	368	295	309	304	109	101	114	144	117	191	191	161	257	274	211	235	275	362	119	171	200	133	220	154
482	chr2	68978936	68979132	227	220	149	180	154	143	111	108	62	106	73	72	146	140	105	84	163	140	63	86	92	29	82	79
483	chr12	25403923	25404198	789	589	388	384	859	945	478	502	1666	1832	286	371	596	555	314	392	6110	6670	217	287	404	221	585	474
484	chr9	94124091	94124363	473	362	159	174	220	273	208	223	168	187	220	203	305	279	129	169	231	262	68	113	100	62	204	198
485	chr1	184774789	184774990	187	153	81	65	85	97	152	147	92	109	108	105	279	256	69	69	163	215	119	150	109	73	82	89
486	chr6	37467621	37467820	1174	854	500	541	359	359	324	374	185	207	284	320	135	116	258	268	301	463	173	212	160	101	350	259
487	chr15	41408691	41408844	489	389	326	343	214	212	140	181	66	62	41	61	175	179	142	144	199	269	64	110	105	83	192	187
488	chr16	22385896	22386073	492	376	175	206	333	319	217	280	170	160	142	140	228	244	216	205	235	300	107	162	173	113	253	203
489	chr16	48657207	48657435	394	242	229	270	191	242	136	157	103	127	168	184	199	176	208	241	140	180	80	142	173	100	181	151
490	chr1	247171315	247171481	693	565	639	620	579	619	397	455	463	476	164	169	478	511	565	528	496	493	357	506	794	451	536	412
491	chr4	68566778	68567025	649	553	576	588	560	614	529	519	314	360	196	206	307	278	502	467	463	460	162	268	472	314	425	403
492	chr20	39619230	39619475	300	223	180	185	182	152	179	177	149	176	291	303	95	107	214	243	254	325	115	179	93	49	127	106
493	chr12	117257113	117257383	595	377	513	494	659	749	363	396	190	201	258	337	358	358	415	428	436	508	142	214	261	131	233	194
494	chr16	57569878	57570077	589	484	474	451	416	440	246	282	203	244	233	311	246	189	276	315	247	297	367	485	247	205	446	342
495	chr6	33216921	33217223	1577	1325	713	780	766	747	431	612	296	281	241	324	267	227	695	600	490	656	236	382	350	238	511	406
496	chr3	98241689	98241937	1042	835	935	876	718	864	610	706	496	620	657	668	1005	1042	495	484	476	520	449	664	888	527	1068	853
497	chr3	183602610	183602870	748	568	934	891	654	598	379	394	236	276	328	395	185	223	239	238	405	440	266	423	503	229	464	401
498	chr19	39936046	39936310	511	401	524	543	437	400	137	259	1321	1323	96	127	87	93	189	165	246	324	177	305	337	248	319	243
499	chr4	6576742	6576993	515	354	270	300	428	419	321	342	177	178	177	245	376	296	301	261	357	369	95	153	255	158	234	202
500	chr4	123653528	123653658	593	418	276	275	352	380	408	426	252	262	175	208	216	258	405	374	295	367	146	239	202	92	317	296
501	chr15	91537808	91538077	1259	854	999	1001	995	997	332	358	106	177	352	281	623	571	512	551	770	843	291	411	479	288	652	486
502	chr7	75807487	75807743	464	359	301	333	126	144	153	188	72	86	91	97	148	159	114	124	198	212	117	193	133	63	134	114
503	chr12	54793167	54793381	266	232	148	164	118	138	95	91	90	82	75	88	81	52	136	117	60	88	89	125	133	74	60	58
504	chr2	20842247	20842422	255	245	199	170	90	122	207	237	123	117	110	153	123	86	148	162	187	193	191	263	294	157	125	95
505	chr1	205718498	205718865	1231	1039	430	540	725	749	463	523	234	248	243	335	550	565	358	363	765	926	309	491	620	392	838	696
506	chr20	57607362	57607634	951	668	754	847	588	610	382	526	449	512	365	493	444	412	506	453	753	772	192	327	222	146	398	333
507	chr16	30825650	30825912	882	709	733	820	478	467	338	386	244	262	190	323	415	425	345	357	389	412	185	344	383	261	329	278
508	chr3	130465589	130465826	455	313	206	204	234	213	329	300	179	232	149	141	140	134	318	327	191	185	128	223	213	93	240	231
509	chr10	73533225	73533477	603	444	382	428	239	250	167	180	99	135	158	152	408	400	285	242	158	225	93	162	328	200	243	210
510	chr15	52263881	52264161	569	479	194	168	172	148	245	278	138	152	99	92	310	263	172	239	223	292	87	162	142	86	198	205
511	chr20	30091030	30091215	269	206	181	211	99	92	87	121	106	133	123	169	117	118	125	156	237	268	222	317	77	53	76	80
512	chr18	47901185	47901447	603	476	249	258	407	397	265	288	141	172	152	173	139	144	95	102	186	265	84	146	182	94	355	302
513	chr11	118827331	118827548	290	255	154	196	150	148	114	156	115	110	134	156	78	82	156	140	143	156	110	147	91	56	129	89
514	chr16	74847088	74847288	267	276	199	219	220	241	153	162	173	141	152	189	80	92	65	95	174	156	73	140	155	90	158	148
515	chr1	87299352	87299590	234	244	177	145	69	73	144	161	49	64	99	95	112	110	139	130	234	234	70	111	63	41	54	66
516	chr6	31774455	31774633	194	152	107	160	76	82	86	104	56	54	83	97	80	76	136	159	114	206	39	73	37	28	98	106
517	chr18	12039017	12039196	164	97	148	155	132	115	68	76	34	61	62	93	57	83	101	109	163	173	57	104	65	46	58	56
518	chr1	204463730	204463948	455	456	218	235	259	302	167	238	155	135	230	270	274	276	243	216	457	470	240	369	220	150	504	430
519	chr1	7844024	7844172	419	360	586	602	764	728	313	396	297	415	247	252	179	184	325	387	326	395	247	363	434	230	490	326
520	chr16	10837867	10838097	746	640	317	293	438	508	335	406	151	162	210	211	309	340	439	525	275	317	89	199	332	237	359	325
521	chr19	19887169	19887454	951	812	845	834	1584	1460	473	610	442	504	490	465	662	626	456	546	643	713	313	468	918	469	715	525
522	chr19	58258038	58258216	435	334	239	199	255	221	208	223	167	171	89	85	177	216	113	144	231	281	157	273	295	173	214	175
523	chr10	122610665	122610906	474	407	372	370	192	234	234	237	179	161	221	248	151	111	164	137	465	511	217	271	142	78	287	229
524	chr7	38255415	38255573	254	171	162	127	35	42	164	175	56	42	22	45	26	35	46	64	119	97	23	41	82	52	39	42
525	chr18	7567106	7567371	211	137	415	516	92	143	191	211	165	196	213	243	218	193	243	268	472	492	172	364	248	182	255	228
526	chr17	60143248	60143493	573	445	316	424	363	350	275	337	126	173	175	172	151	154	371	378	534	583	194	326	245	154	430	290
527	chr4	146540310	146540652	819	647	336	328	426	454	393	497	273	330	249	247	607	593	436	490	502	489	177	274	356	175	454	332
528	chr16	84096457	84096656	270	213	95	115	133	152	119	128	73	95	51	66	87	93	96	94	59	76	61	93	108	86	79	91
529	chr17	72375654	72375809	214	198	137	123	132	136	99	96	26	33	32	51	30	36	89	82	104	117	39	104	102	55	59	50
530	chr2	113484340	113484602	400	311	448	493	230	227	209	217	146	155	139	157	258	218	332	302	232	235	167	244	244	125	239	207
531	chr16	21566252	21566400	205	164	82	61	73	79	100	103	63	56	36	47	92	112	46	44	68	85	40	84	81	50	83	89
532	chr2	97405788	97406052	661	498	393	434	326	303	284	341	235	259	110	149	292	261	381	352	321	441	125	194	157	109	366	291
533	chr9	115983605	115983791	803	572	546	536	436	466	302	408	130	166	174	193	340	327	311	351	258	328	94	158	218	124	386	327
534	chr14	51706697	51706900	514	344	211	237	295	339	235	271	288	322	244	275	131	173	292	289	234	248	99	177	280	166	266	201
535	chr9	111882167	111882547	896	681	586	537	640	740	630	688	256	320	357	366	437	393	588	573	479	486	137	236	281	171	538	495
536	chr17	4316563	4316792	214	148	55	108	81	80	87	110	49	35	29	79	127	122	90	98	96	97	80	133	66	46	51	73
537	chr10	86088033	86088447	1271	936	850	928	574	710	412	500	229	301	592	607	301	256	544	538	618	635	247	345	484	281	482	430
538	chr1	156415663	156415903	316	253	211	185	80	71	123	157	101	122	85	133	119	108	122	107	226	230	103	146	145	79	90	66
539	chr3	125634688	125634969	499	418	291	339	430	463	203	213	119	169	104	155	146	124	318	337	130	155	142	233	313	168	310	225
540	chr19	55574450	55574685	577	460	494	513	330	335	180	219	121	122	120	143	286	275	179	194	273	316	444	692	209	166	351	279
541	chr10	75012378	75012590	641	511	243	303	236	206	158	248	102	79	127	124	186	194	166	168	229	255	77	125	267	174	237	241
542	chr6	80579415	80579594	461	355	229	270	187	218	185	204	33	64	170	168	361	296	314	313	180	219	131	185	255	164	190	169
543	chr22	18632737	18632908	148	104	831	925	63	70	79	58	40	62	31	34	76	75	42	50	77	106	94	146	64	36	115	133
544	chr22	51021203	51021498	993	817	711	699	761	628	368	399	193	174	183	173	206	210	278	308	395	511	81	137	264	172	536	407
545	chr5	133375263	133375537	539	407	184	175	131	153	115	138	91	100	107	89	88	94	117	127	99	111	74	140	87	41	103	93
546	chr16	20817678	20817898	592	447	216	196	269	306	186	224	185	176	172	145	216	226	209	201	241	257	84	141	241	133	206	192
547	chr13	20175921	20176215	259	227	128	103	191	164	163	239	98	108	190	169	145	153	71	47	203	286	111	200	217	102	157	162
548	chr16	5147759	5148055	553	399	479	379	273	355	143	146	75	94	114	97	202	196	280	313	107	142	122	117	190	119	253	183
549	chr6	30594529	30594677	394	290	297	329	177	201	118	155	80	104	110	119	62	60	242	266	183	219	111	141	106	56	57	50
550	chr21	15755419	15755676	1102	845	542	558	815	880	703	780	668	775	250	302	805	800	1507	1334	518	622	436	776	944	564	670	539
551	chr20	49923414	49923618	204	170	138	219	88	95	92	80	108	90	104	145	109	125	122	122	119	189	51	93	60	36	49	61
552	chrX	152805014	152805209	415	304	131	135	115	73	128	142	114	109	62	96	201	190	51	59	185	169	96	198	65	39	105	95
553	chr3	141179044	141179241	280	205	307	280	121	107	154	171	206	141	85	123	90	82	191	188	1607	1674	106	170	139	98	115	103
554	chr12	38710391	38710541	268	261	262	278	302	321	208	230	85	117	106	128	185	151	117	119	396	425	103	132	232	133	203	138
555	chr6	170102034	170102262	990	857	296	278	509	557	504	451	315	371	330	329	218	203	353	360	482	531	146	287	725	400	552	418
556	chr6	26421505	26421708	575	437	307	339	307	293	258	221	177	190	242	271	101	100	401	306	431	448	124	181	133	75	235	204
557	chr1	22110058	22110236	372	335	134	146	251	258	164	226	146	172	99	88	125	143	139	132	139	191	78	123	147	106	239	221
558	chr14	73493797	73493965	943	768	555	544	697	678	504	537	529	615	331	339	229	214	416	408	409	454	238	413	541	294	469	408
559	chr20	33999746	33999973	355	333	94	123	126	104	180	162	84	91	119	158	117	150	90	121	160	223	53	98	56	29	152	135
560	chr16	8768275	8768464	625	512	283	307	396	402	249	302	176	219	133	156	346	323	355	342	250	229	134	181	342	167	186	204
561	chr11	109817041	109817229	278	186	129	139	193	210	148	161	108	105	184	218	92	90	236	200	221	232	86	104	153	79	145	154
562	chr22	42084751	42084987	342	298	255	336	185	205	138	149	44	57	55	73	98	74	115	121	171	187	37	87	84	54	145	148
563	chr11	128392139	128392323	218	144	338	366	498	519	322	312	100	136	285	304	196	201	275	259	435	454	253	329	276	138	472	348
564	chr6	31588409	31588577	718	521	291	251	255	187	165	206	86	65	91	100	108	114	256	268	227	263	84	129	112	50	223	200
565	chr3	195641920	195642212	661	500	819	769	894	875	245	304	292	319	229	288	229	188	325	275	333	353	260	527	365	183	308	271
566	chr15	65611252	65611472	270	209	191	192	124	85	115	110	71	59	58	58	130	121	71	66	118	153	88	86	79	47	75	80
567	chr11	119252237	119252388	539	426	241	305	320	296	260	292	147	165	151	193	132	138	232	236	311	283	127	193	145	65	169	143
568	chr2	198317880	198318168	1309	1045	971	1010	1121	1168	926	1074	595	676	562	607	948	835	635	647	1125	1186	624	890	1082	661	1023	876
569	chr7	64126344	64126603	1005	817	573	554	225	241	304	381	414	448	353	409	461	439	341	289	551	592	263	421	385	223	395	336
570	chr1	67966176	67966414	303	274	444	446	195	165	165	185	116	96	109	138	223	176	199	206	193	233	195	295	244	114	145	131
571	chr1	236958343	236958567	818	663	816	756	559	675	544	540	531	568	556	575	956	833	674	640	875	1036	333	524	1016	643	697	577
572	chr8	144623507	144623899	562	466	337	351	332	302	221	293	75	85	115	204	474	517	414	393	278	302	122	162	259	177	452	386
573	chr3	3221335	3221586	275	206	466	458	180	206	349	361	172	224	455	473	529	428	478	445	432	425	128	235	266	156	366	323
574	chr1	113932610	113933005	1248	1022	1697	1710	1115	1154	754	903	417	436	703	838	401	389	1367	1334	1154	1273	584	897	818	446	605	535
575	chr6	158177780	158177988	277	264	50	41	129	138	118	131	148	144	65	87	171	129	89	95	143	118	80	132	154	86	108	93
576	chr10	43362244	43362383	205	167	303	315	132	126	102	112	18	26	72	99	116	119	177	198	170	147	81	118	203	110	48	42
577	chr6	149753191	149753388	285	239	94	95	86	114	94	107	62	68	113	84	106	121	96	85	134	85	77	95	86	37	28	41
578	chr1	45241065	45241330	407	357	247	261	150	168	127	213	87	120	69	91	207	198	112	94	119	153	88	163	175	93	212	181
579	chr11	8932547	8932769	433	339	135	127	267	236	313	382	81	88	149	141	211	228	173	158	356	364	43	94	201	112	260	232
580	chr10	70997422	70997564	263	236	121	123	63	53	78	85	57	42	65	79	155	142	91	85	114	79	41	71	100	92	55	84
581	chr19	2739965	2740197	397	309	172	163	251	232	153	241	38	65	90	118	104	109	123	142	163	229	57	94	78	57	238	220
582	chrX	49047691	49047855	624	486	519	465	519	562	308	319	485	571	227	240	329	328	280	326	547	540	136	172	458	236	338	309
583	chr4	114468754	114468966	224	174	260	247	166	177	190	231	211	214	172	228	312	291	390	361	405	425	105	142	132	59	124	92
584	chr15	77223815	77224058	1043	776	987	952	786	800	512	599	283	309	310	293	291	288	403	402	682	826	249	364	283	166	556	451
585	chr16	88729485	88729730	883	690	355	377	597	631	355	410	211	223	231	314	365	372	370	436	389	495	130	234	301	197	434	298
586	chr7	29724413	29724856	448	365	221	244	171	156	133	206	261	248	174	175	201	206	115	135	253	349	69	130	226	112	194	144
587	chr1	115053721	115053897	439	330	191	227	202	174	163	206	75	55	120	143	91	91	197	209	232	313	124	194	216	116	210	198
588	chr12	49076008	49076266	1155	928	903	834	1301	1290	502	614	439	401	311	363	321	289	425	473	562	602	224	315	571	326	668	505
589	chr5	148761536	148761713	348	269	155	144	123	103	129	113	92	96	48	71	95	86	132	127	118	138	47	66	69	36	110	118
590	chr19	35264054	35264240	313	295	299	273	202	168	183	180	479	477	37	37	71	76	92	118	136	175	153	216	247	187	183	149
591	chr16	68002420	68002672	459	403	176	164	245	188	152	171	86	60	108	135	100	93	184	220	192	230	149	299	144	85	225	194
592	chr19	11456936	11457209	712	621	448	468	374	411	216	260	95	93	126	174	140	131	215	236	259	298	97	148	155	118	220	228
593	chr20	19997764	19998003	570	415	352	419	301	367	294	303	345	389	310	377	188	180	259	262	409	463	376	585	236	143	363	296
594	chrX	70503211	70503407	231	211	142	127	197	174	118	159	100	124	87	106	154	146	88	66	253	315	145	275	180	79	139	151
595	chr10	118927724	118927926	478	370	253	283	147	201	167	174	86	108	41	54	211	197	92	92	121	120	67	101	82	49	72	81
596	chr22	21271493	21271633	971	731	1133	1042	561	584	336	393	125	156	619	754	199	179	264	258	418	491	114	194	192	92	407	281
597	chr12	22199040	22199241	234	191	102	118	140	185	228	270	404	428	130	147	259	251	157	149	177	155	102	139	177	77	215	128
598	chr1	171614109	171614351	351	269	138	146	111	146	137	154	131	63	110	149	151	170	114	101	233	258	127	205	165	87	80	71
599	chr3	138136450	138136629	241	190	190	239	120	123	130	145	118	148	97	93	59	68	201	169	115	120	92	126	186	117	60	51
600	chr11	61213813	61213949	310	256	158	220	100	110	97	134	64	53	127	119	122	139	219	153	291	261	91	140	102	69	41	57
601	chr15	82824927	82825030	200	170	150	153	119	123	63	51	20	35	68	76	101	78	80	60	121	124	46	52	72	32	97	78
602	chr6	15691597	15691781	271	255	180	182	83	99	160	128	155	133	71	90	72	52	178	173	172	164	106	140	41	31	121	101
603	chr3	93698730	93698958	937	875	888	917	632	678	660	679	709	808	627	639	763	754	514	483	515	518	460	725	765	460	630	529
604	chr7	151000628	151000831	469	349	220	203	108	116	154	175	68	76	67	84	210	205	182	178	163	159	98	179	232	135	56	61
605	chr7	132766820	132767049	1461	1072	742	741	620	754	474	538	451	506	534	556	542	497	1020	920	754	781	437	678	734	444	729	553
606	chr1	33520826	33521018	250	240	106	116	81	76	32	67	78	81	61	85	69	63	65	68	66	64	74	102	67	37	47	34
607	chr15	90808761	90808958	509	430	312	337	245	264	180	175	47	77	137	105	273	218	126	151	364	451	91	146	198	99	271	261
608	chr9	44227326	44227544	173	131	207	255	88	103	78	62	75	86	47	49	106	153	132	132	196	161	114	178	211	149	49	41
609	chr9	102861269	102861498	1013	831	446	473	776	895	700	699	388	467	775	761	462	461	492	544	680	803	376	458	581	336	818	621
610	chr9	35646778	35647037	513	401	375	393	280	294	306	395	88	92	101	154	253	240	142	163	223	214	104	155	319	198	242	167
611	chr11	64455963	64456148	326	289	158	183	102	77	136	179	69	69	104	81	95	94	153	180	229	267	78	99	94	64	63	58
612	chr12	56753842	56754105	970	734	970	917	1173	1119	390	503	337	386	297	353	283	279	629	603	467	529	265	403	470	287	580	487
613	chr17	18266798	18266991	540	438	360	339	524	511	248	298	163	158	274	363	184	203	224	244	280	362	91	217	248	133	359	351
614	chr2	71089030	71089234	268	221	165	153	83	74	100	125	82	82	47	45	132	95	62	67	133	160	62	104	68	41	75	62
615	chr17	62658486	62658619	273	195	156	223	151	169	140	163	51	52	75	88	100	83	179	196	299	340	102	131	120	62	193	154
616	chrX	101054467	101054614	159	130	96	90	87	98	84	80	115	111	78	73	194	190	60	67	144	151	73	93	59	27	85	87
617	chr11	75525765	75526029	845	737	751	744	608	640	479	482	181	221	210	265	464	527	454	431	502	466	185	258	334	259	610	550
618	chr17	10600786	10601028	525	447	308	302	390	399	336	360	211	246	376	388	589	679	327	310	333	432	175	303	471	231	296	234
619	chr12	110888080	110888317	488	370	244	175	416	488	278	312	245	209	241	270	121	117	276	262	268	365	141	204	194	78	316	279
620	chr12	121533862	121534032	267	190	117	147	99	120	103	126	59	57	53	69	94	95	161	132	90	95	53	61	52	28	37	41
621	chr10	100227296	100227500	354	280	248	291	133	164	147	151	64	56	186	191	94	112	249	281	155	172	87	123	156	80	28	65
622	chr16	90143710	90143965	895	692	364	391	690	665	309	327	199	221	109	167	265	309	386	383	299	297	140	193	248	143	427	377
623	chr1	156066481	156066664	273	220	121	135	105	110	116	123	133	112	115	162	190	150	139	126	233	244	199	234	186	108	129	121
624	chr11	27494336	27494497	603	438	312	399	524	631	441	539	250	234	344	326	282	303	278	250	658	735	355	514	478	273	441	317
625	chr22	41799894	41800117	313	222	267	330	145	152	93	115	79	90	63	82	80	78	189	190	130	155	37	44	69	69	84	73
626	chr2	42067892	42068118	680	590	716	645	369	434	474	490	403	406	300	351	426	459	348	299	511	597	294	405	451	223	167	113
627	chr3	47830561	47830798	324	314	134	139	190	186	112	159	82	80	75	90	155	170	121	108	191	180	70	64	63	47	105	115
628	chr6	44140514	44140703	398	297	408	440	143	158	146	128	50	52	72	79	42	49	78	79	163	150	111	104	80	42	90	78
629	chr6	111279811	111279963	613	432	174	174	188	282	155	192	138	184	127	123	182	160	124	103	124	154	107	222	186	103	87	92
630	chr10	50747048	50747185	418	333	342	288	363	266	312	306	104	136	232	221	226	241	213	220	329	349	105	173	431	285	341	275
631	chr6	37070323	37070474	350	268	300	239	303	311	99	99	281	283	181	215	111	103	111	154	270	350	112	151	69	38	129	123
632	chr10	71930192	71930444	1568	1232	691	676	622	631	327	485	150	186	273	312	438	471	432	447	443	505	196	299	748	471	517	496
633	chr11	62528797	62529053	543	409	418	467	355	334	214	265	127	114	143	209	274	236	256	259	410	474	145	193	280	177	383	268
634	chr17	1588125	1588305	663	523	243	249	455	412	300	333	119	127	208	292	320	257	366	389	204	267	145	280	238	160	303	266
635	chr1	46813828	46814052	375	297	479	481	158	153	132	151	152	125	122	152	199	178	257	251	202	232	128	213	122	61	142	141
636	chr12	69684870	69685042	223	176	70	70	161	159	115	108	82	74	100	95	116	111	84	75	225	192	79	128	111	60	61	58
637	chr1	181111675	181111874	520	411	156	181	125	107	205	183	188	155	224	250	253	238	194	205	233	231	167	227	308	177	98	98
638	chr7	8335791	8335973	246	170	49	51	61	71	124	116	187	197	65	69	145	188	83	78	117	129	55	54	109	54	72	80
639	chr14	50583216	50583474	584	490	181	215	304	313	294	384	252	310	220	253	191	189	201	250	310	402	128	181	341	191	306	271
640	chr9	99145872	99146080	235	142	164	154	187	201	177	163	65	90	242	289	266	325	110	114	228	267	60	102	89	53	183	145
641	chr1	212650545	212650790	224	211	127	122	104	100	135	171	195	197	137	151	231	211	49	56	235	272	128	184	192	98	228	192
642	chr16	66907075	66907227	344	272	235	215	138	144	125	127	82	90	281	296	128	109	259	264	269	321	189	299	126	82	153	128
643	chr7	104524224	104524421	561	434	228	186	161	167	91	98	82	87	69	67	90	102	79	68	308	247	60	93	342	154	63	57
644	chr20	17517664	17517870	283	201	153	161	141	146	140	141	195	197	119	152	34	47	105	147	234	235	80	117	72	27	85	97
645	chr17	43971584	43971788	515	395	247	270	265	268	166	243	55	60	82	121	108	118	168	178	223	284	63	120	177	99	211	138
646	chr4	83933927	83934129	602	432	242	217	373	371	271	326	200	253	132	119	203	161	162	186	266	279	111	155	214	136	383	316
647	chr10	43600945	43601189	486	331	546	637	114	141	263	295	137	144	133	131	245	251	344	408	297	331	95	163	246	126	63	60
648	chr5	131755383	131755601	460	345	259	258	155	126	144	182	171	191	146	108	108	125	136	155	106	129	54	70	137	93	106	84
649	chr4	3108430	3108636	229	160	420	449	160	162	135	95	63	59	189	211	228	215	174	170	290	298	74	96	100	67	86	91
650	chr22	42765213	42765484	658	475	558	670	416	424	227	301	98	120	120	97	301	288	178	194	223	258	94	160	126	70	319	296
651	chr1	87597491	87597637	198	147	144	107	68	87	118	111	55	50	99	119	149	129	167	130	208	175	85	140	115	48	91	83
652	chr9	38392533	38392690	478	385	485	484	453	466	313	340	213	215	200	233	335	378	224	205	403	491	115	166	477	298	220	189
653	chr9	115142052	115142449	925	680	524	541	451	554	377	437	152	116	275	299	422	460	355	390	369	430	146	241	276	205	534	459
654	chr2	133105002	133105148	448	316	708	658	276	279	216	229	557	559	302	342	346	299	393	402	312	307	402	605	408	216	186	151
655	chr2	24299150	24299404	859	682	740	693	821	815	629	665	298	395	350	339	290	274	427	521	581	735	409	590	749	469	750	585
656	chr18	78015771	78015946	240	170	58	77	121	128	83	90	96	101	34	47	51	41	44	28	31	43	37	50	61	31	68	74
657	chr3	47823270	47823606	844	649	231	296	545	447	304	404	168	145	231	255	218	263	429	418	441	618	119	192	204	125	419	359
658	chr3	46530261	46530468	271	245	147	163	233	176	113	107	24	32	86	145	54	64	157	153	111	152	45	71	57	30	93	108
659	chr18	839400	839600	190	102	119	105	84	81	125	116	67	58	57	49	101	89	31	40	182	201	51	82	160	115	60	92
660	chr12	34175225	34175439	255	208	170	209	304	310	214	258	75	77	118	131	188	193	116	89	488	520	124	160	302	183	147	134
661	chr11	8008555	8008945	564	456	189	197	326	308	448	473	137	153	194	205	310	337	187	269	729	749	86	131	359	217	420	353
662	chr19	39109488	39109623	157	120	173	174	124	108	64	96	239	278	53	58	38	38	61	49	124	144	55	102	145	65	108	84
663	chr7	44621702	44621855	307	215	135	160	165	150	178	150	102	111	78	84	121	134	64	84	132	163	84	133	138	82	156	150
664	chr12	6888147	6888381	465	347	470	535	382	331	147	236	86	111	110	143	295	267	204	174	231	281	104	162	145	112	128	125
665	chrX	122898831	122899057	439	322	416	373	117	159	252	265	268	296	232	239	293	275	218	235	334	406	153	215	142	45	208	195
666	chr4	152682089	152682338	957	767	325	264	552	528	620	620	354	406	266	259	609	611	190	155	512	583	199	424	463	254	585	448
667	chrX	151999202	151999442	733	541	583	620	558	688	417	432	488	575	336	366	649	675	355	384	657	654	380	537	380	222	421	303
668	chr1	223316355	223316649	697	491	619	688	517	598	376	348	298	301	246	264	290	252	353	407	249	209	207	352	548	308	551	463
669	chr20	32398906	32399144	797	527	282	302	579	534	314	442	234	280	374	408	384	346	363	393	473	534	368	575	236	131	491	381
670	chr11	43333298	43333573	730	600	300	264	438	490	512	622	288	332	330	374	512	496	311	318	574	518	349	482	412	251	335	287
671	chr5	139536805	139537000	517	439	298	293	150	145	134	156	76	92	132	167	145	123	174	172	147	155	61	106	127	70	83	74
672	chr6	108279406	108279655	1269	1020	346	353	553	571	377	476	233	276	268	245	521	538	321	324	261	305	180	358	404	257	276	270
673	chr7	132937606	132937872	1053	847	510	582	467	496	398	408	303	369	340	382	461	386	639	598	560	624	294	462	484	263	563	440
674	chrX	149131200	149131339	149	137	73	58	36	28	93	76	55	55	80	80	118	114	31	35	136	159	58	97	37	20	57	63
675	chr7	43909009	43909274	910	721	779	804	480	507	364	435	343	368	279	296	353	344	241	281	446	466	203	353	393	223	421	333
676	chr1	60225182	60225410	207	165	244	249	59	77	125	138	72	55	90	89	93	112	90	78	115	154	76	102	63	42	62	53
677	chr11	111957512	111957644	342	256	99	99	171	164	195	254	81	79	176	151	90	99	278	212	201	198	71	149	121	111	273	181
678	chr3	141456857	141457157	1081	867	902	848	755	796	557	631	472	516	411	400	400	350	439	386	2350	2573	290	453	722	428	612	507
679	chr6	107077304	107077523	485	369	100	120	146	168	212	287	127	147	132	130	298	223	107	114	177	158	100	160	178	103	123	100
680	chrX	129039861	129040063	578	425	194	244	285	278	155	158	191	189	113	102	178	219	127	149	258	291	132	177	111	67	152	142
681	chr20	44485983	44486162	634	482	236	302	482	488	276	348	311	300	352	415	168	168	319	308	420	537	159	284	167	94	293	237
682	chr20	3767352	3767541	345	247	260	243	265	240	199	217	124	166	142	151	208	185	167	184	265	325	109	253	95	72	213	214
683	chr13	45915408	45915691	1126	937	532	500	766	732	473	547	114	180	278	278	306	326	649	642	357	431	188	235	348	241	646	526
684	chr17	42580713	42580990	395	346	338	346	299	230	166	185	64	52	81	82	122	119	169	200	274	357	64	128	146	79	262	248
685	chr3	128444796	128444992	927	706	277	300	426	445	295	376	189	160	173	140	214	170	321	316	190	307	207	296	300	245	330	292
686	chr4	171180788	171180988	241	266	79	66	129	147	185	151	71	55	72	88	91	99	125	115	218	194	51	74	189	99	122	114
687	chr2	241500577	241500720	667	565	322	317	396	435	246	315	295	324	105	97	263	253	187	190	299	374	105	161	195	128	326	273
688	chr11	64577994	64578237	931	743	571	573	677	684	408	395	213	194	404	426	372	361	629	596	699	808	195	331	350	233	404	341
689	chr5	134073954	134074200	953	787	541	615	565	564	437	467	239	256	285	324	252	229	383	418	315	374	127	251	164	85	322	280
690	chrX	148552481	148552730	218	188	126	121	90	87	139	152	98	92	114	128	224	162	94	85	176	237	82	114	60	33	105	74
691	chr2	238480694	238480888	352	252	118	129	128	145	140	122	154	176	80	84	127	105	126	105	257	297	162	201	110	60	88	75
692	chr8	134215218	134215438	258	211	162	171	96	101	108	114	73	53	89	119	199	199	274	236	163	185	68	138	249	167	116	145
693	chr10	43843997	43844186	229	195	330	356	130	125	134	119	35	32	154	141	121	130	147	163	158	128	113	181	228	136	135	90
694	chr17	43025043	43025166	342	264	176	257	173	127	122	139	40	39	86	99	73	70	202	180	211	268	77	105	105	60	193	188
695	chr1	156862164	156862369	408	298	209	245	232	212	132	177	149	176	119	144	168	174	127	173	215	278	141	203	307	178	115	69
696	chr11	18720113	18720346	528	384	275	279	365	394	309	316	102	108	140	128	149	154	186	202	339	365	136	198	156	98	221	190
697	chr12	103969160	103969365	223	189	134	154	143	220	132	144	149	154	173	210	120	105	150	154	180	148	67	47	145	73	47	66
698	chr9	123975564	123975765	248	196	139	162	108	117	104	105	34	37	70	74	82	131	92	86	72	122	43	62	106	51	112	121
699	chr6	28763691	28763908	307	231	74	72	52	59	39	51	82	107	111	162	76	91	285	209	141	191	42	63	43	24	94	83
700	chr1	1406968	1407197	315	309	162	181	202	194	134	175	97	92	59	105	91	104	102	115	165	262	117	166	148	76	232	198
701	chr20	23331131	23331415	904	695	885	793	671	769	566	631	578	646	419	528	303	300	493	530	813	843	1209	1678	522	250	632	570
702	chr15	31283796	31283961	462	362	518	561	202	224	164	273	124	175	107	140	295	307	151	153	426	416	54	80	137	63	231	200
703	chr10	88699221	88699476	447	347	156	132	208	180	166	211	59	68	144	114	90	79	142	142	172	191	78	72	113	73	129	121
704	chr7	31023297	31023516	346	280	198	233	77	53	111	135	77	101	82	83	105	87	87	100	125	151	50	85	149	87	64	47
705	chr15	81616476	81616708	1124	849	1119	1158	933	977	354	437	238	290	310	307	333	314	503	476	862	804	343	525	373	226	595	475
706	chr5	132155890	132156064	364	279	198	154	105	136	130	135	86	72	63	120	80	69	107	82	94	108	54	51	77	39	74	66
707	chr10	28591925	28592194	383	298	663	738	805	907	379	357	340	415	515	578	693	672	339	289	802	901	176	289	711	497	773	580
708	chr5	174337311	174337515	214	181	96	100	60	49	89	98	44	41	54	47	120	96	109	89	82	84	58	95	172	88	59	47
709	chrX	41113048	41113226	296	246	83	84	59	67	171	203	112	138	84	88	239	245	50	59	255	269	55	69	64	23	88	51
710	chr6	99841598	99841711	110	91	42	46	53	45	82	85	39	59	48	61	109	147	28	20	89	70	35	51	71	32	35	28
711	chr7	134959295	134959470	268	214	86	99	33	38	100	94	31	25	53	72	81	72	90	85	99	82	41	78	115	44	28	45
712	chr4	148605254	148605445	712	604	306	344	441	477	535	620	257	354	232	260	495	526	522	527	496	482	157	228	305	170	452	407
713	chr19	54296375	54296492	306	250	161	181	109	99	51	74	116	105	61	73	151	164	106	127	77	111	89	124	48	23	152	127
714	chr17	26898495	26898725	692	531	330	284	469	459	279	373	165	131	201	265	205	184	285	294	351	482	152	273	273	161	425	319
715	chr8	11759812	11760074	719	604	401	414	122	126	101	117	79	58	71	83	204	244	123	131	287	347	71	117	118	88	127	153
716	chr16	3156652	3156803	231	176	129	121	158	176	129	108	53	66	43	87	135	154	114	126	87	110	50	86	124	66	196	137
717	chr19	57988924	57989103	442	281	281	255	287	209	196	228	201	191	94	110	209	194	205	192	167	187	208	328	389	199	57	43
718	chr17	45177550	45177796	454	321	317	382	244	221	206	245	123	100	134	188	134	160	269	324	426	546	232	317	152	64	214	221
719	chr2	128568692	128568843	448	379	315	313	244	291	273	232	162	237	179	170	316	267	272	246	289	308	170	243	213	138	267	180
720	chr12	69139887	69140035	434	356	168	176	336	318	275	274	109	115	171	192	307	335	168	171	211	300	197	317	154	89	248	242
721	chrX	16910964	16911219	318	283	80	80	58	89	153	197	94	135	63	84	66	71	49	46	241	252	56	68	72	43	72	75
722	chr10	21581749	21582012	636	442	480	419	320	334	56	45	215	185	235	243	453	429	260	290	657	632	95	140	461	227	310	276
723	chr21	45079283	45079525	283	281	75	92	174	163	128	159	109	88	61	47	89	70	97	118	83	132	74	102	113	64	171	121
724	chr14	74684437	74684639	292	271	128	129	122	138	109	136	108	98	65	94	62	47	84	77	99	126	49	74	105	41	90	68
725	chr14	103800230	103800483	884	673	717	705	499	535	359	490	263	327	179	214	174	208	269	307	293	409	191	317	366	231	496	368
726	chr7	73256793	73256937	646	485	248	260	236	275	162	193	95	89	95	113	190	191	140	134	209	273	75	96	160	116	239	190
727	chr20	23402042	23402276	458	422	329	327	353	355	341	408	366	425	307	336	165	140	244	245	461	496	834	1183	309	156	258	203
728	chr11	6640588	6640795	768	549	272	281	379	457	371	448	167	207	271	260	200	202	316	305	525	520	81	121	267	156	303	234
729	chr10	32635136	32635397	841	683	592	599	447	438	403	443	323	323	416	339	202	197	335	334	495	549	210	309	550	336	441	374
730	chr13	41345306	41345533	696	552	305	280	313	352	386	373	118	143	221	229	223	207	291	288	456	545	145	212	150	112	360	277
731	chr9	135777340	135777548	367	267	95	130	83	80	83	91	37	56	61	67	35	67	150	133	93	106	28	62	42	49	86	88
732	chr12	4430096	4430368	1048	832	1156	1157	1074	1050	483	539	261	321	268	363	848	773	639	704	530	726	309	476	500	303	460	433
733	chr3	15419790	15419954	400	330	147	116	200	203	128	187	55	67	118	129	203	205	136	151	149	137	55	100	123	64	186	162
734	chr17	53499310	53499471	617	470	589	569	496	514	462	488	129	204	336	318	238	217	435	455	884	996	167	237	441	243	402	339
735	chr6	52747183	52747437	389	301	369	398	160	153	149	147	173	175	81	94	71	107	153	173	233	192	126	169	143	76	129	100
736	chr2	39664295	39664456	551	425	377	424	277	317	256	296	161	174	177	190	312	260	146	202	372	401	163	275	196	137	302	226
737	chr6	43027061	43027339	964	603	653	631	398	354	201	295	158	185	163	198	140	163	152	165	340	368	147	270	155	105	385	268
738	chrX	40439962	40440162	413	363	322	320	286	291	465	522	202	227	175	151	817	730	195	163	707	840	67	112	264	138	276	240
739	chr2	201374564	201374712	151	134	126	124	130	116	171	157	108	107	154	169	180	208	150	96	226	279	72	127	173	105	112	120
740	chr9	133741881	133742081	287	247	83	103	139	135	100	101	40	44	47	60	118	90	81	93	109	135	47	55	71	47	118	120
741	chr1	54204739	54205009	841	582	468	550	522	464	369	471	167	189	158	202	411	424	403	369	370	427	166	265	228	175	263	210
742	chr13	46626836	46626996	456	372	166	230	277	312	259	310	123	153	143	152	167	168	337	271	331	369	90	116	194	99	321	248
743	chr8	131761952	131762176	167	113	179	143	123	131	95	69	31	43	102	80	144	132	195	207	149	175	63	110	156	80	133	124
744	chr17	73663253	73663470	372	291	211	221	285	306	113	157	38	37	54	90	78	90	190	172	349	418	93	178	84	53	202	215
745	chr5	65017887	65018118	869	627	221	269	385	383	414	539	256	266	301	330	271	218	325	366	391	395	134	220	198	147	417	308
746	chr1	154955540	154955780	906	701	825	779	533	588	353	403	299	329	296	280	371	395	311	334	515	691	344	490	523	310	470	420
747	chr3	149198277	149198454	209	140	136	139	66	93	62	89	91	81	67	57	42	43	68	66	121	118	103	187	137	72	74	59
748	chr2	109335749	109335897	395	321	394	381	224	219	173	193	135	168	98	111	156	174	297	326	249	247	124	187	201	106	247	235
749	chr12	98884941	98885066	226	172	43	30	58	67	62	79	42	47	105	91	46	49	91	85	114	121	42	55	53	47	78	61
750	chr3	129209146	129209310	281	176	161	131	108	89	140	149	122	118	113	139	84	91	232	200	131	166	96	141	195	118	88	79
751	chr12	3068284	3068550	424	297	353	476	349	415	127	181	110	140	111	147	402	393	223	260	378	499	150	280	163	116	270	195
752	chr5	139737282	139737427	440	335	241	219	135	111	100	132	107	105	127	125	51	81	120	95	107	91	34	75	133	59	75	72
753	chr20	1757968	1758155	220	182	139	152	34	38	82	133	82	88	42	73	39	65	70	77	128	142	30	56	84	41	65	84
754	chr1	116681700	116681956	356	253	254	318	145	126	116	100	51	43	129	143	83	67	184	158	178	162	138	195	96	50	128	134
755	chr17	8649372	8649561	154	118	67	67	93	80	80	79	32	40	46	66	200	147	74	60	61	87	35	75	74	56	52	57
756	chr16	57791175	57791390	371	293	217	287	232	213	108	135	126	111	190	190	113	88	168	183	104	144	144	253	143	83	149	144
757	chr4	170947510	170947783	532	350	235	229	564	531	516	590	300	313	233	252	294	282	294	300	524	538	139	188	436	228	514	437
758	chr7	131198339	131198555	521	426	315	315	308	329	135	126	115	167	196	218	177	171	253	230	193	203	172	305	240	139	125	119
759	chr2	102637165	102637334	151	129	118	103	58	53	57	86	44	40	47	76	83	80	142	164	157	178	75	96	91	50	46	37
760	chr2	74007175	74007414	429	342	296	304	259	244	245	300	167	199	143	147	327	295	155	181	370	375	163	229	170	95	382	348
761	chr2	9939892	9940094	334	288	136	161	168	157	118	135	104	86	130	178	179	160	145	156	238	220	149	250	144	95	249	230
762	chr1	236135093	236135333	473	300	156	176	87	113	228	261	108	117	223	259	296	291	136	136	440	414	87	91	151	51	85	96
763	chr12	109592313	109592545	396	296	181	151	393	387	200	243	168	159	141	158	129	102	245	271	206	236	83	159	123	87	178	171
764	chr17	27139434	27139641	775	690	281	303	568	463	370	388	171	181	230	266	210	214	297	288	365	444	215	256	364	181	374	313
765	chr13	114048326	114048586	441	320	167	173	234	186	219	222	106	110	227	226	309	294	254	243	141	153	65	105	129	92	166	142
766	chr3	17784007	17784523	1278	959	668	636	955	1093	943	995	370	531	973	1028	1353	1287	1082	1087	929	1039	375	565	870	463	982	735
767	chr20	54933816	54934084	658	544	782	791	528	639	400	498	318	372	479	500	404	434	469	476	623	602	178	309	262	154	323	249
768	chr12	22596422	22596634	183	167	65	74	191	177	215	193	482	455	84	90	145	181	93	77	133	145	91	113	151	83	72	66
769	chr7	5279909	5280076	624	476	110	128	148	165	155	198	106	86	79	100	408	422	234	197	252	306	91	141	101	88	117	80
770	chr20	35234018	35234180	624	528	211	227	378	386	261	295	165	233	229	299	258	277	251	239	273	359	147	196	162	83	348	248
771	chr9	12776341	12776580	297	225	155	155	161	152	340	302	140	147	106	117	160	173	179	168	289	281	85	132	345	193	306	274
772	chr19	37663600	37663804	560	426	283	291	170	157	180	239	612	654	65	82	105	92	87	117	316	365	174	315	219	124	188	150
773	chr17	57784701	57785010	1045	872	901	894	832	854	405	497	225	210	317	352	272	254	578	609	983	1178	265	357	383	213	681	602
774	chr5	140904334	140904591	449	347	403	391	307	324	335	362	81	71	218	207	268	233	181	205	323	375	70	120	185	121	253	207
775	chr12	6097851	6097999	148	134	164	153	110	88	34	70	47	83	22	47	121	101	107	98	104	139	49	67	64	44	46	52
776	chr15	89973981	89974235	363	296	161	177	125	101	72	90	36	27	58	69	140	142	130	120	178	166	50	109	109	41	100	99
777	chr1	55606341	55606475	152	109	132	173	45	52	119	97	24	30	87	58	71	85	93	92	67	110	52	58	41	22	43	40
778	chr4	8442300	8442621	514	436	198	213	334	329	192	226	194	160	132	150	309	264	175	181	311	313	92	155	287	172	234	192
779	chr17	27546527	27546736	272	210	91	92	118	121	81	76	35	42	67	83	51	36	69	89	128	164	33	66	44	25	53	33
780	chr14	91224793	91225043	306	214	318	317	248	210	205	224	177	201	175	188	192	161	200	188	231	243	92	164	191	101	267	184
781	chr4	166248476	166248730	1352	1030	690	629	1203	1450	899	899	641	694	573	613	508	563	630	615	865	952	259	425	831	468	912	771
782	chr15	78251804	78252021	261	207	195	238	148	114	66	70	89	57	39	61	59	50	110	92	123	133	60	67	65	44	93	68
783	chr2	176046321	176046442	164	121	82	84	38	51	77	63	95	66	64	76	146	142	71	84	163	135	88	115	159	96	134	112
784	chr1	40562836	40563035	288	259	269	334	111	129	124	146	130	112	100	102	192	163	99	102	118	142	90	148	83	31	152	120
785	chr1	211871888	211872128	265	194	138	149	196	186	119	109	28	34	77	82	115	100	30	47	181	169	94	145	250	143	205	188
786	chr2	219536649	219536845	442	348	246	263	220	219	305	282	242	248	138	165	258	267	184	153	392	401	97	121	147	107	179	150
787	chr12	12966079	12966342	433	365	249	238	318	363	263	248	101	104	93	118	304	267	141	126	195	186	127	139	158	71	232	180
788	chr4	122745130	122745264	485	372	222	209	289	287	320	384	162	164	133	131	153	170	322	327	257	323	89	186	167	126	349	289
789	chr8	74086616	74086862	278	197	559	498	121	120	232	227	93	103	215	169	315	304	386	374	446	403	278	421	174	104	175	146
790	chr1	167035933	167036156	208	144	118	85	71	67	134	141	126	115	98	102	224	197	77	103	179	178	84	126	192	119	75	76
791	chr4	1722963	1723237	613	433	895	866	626	643	333	389	122	134	179	202	304	292	146	159	371	446	187	329	375	250	487	378
792	chr3	33840463	33840622	482	374	344	321	432	482	176	220	277	316	398	402	290	289	569	576	342	367	210	261	262	161	449	380
793	chr10	99461252	99461435	295	245	133	192	95	100	104	120	43	52	53	63	29	33	104	105	109	123	43	42	69	27	66	71
794	chr8	82598476	82598728	586	420	439	472	367	466	389	380	231	303	272	316	218	190	413	451	640	617	536	769	395	244	514	461
795	chr7	55708998	55709194	280	219	130	138	110	105	144	145	58	65	58	71	81	103	68	56	118	97	59	88	136	63	42	40
796	chr9	111775763	111775917	510	386	328	371	314	339	213	269	88	106	116	149	265	219	240	258	245	216	76	148	131	108	225	194
797	chr5	174905404	174905590	349	277	211	200	142	169	193	255	144	151	95	119	248	287	231	245	187	202	62	86	263	132	135	110
798	chr9	19408723	19408993	673	510	320	417	327	325	599	735	82	93	401	455	204	243	248	286	268	309	109	172	586	372	355	273
799	chr10	104489082	104489277	267	226	254	262	87	89	79	104	44	56	90	87	50	56	129	133	127	155	75	101	59	30	90	66
800	chr14	74180998	74181209	431	315	185	187	222	180	223	227	139	160	136	149	149	158	147	157	178	207	91	121	202	115	211	161
801	chr2	208890161	208890409	284	229	146	144	102	134	173	170	129	123	70	111	89	116	49	62	238	296	87	162	136	88	160	118
802	chr1	36023207	36023363	513	453	317	318	371	397	219	292	288	247	155	170	247	267	216	200	211	243	191	286	336	230	309	326
803	chr6	43445168	43445351	592	516	572	668	251	308	219	198	140	214	73	77	90	93	119	111	245	281	130	154	144	95	158	147
804	chr17	43568133	43568238	134	116	117	116	118	96	61	61	23	27	37	51	25	24	92	52	75	114	21	42	49	22	84	47
805	chr1	109969041	109969241	893	674	1197	1249	511	583	403	542	182	229	378	392	295	319	744	752	705	826	429	687	437	320	616	523
806	chr13	25302322	25302397	148	128	39	41	49	61	75	56	22	17	44	47	30	31	20	28	75	67	37	49	28	25	47	56
807	chr5	87437122	87437389	964	763	1047	1115	952	1031	839	825	705	765	667	676	449	400	806	772	598	713	338	555	702	433	768	632
808	chr10	112326960	112327220	1350	1029	643	648	335	414	293	451	240	252	330	392	495	536	600	652	514	562	171	244	310	187	393	301
809	chr7	1619215	1619395	319	265	84	63	112	99	93	110	48	54	45	56	82	80	91	94	107	129	47	68	69	47	83	72
810	chr22	39795642	39795881	415	359	317	401	276	286	216	260	78	72	59	87	81	99	176	162	200	252	76	113	114	58	225	205
811	chr17	20059062	20059310	224	148	357	368	519	584	369	371	210	191	187	245	253	217	265	303	347	388	192	277	378	222	371	380
812	chr8	10785996	10786255	264	221	186	208	131	156	198	189	117	95	54	72	168	161	180	157	190	241	75	106	186	124	177	165
813	chr7	39620082	39620292	235	167	139	199	65	81	104	135	80	67	90	82	100	92	53	74	157	151	36	59	50	37	60	60
814	chr1	235247175	235247283	293	252	129	167	99	118	124	133	143	117	104	124	103	86	80	129	241	272	83	125	180	95	83	80
815	chr16	11762066	11762317	653	422	241	218	375	341	303	357	101	116	95	143	349	297	372	362	271	349	70	159	229	138	358	295
816	chr7	149468833	149469037	1046	804	907	945	605	647	263	309	131	194	200	228	434	330	427	452	299	358	215	407	588	369	447	291
817	chr3	149070366	149070549	169	167	81	79	76	84	72	55	57	73	59	68	57	53	47	51	43	103	98	112	141	78	90	65
818	chr2	220110055	220110313	451	386	183	242	203	226	237	285	151	145	135	189	255	276	163	165	355	367	108	215	186	154	222	179
819	chr8	66546360	66546631	906	691	1124	1136	609	767	608	654	309	374	492	485	461	450	763	668	1170	1344	773	1076	738	347	1210	921
820	chr5	140079852	140080112	574	475	298	271	244	267	247	302	77	98	150	161	264	277	157	132	201	185	56	82	206	110	189	210
821	chr9	34523152	34523311	565	474	206	226	434	390	375	431	87	122	133	143	272	282	152	222	198	254	57	130	375	200	341	276
822	chr6	34577445	34577661	296	253	109	109	112	155	84	108	102	85	97	143	85	56	252	268	227	227	113	148	49	40	173	140
823	chr1	40004966	40005141	235	209	198	211	58	60	71	77	50	42	67	54	106	119	66	43	78	87	70	74	59	50	63	49
824	chr2	45870869	45871068	308	302	225	203	158	120	144	195	121	121	84	133	199	228	92	83	263	252	73	157	112	72	105	71
825	chr3	101280564	101280775	559	400	349	270	280	255	334	383	153	130	213	200	315	301	113	87	261	269	202	273	264	145	359	245
826	chr3	136751322	136751539	284	223	265	252	126	106	132	162	135	139	52	53	122	111	84	109	176	134	89	158	237	135	38	59
827	chr4	141445039	141445274	913	775	413	378	705	687	645	712	405	504	299	274	605	530	655	587	512	530	201	301	403	199	561	483
828	chr2	73089705	73089965	361	310	330	302	247	264	190	227	172	186	110	151	203	254	148	130	248	285	175	252	189	113	200	197
829	chr1	29508339	29508698	965	807	392	406	667	604	344	431	255	311	245	207	386	345	345	367	348	438	119	228	307	189	443	340
830	chr9	5886216	5886420	182	132	90	65	91	95	134	159	64	70	36	44	109	95	104	133	128	123	51	79	153	83	77	64
831	chr1	201865116	201865334	279	241	114	122	187	175	176	178	71	79	102	120	99	102	128	119	210	264	98	155	206	98	116	130
832	chrX	102611294	102611460	334	318	126	109	77	58	116	75	87	108	87	92	123	104	89	85	188	201	29	63	41	39	124	61
833	chrX	22003480	22003685	254	185	64	44	49	47	94	109	112	126	84	56	62	57	48	61	162	155	36	51	83	48	119	89
834	chr4	142141915	142142151	292	272	68	96	123	133	211	204	138	147	89	109	213	220	180	165	175	190	83	112	98	64	162	125
835	chr19	19431502	19431648	329	310	241	241	252	260	176	175	101	74	96	106	227	212	140	114	211	266	61	124	240	131	203	147
836	chr7	123388981	123389275	1113	806	551	555	415	413	542	540	232	267	338	264	575	503	143	132	531	570	292	469	673	397	549	418
837	chr5	148737321	148737566	1270	1054	902	920	760	895	578	691	528	532	360	361	509	514	752	791	529	532	217	300	333	186	905	645
838	chr12	6532768	6533009	348	255	327	449	247	236	148	158	58	55	65	115	141	161	171	162	110	151	56	113	108	69	96	109
839	chr2	232347554	232347709	324	247	132	142	110	119	84	71	34	30	23	64	78	61	63	59	63	56	83	98	99	57	69	65
840	chr10	103600517	103600683	612	451	238	249	252	195	209	208	132	136	100	106	97	117	137	132	218	226	60	103	91	75	68	55
841	chr20	31240799	31240970	223	167	124	126	66	66	85	80	91	79	157	215	108	108	118	94	227	296	172	242	58	43	56	77
842	chr9	95922290	95922511	290	225	119	185	176	215	152	145	121	119	175	164	475	434	167	153	207	177	67	101	100	74	120	104
843	chrX	18443348	18443721	626	478	930	788	465	443	365	440	338	359	172	206	423	413	251	299	851	945	127	171	460	259	408	351
844	chr1	38397372	38397506	383	310	405	384	252	274	190	236	173	206	99	115	162	182	102	115	120	177	143	237	238	130	249	205
845	chr9	126692187	126692362	313	181	109	110	325	351	233	263	88	93	174	184	245	192	219	239	259	312	55	117	235	150	123	124
846	chr1	180485050	180485229	258	193	66	75	54	74	126	131	84	67	82	79	141	155	88	85	163	163	93	110	143	55	89	72
847	chr16	30773347	30773617	422	361	419	437	499	409	296	354	164	180	147	171	265	263	202	228	277	327	242	348	286	169	324	356
848	chr15	75127743	75127966	272	185	191	178	97	98	108	86	53	51	58	69	27	37	117	146	127	108	67	75	91	60	66	50
849	chr9	131843043	131843181	495	461	255	309	425	405	236	317	138	83	120	128	180	174	222	254	269	366	101	189	150	108	322	207
850	chr19	44617262	44617413	404	299	262	235	204	193	141	164	41	50	180	246	87	71	158	107	243	289	107	170	227	115	142	93
851	chr6	80487768	80488028	302	216	137	153	82	140	170	183	79	88	94	138	232	189	136	132	105	86	65	100	190	111	100	105
852	chr5	167913298	167913508	834	689	456	435	243	334	350	474	195	250	248	250	243	290	403	410	341	305	361	417	485	293	381	294
853	chr10	101418959	101419197	1364	1136	939	915	875	942	487	523	440	452	426	507	329	317	699	715	602	685	301	425	461	279	574	497
854	chr5	55290752	55291012	1398	1155	406	394	460	505	475	611	297	313	315	382	551	538	512	574	494	546	152	213	112	88	524	381
855	chr8	145181447	145181625	175	144	250	265	115	100	55	61	43	65	35	71	145	149	183	161	100	123	53	77	95	71	120	108
856	chr4	76912033	76912265	480	355	126	112	216	225	257	256	97	133	105	106	164	161	235	217	230	239	49	75	178	104	211	181
857	chr10	104004930	104005189	1743	1413	827	863	935	953	624	639	345	323	398	435	318	349	620	667	743	823	241	374	337	245	644	633
858	chr13	95248435	95248593	487	407	198	202	295	348	245	232	109	133	281	300	313	366	334	306	189	248	97	159	209	126	255	224
859	chr11	72193396	72193532	269	191	177	233	90	91	81	74	32	29	52	98	51	39	128	84	109	133	51	83	69	41	30	58
860	chr10	93847555	93847768	305	256	237	282	115	154	118	133	124	135	164	179	62	60	159	165	153	193	91	121	112	28	79	91
861	chr19	30251078	30251287	362	274	294	309	224	185	119	131	452	417	108	143	107	116	334	369	103	154	442	640	302	177	113	91
862	chr19	57831708	57831970	694	529	451	464	356	376	303	364	191	213	146	189	300	299	232	260	342	336	253	443	439	304	344	292
863	chr16	1470677	1471019	537	441	131	160	267	209	147	184	88	73	85	91	287	257	168	191	172	230	58	134	144	78	215	180
864	chr2	58273674	58273818	473	407	608	629	534	579	300	329	458	457	224	263	380	396	307	297	485	490	361	453	487	276	435	318
865	chr1	8035384	8035612	291	203	124	109	120	123	99	88	183	204	67	81	51	44	80	86	94	108	70	142	96	32	85	96
866	chr19	8578507	8578849	728	638	414	466	463	376	307	305	223	187	212	320	444	436	588	621	278	296	142	169	247	149	323	284
867	chr7	149321659	149321896	707	532	1135	1167	420	412	347	337	279	255	248	282	536	506	500	446	564	660	260	449	597	282	473	422
868	chr15	76050741	76050950	234	176	199	196	141	147	112	139	63	46	30	34	53	74	119	119	185	173	47	78	51	42	60	35
869	chr3	119963200	119963367	240	138	195	128	58	76	86	70	63	78	39	52	64	77	96	98	107	91	55	77	157	65	61	60
870	chr11	18034441	18034758	747	617	469	519	692	702	543	662	317	307	433	482	356	329	481	459	883	904	283	481	450	256	525	443
871	chr10	135143296	135143550	523	335	198	251	177	172	156	157	73	90	149	154	268	219	197	213	166	138	79	101	128	73	84	73
872	chr1	231347164	231347379	200	156	176	209	104	104	127	103	96	93	107	117	92	93	189	162	140	147	54	117	81	54	124	145
873	chr17	73178963	73179354	535	454	313	330	435	361	219	251	62	62	100	127	127	130	229	208	481	670	105	198	163	99	277	270
874	chr8	77912168	77912522	846	666	712	641	478	510	514	542	253	252	328	361	329	308	581	600	717	722	649	923	700	450	935	777
875	chr11	86013106	86013305	587	517	441	415	370	440	431	514	185	208	277	352	378	333	590	527	462	513	201	276	394	237	426	341
876	chr5	159435962	159436206	881	634	682	631	434	515	428	457	235	280	207	223	339	299	400	482	318	371	259	307	514	296	370	352
877	chr19	33071876	33072031	412	328	495	502	266	260	159	188	427	574	90	89	113	91	346	341	154	158	365	513	340	209	237	197
878	chr1	154193063	154193209	731	560	561	533	487	459	223	336	191	224	154	186	242	244	222	236	356	502	232	417	407	243	379	266
879	chr18	3129378	3129554	181	138	109	106	34	45	92	101	105	90	50	48	42	35	78	59	212	208	68	132	137	74	18	34
880	chr9	97021463	97021670	490	412	261	242	262	292	173	209	161	198	276	318	332	295	199	188	365	384	87	184	132	94	205	186
881	chr6	24495222	24495497	414	305	307	331	267	298	219	247	199	154	163	160	158	134	356	334	573	577	132	239	129	77	193	162
882	chr13	41240664	41240892	402	287	196	273	299	308	269	329	106	92	202	220	176	174	228	243	341	377	95	151	148	107	308	251
883	chr6	31239883	31240030	450	341	395	405	114	123	104	149	94	108	88	88	137	116	215	216	179	177	80	156	120	91	176	135
884	chr10	49864340	49864604	379	297	445	461	206	213	226	234	123	140	240	260	306	310	214	222	322	390	112	175	399	241	194	214
885	chr5	60704488	60704693	171	162	271	276	493	497	226	259	264	321	298	308	179	164	388	335	402	349	143	176	257	149	374	310
886	chr10	38146490	38146739	660	541	500	479	276	326	366	458	207	254	325	380	196	191	413	445	578	705	150	291	492	340	325	246
887	chr8	42547724	42547939	236	174	173	151	84	72	115	106	64	53	78	51	58	53	178	181	149	128	199	250	108	58	68	91
888	chr1	24018112	24018352	516	354	177	195	214	224	140	196	154	169	72	114	99	101	107	122	205	245	45	71	154	102	220	183
889	chr2	74562079	74562246	189	173	101	125	49	54	85	61	41	39	37	38	70	85	54	52	120	101	45	61	72	40	71	55
890	chr22	36903024	36903172	252	192	209	204	251	247	132	117	52	29	19	44	49	47	75	112	58	84	41	72	59	41	153	120
891	chrX	153763097	153763330	420	377	143	162	133	99	184	179	160	161	94	111	289	283	130	132	184	274	156	258	108	39	168	148
892	chr14	24058271	24058491	316	293	172	190	63	66	142	157	188	192	93	113	97	89	154	179	134	95	110	151	151	106	85	60
893	chr2	122732678	122732911	214	166	128	160	100	79	135	145	166	158	69	87	180	131	123	102	133	122	113	154	115	84	64	66
894	chr14	23067109	23067253	202	147	171	215	170	151	169	180	91	123	56	101	138	138	85	84	86	81	66	81	87	52	121	102
895	chrX	119631948	119632164	209	197	131	148	77	87	160	167	117	103	75	74	177	175	70	69	209	199	64	80	60	29	85	73
896	chr1	114889196	114889452	602	455	416	507	360	394	269	267	173	167	212	229	118	131	298	300	363	367	225	352	214	111	237	198
897	chr19	45430417	45430594	384	302	121	151	204	175	119	147	36	36	110	153	73	74	116	153	186	200	141	199	169	98	64	75
898	chr7	2491102	2491330	367	264	140	134	168	123	105	124	63	74	133	125	107	93	204	202	210	205	70	120	119	63	84	101
899	chr7	73140142	73140324	329	279	235	255	190	182	71	115	82	103	49	79	110	120	77	72	136	114	72	125	127	59	139	111
900	chr11	7687026	7687250	174	138	75	60	114	127	66	87	51	52	96	100	36	55	116	95	167	184	80	123	162	69	103	111
901	chr1	36916023	36916205	723	525	861	739	459	428	268	347	379	388	184	224	391	379	285	322	281	343	247	377	466	298	394	307
902	chr19	19303329	19303464	337	317	231	228	255	218	156	206	52	76	96	125	191	200	138	143	201	213	59	109	177	119	202	190
903	chr19	7294335	7294570	378	319	126	202	229	183	92	103	49	46	95	151	95	84	215	185	108	165	56	77	93	48	219	194
904	chr17	19896169	19896386	271	162	204	199	220	197	126	149	90	81	104	90	93	81	95	124	138	162	88	133	111	59	98	101
905	chr1	220863492	220863760	606	462	465	458	346	372	267	352	329	365	66	83	292	321	221	211	345	382	212	263	344	185	504	410
906	chr1	33116641	33116788	542	479	280	258	318	327	229	291	176	168	138	117	271	267	178	204	223	276	133	227	268	150	340	247
907	chr10	102921574	102921780	293	194	142	127	90	81	90	104	55	56	37	38	64	57	80	83	110	104	28	61	56	24	55	55
908	chr21	43916306	43916533	923	723	390	489	701	697	405	428	421	517	214	277	289	263	366	334	115	144	264	422	391	250	445	425
909	chr3	157324467	157324619	148	120	74	74	68	81	73	99	79	78	105	123	56	53	79	102	223	237	87	129	260	141	36	32
910	chr11	61405937	61406144	180	163	85	136	91	46	55	79	38	37	42	60	92	78	93	76	130	155	36	65	96	54	47	51
911	chr2	55496283	55496569	555	461	835	843	317	351	314	257	257	280	219	243	458	498	245	231	583	631	314	439	383	205	484	388
912	chr13	111567603	111567750	910	687	465	476	721	735	539	614	292	367	410	383	219	222	546	591	433	434	147	260	469	309	592	439
913	chr2	55746533	55746798	844	563	726	697	566	530	584	600	354	407	368	413	600	658	368	355	707	775	314	464	583	305	547	449
914	chr9	97136711	97136859	314	206	114	114	200	213	178	186	70	73	136	151	255	266	102	113	150	207	48	74	101	60	165	141
915	chr11	69258163	69258306	480	348	219	240	241	261	155	188	87	98	251	315	142	111	221	226	389	488	62	138	171	103	143	84
916	chr10	134121509	134121746	541	365	333	328	225	246	147	166	66	85	101	119	255	206	200	227	205	243	128	223	165	109	263	248
917	chr5	173472529	173472745	390	316	279	284	128	143	248	236	49	69	50	59	187	135	48	65	124	143	116	177	355	191	148	124
918	chr4	3075685	3075825	289	238	301	310	164	164	137	154	44	64	83	63	159	155	59	69	169	197	51	85	107	89	155	142
919	chr4	100009827	100010074	561	495	171	155	218	244	389	424	262	258	169	205	170	166	215	206	357	387	78	150	211	157	383	383
920	chr17	73937022	73937289	879	662	621	672	811	823	329	395	122	134	185	268	216	204	417	422	959	1122	280	415	308	181	405	299
921	chr11	910756	910992	579	454	264	286	553	535	259	318	152	153	196	206	188	197	250	192	335	443	103	148	223	130	307	265
922	chr2	71221951	71222216	876	730	704	748	661	698	377	433	257	356	220	270	500	474	318	300	487	630	250	394	329	172	481	315
923	chr13	113260733	113260949	430	314	188	184	265	307	277	318	168	149	289	308	106	120	261	249	198	240	63	75	169	96	156	120
924	chr10	91461126	91461357	1374	1148	776	818	721	775	600	662	421	427	617	656	289	291	551	586	498	586	225	362	593	254	605	515
925	chr1	64935724	64935891	351	299	314	325	167	152	190	173	122	82	94	121	263	277	187	178	154	206	148	242	237	142	200	162
926	chr18	8609227	8609492	411	308	235	252	194	204	297	328	107	110	111	153	129	112	186	192	418	489	115	132	156	118	159	152
927	chr17	60555831	60556016	189	161	128	149	123	173	127	137	27	55	78	80	68	63	131	145	202	256	57	93	63	33	125	98
928	chr10	99161023	99161228	932	731	572	561	416	465	339	338	140	198	234	237	175	175	367	331	394	401	217	368	230	153	381	307
929	chr2	44271438	44271640	409	386	299	286	175	173	101	129	61	75	107	157	182	143	194	153	239	295	135	195	133	72	160	140
930	chr13	114144940	114145290	722	578	327	383	605	650	429	491	179	225	431	510	745	760	484	486	388	454	121	173	280	155	607	499
931	chr7	56119083	56119431	1935	1514	1194	1280	852	1013	787	819	603	664	823	818	826	770	627	663	1044	1079	559	664	1066	495	847	654
932	chr4	17638482	17638676	315	225	101	118	73	119	178	162	36	44	101	134	196	129	118	110	184	188	51	76	129	69	96	87
933	chr10	85899022	85899274	1215	946	659	754	457	486	477	512	218	331	462	495	273	250	448	447	474	486	201	311	414	242	536	383
934	chr2	231851989	231852209	225	149	147	183	120	115	129	149	89	97	69	66	113	124	80	58	166	177	98	119	128	78	125	97
935	chr1	26496208	26496471	666	553	264	288	367	354	185	277	212	183	82	170	129	147	180	176	263	335	47	85	197	124	272	239
936	chr1	44412149	44412353	816	646	682	690	528	536	323	380	179	219	130	180	357	316	223	193	328	351	214	344	308	180	379	315
937	chr14	75348436	75348569	272	220	179	198	208	182	146	152	138	140	148	157	103	141	140	153	164	195	67	114	109	73	144	131
938	chr17	34948114	34948346	488	430	224	260	340	316	254	257	108	115	168	165	125	122	174	166	200	251	172	273	124	75	207	192
939	chr17	80606254	80606479	495	371	356	350	266	196	182	202	53	57	75	69	77	83	75	108	335	387	111	150	170	95	288	255
940	chr2	71098723	71098946	322	276	288	313	137	149	153	108	105	105	81	120	163	201	130	114	166	224	119	197	107	61	126	123
941	chr9	116870285	116870481	208	161	150	173	90	119	203	189	45	62	74	94	100	97	134	118	76	100	41	88	72	46	49	59
942	chr16	70148083	70148163	105	93	38	29	65	63	41	45	12	14	19	29	39	15	24	43	44	40	22	35	59	19	54	65
943	chr2	27008588	27008760	549	498	441	469	476	507	321	346	173	187	170	185	131	130	277	237	403	450	254	407	326	197	411	388
944	chr16	56390359	56390608	450	334	205	176	384	303	175	182	255	241	274	306	120	107	327	373	296	272	92	125	228	154	144	125
945	chr17	58114551	58114745	337	255	180	177	133	110	114	119	69	49	70	72	63	48	189	197	254	306	97	145	85	93	90	86
946	chr14	96858222	96858362	494	360	402	377	294	273	189	245	110	161	125	142	116	92	186	190	128	154	111	195	253	186	301	252
947	chr7	128379214	128379380	1081	825	667	659	541	536	416	458	316	316	263	238	499	528	493	549	616	643	313	451	467	308	535	429
948	chr11	47574689	47574969	780	704	906	953	571	504	432	522	266	265	407	422	724	665	313	306	506	530	296	412	281	226	481	323
949	chr1	223297140	223297301	160	96	97	121	44	46	69	93	50	38	66	51	70	70	29	46	86	83	47	60	84	48	53	58
950	chr5	40798191	40798469	895	795	427	413	301	252	333	380	223	282	290	269	305	331	300	371	571	605	194	344	361	192	370	333
951	chr10	133795390	133795696	1181	937	452	460	545	485	375	449	128	98	284	309	489	461	425	454	348	447	208	291	295	218	302	242
952	chr6	5003783	5003990	982	803	284	330	581	615	485	463	365	450	365	349	287	308	763	708	648	665	191	313	386	232	525	365
953	chr1	68150585	68150894	1242	1044	1422	1399	1109	1118	724	706	454	533	377	408	1018	1063	616	694	646	642	678	942	993	586	803	652
954	chr9	132488975	132489186	407	294	55	68	83	68	76	86	61	83	47	50	86	87	134	146	61	56	27	40	90	70	46	55
955	chr10	69524101	69524341	668	510	371	370	312	342	272	309	96	132	338	285	318	377	339	358	309	311	85	135	685	387	251	216
956	chr10	126736716	126736906	441	355	230	266	176	171	114	118	155	173	200	167	92	88	237	210	153	135	76	149	73	35	109	109
957	chr12	56223281	56223556	982	752	811	892	1176	1260	533	633	360	441	308	344	307	280	564	550	461	553	205	319	672	359	583	489
958	chr12	122750920	122751191	404	304	335	379	356	329	186	226	120	156	159	250	266	272	224	219	273	252	148	208	161	105	256	242
959	chr17	21219914	21220162	611	468	303	313	263	325	169	184	234	254	126	167	110	112	366	407	250	286	187	306	470	268	267	209
960	chr9	35815031	35815179	775	528	585	543	517	552	439	565	154	123	205	209	357	329	256	259	298	351	109	146	401	266	470	354
961	chr6	112318390	112318569	219	167	127	88	93	114	98	105	60	71	75	88	142	126	45	58	62	60	75	159	83	46	55	40
962	chr5	146345705	146345898	269	224	131	137	82	84	133	121	120	132	51	59	73	89	68	63	117	105	60	54	60	42	85	64
963	chrX	49020113	49020365	196	206	223	234	239	239	157	161	122	160	132	108	163	146	159	137	198	228	28	51	162	111	192	140
964	chr6	74442921	74443105	176	132	57	108	29	38	64	82	42	38	63	106	68	64	85	89	71	94	35	51	86	38	43	37
965	chr17	41466114	41466358	298	227	301	317	384	370	301	278	43	66	163	157	292	296	412	377	405	516	328	450	325	227	155	138
966	chr12	53374741	53374940	292	242	103	133	226	234	108	113	66	46	62	88	49	61	61	77	98	157	108	177	87	41	130	120
967	chr1	168204582	168204747	159	138	94	90	124	108	59	65	84	97	94	111	89	85	89	93	106	117	104	118	138	72	37	34
968	chr12	98987294	98987495	1005	763	442	412	894	909	574	624	399	422	573	669	302	310	694	648	726	691	199	322	506	276	654	543
969	chr22	36635548	36635771	461	414	382	479	127	128	143	155	174	139	85	97	105	134	215	201	204	181	109	153	82	47	195	216
970	chr9	34376865	34377008	449	319	353	385	749	657	420	452	165	235	150	204	381	388	305	258	207	267	122	169	438	294	305	198
971	chr12	30848775	30848975	343	224	95	129	224	264	198	190	125	121	128	122	139	155	115	125	499	526	127	163	160	108	183	143
972	chr1	109655320	109655558	378	312	365	413	228	199	127	180	103	140	143	153	145	113	312	285	226	211	150	222	263	137	163	129
973	chr16	56735998	56736232	234	196	253	293	116	142	88	88	73	97	82	86	66	57	141	123	82	92	29	64	86	48	61	63
974	chr5	114970468	114970651	302	245	180	183	86	101	139	125	137	147	125	153	93	74	133	140	217	184	83	94	95	48	82	83
975	chr20	61603795	61603969	296	229	269	302	177	136	112	141	70	78	91	120	154	106	128	110	179	225	97	119	51	39	86	88
976	chr5	139752569	139752772	354	316	103	103	84	107	105	105	42	39	102	118	56	48	105	113	102	106	27	25	73	53	37	55
977	chr20	22672390	22672569	216	189	75	82	25	31	66	65	37	31	74	95	27	40	29	49	101	87	141	237	46	26	51	52
978	chr5	153784817	153785025	500	391	236	267	133	147	249	242	148	149	162	189	95	98	277	277	167	198	150	187	197	97	110	75
979	chr12	29534016	29534158	350	251	132	141	266	304	250	263	110	141	138	127	161	168	66	66	162	226	106	183	153	84	216	200
980	chr2	238421485	238421706	246	169	121	104	143	116	74	69	129	121	37	64	70	50	72	81	102	124	61	67	71	39	68	47
981	chr1	202088141	202088346	257	207	138	149	207	188	61	75	109	100	73	103	110	95	112	125	210	281	210	330	162	114	308	302
982	chr17	27169712	27169926	271	205	95	98	134	107	103	131	47	40	72	94	75	95	107	82	175	220	60	96	82	54	140	106
983	chr20	4065988	4066196	372	295	191	198	145	161	118	159	163	143	134	186	36	67	180	170	183	254	142	215	85	67	152	113
984	chr1	158094827	158095079	301	260	118	149	193	214	148	151	207	218	147	117	224	277	100	105	227	233	131	193	496	279	70	79
985	chr2	239228866	239229135	689	565	372	454	487	541	295	350	294	297	124	102	341	332	154	197	387	380	158	241	263	162	348	248
986	chr1	94511167	94511380	297	252	357	282	232	276	88	67	153	142	163	192	48	42	555	561	241	238	244	371	308	179	142	133
987	chr17	47022106	47022336	330	293	160	170	127	98	107	122	51	50	75	98	83	66	175	158	204	228	57	97	96	77	102	135
988	chr16	58663665	58663916	760	631	613	640	559	595	455	527	242	333	322	313	229	258	498	519	446	506	630	751	473	233	804	570
989	chr1	162025867	162026050	190	155	71	57	55	66	49	76	76	103	56	95	110	112	81	60	132	118	91	103	83	54	33	45
990	chr8	120885759	120886006	739	561	602	590	690	741	662	652	138	202	421	406	927	828	897	948	822	841	279	387	521	350	860	734
991	chr7	35577090	35577325	315	287	410	390	157	144	184	193	221	219	94	160	214	182	138	134	233	198	100	115	196	112	109	73
992	chr2	224821975	224822095	434	298	239	259	234	291	296	308	219	217	135	154	202	188	122	124	287	356	88	158	247	124	219	171
993	chr12	110011457	110011617	642	514	278	350	759	759	251	345	288	344	268	324	179	163	450	476	449	498	179	306	243	126	425	350
994	chr11	119204978	119205230	828	669	222	229	351	358	390	451	116	151	226	233	227	203	253	294	343	331	134	207	142	121	291	255
995	chr7	30978433	30978641	282	208	294	269	73	60	77	69	58	92	90	85	81	69	61	63	118	113	41	91	127	72	89	82
996	chr22	38054384	38054613	929	810	639	705	650	621	411	471	177	153	124	167	191	194	406	384	351	450	123	229	190	87	441	369
997	chr7	128858456	128858701	356	227	130	152	88	101	89	124	67	82	42	60	123	121	88	120	142	174	106	177	84	49	111	90
998	chr9	134000776	134001082	686	493	316	270	402	406	245	324	123	104	159	205	288	379	293	298	290	323	100	185	267	207	395	316
999	chr2	70121019	70121184	151	123	92	78	60	71	93	93	36	36	32	43	101	124	94	74	83	130	43	50	31	26	91	69
1000	chr8	27472144	27472319	333	308	165	176	285	300	121	116	141	168	95	112	156	162	208	204	192	242	99	86	246	138	332	295
1001	chr19	48366817	48366933	184	154	55	59	67	62	47	56	31	18	18	21	21	31	63	48	87	84	50	96	55	16	51	62
1002	chr4	2845404	2845657	491	420	488	626	401	302	321	406	113	115	176	226	403	324	157	152	544	760	91	149	240	170	276	219
1003	chrX	73770187	73770441	195	201	83	88	77	78	77	83	102	131	81	65	138	134	61	37	155	164	64	72	159	94	63	71
1004	chr2	29093060	29093309	489	393	266	317	346	355	284	283	218	191	157	177	151	171	182	198	302	369	136	208	227	131	256	220
1005	chr18	29738089	29738257	208	204	101	140	174	140	181	211	69	70	62	35	109	100	107	118	158	173	75	124	63	33	53	59
1006	chr1	47184732	47184892	507	379	709	654	425	454	245	305	151	184	177	186	354	368	343	358	268	276	223	341	460	270	378	294
1007	chr12	64615979	64616126	381	265	256	265	323	330	205	249	109	76	129	132	121	119	124	129	243	251	331	558	230	140	231	200
1008	chr5	159772414	159772645	422	354	237	261	124	113	162	141	83	86	66	70	103	97	192	159	104	87	84	118	169	114	89	148
1009	chr17	73851398	73851562	699	506	388	340	525	546	231	273	65	58	102	124	106	161	244	274	449	541	140	285	189	112	298	277
1010	chr3	159706379	159706623	437	317	227	255	161	138	290	270	231	205	140	190	131	121	139	154	252	288	163	229	269	147	143	134
1011	chr2	30388002	30388187	326	300	143	145	136	151	104	99	105	117	89	65	54	57	117	100	177	181	62	100	109	50	82	76
1012	chr22	38302033	38302292	442	332	326	459	277	307	170	215	101	98	102	114	137	164	174	221	176	226	65	142	130	51	236	210
1013	chr16	29801777	29802060	849	694	604	593	513	460	277	344	203	240	186	219	412	407	235	269	358	486	161	235	327	206	452	387
1014	chr7	97650916	97651091	220	210	128	101	56	50	68	61	49	40	45	44	60	63	62	66	82	98	37	69	71	45	80	66
1015	chr11	31391220	31391354	250	176	108	119	140	169	165	192	94	117	116	134	108	116	95	101	311	351	167	216	136	70	214	154
1016	chr10	125754189	125754439	313	304	637	570	269	242	137	165	174	205	175	136	105	116	312	280	84	114	127	176	155	80	67	72
1017	chr11	102158756	102158994	237	214	181	155	86	99	144	169	72	59	84	97	153	167	98	90	112	113	36	65	77	47	42	38
1018	chr12	105501356	105501608	812	694	379	362	707	737	394	463	298	334	408	421	255	209	465	488	423	491	249	360	246	147	520	419
1019	chr2	26568628	26568854	697	526	316	372	396	407	279	365	133	133	166	173	196	206	263	238	381	441	176	326	324	223	487	350
1020	chr6	27447135	27447397	319	242	142	124	114	96	98	112	69	67	105	101	76	68	253	290	166	233	72	95	54	35	129	109
1021	chr8	97247742	97247990	608	429	410	365	451	445	373	364	140	213	224	217	165	174	349	379	496	488	287	480	284	180	475	432
1022	chr9	27529712	27529849	129	106	210	181	115	97	292	306	56	77	186	210	90	79	100	126	107	129	62	95	244	160	117	120
1023	chr2	70298065	70298259	286	191	150	134	107	79	104	116	76	71	57	60	94	81	96	86	126	139	50	91	56	32	67	92
1024	chr12	57881670	57881814	315	276	130	134	323	318	179	210	94	108	105	108	88	105	169	154	2011	2314	70	129	146	93	224	208
1025	chr16	89307360	89307476	235	188	50	65	149	117	68	98	41	32	32	33	64	65	54	70	65	70	28	48	51	32	86	84
1026	chr16	68554586	68554817	245	197	113	104	175	171	69	92	89	75	58	81	66	48	122	125	58	54	69	109	120	68	148	130
1027	chr1	33502471	33502639	789	622	556	528	571	553	340	384	338	402	243	254	372	375	345	334	357	468	275	518	448	249	570	403
1028	chr7	38217633	38217803	1338	1078	1221	1327	686	738	635	670	802	913	553	596	621	612	522	564	757	799	326	474	565	249	162	150
1029	chr3	112770148	112770369	225	196	143	142	79	84	93	123	49	40	48	59	111	97	74	86	98	107	62	30	63	50	55	62
1030	chr14	31889690	31889916	593	479	384	407	380	354	304	354	225	258	232	286	374	334	325	334	245	256	203	298	327	192	356	314
1031	chr9	130679233	130679508	377	298	211	243	405	470	248	329	91	88	121	146	264	296	128	154	297	310	68	109	272	171	153	160
1032	chr16	30661862	30662120	970	750	629	678	381	364	211	265	186	180	186	190	291	278	210	188	277	392	180	276	226	139	344	271
1033	chr5	148110611	148110788	284	216	89	103	50	59	122	132	78	94	69	101	101	76	96	110	96	88	16	39	65	39	81	84
1034	chr17	71425633	71425781	169	148	109	100	118	88	100	98	36	29	53	54	41	37	76	83	122	182	36	75	59	34	39	62
1035	chr12	111051761	111051914	489	378	210	225	417	465	247	264	175	209	233	205	133	121	267	292	355	384	132	208	130	79	304	227
1036	chr11	36310860	36311140	419	259	251	234	252	300	307	297	113	150	219	241	256	301	203	171	366	394	187	282	191	104	304	219
1037	chr3	47555061	47555333	450	341	165	157	307	328	181	206	96	113	104	162	183	174	261	215	199	228	52	95	99	71	285	212
1038	chr14	105399721	105399930	276	211	289	282	249	247	139	165	95	118	48	93	124	104	148	139	82	76	72	113	177	120	90	116
1039	chr2	110371610	110371743	834	708	880	752	564	620	407	444	326	346	334	309	460	450	711	787	367	419	150	365	465	284	298	257
1040	chr4	39640432	39640713	935	783	650	674	486	559	516	476	134	123	261	285	526	533	313	316	575	727	170	221	435	260	460	422
1041	chr17	80656551	80656738	934	664	956	1008	665	678	324	378	153	146	190	249	188	163	261	290	741	878	175	318	336	192	435	411
1042	chr17	21360366	21360606	298	208	181	196	222	234	111	138	126	157	130	166	142	124	157	199	234	240	94	158	182	122	112	100
1043	chr6	18155480	18155669	1238	972	716	758	637	679	439	528	209	241	260	301	232	236	551	688	571	665	305	433	367	228	522	437
1044	chr1	247536093	247536309	302	257	161	122	70	64	123	139	148	136	133	119	174	141	163	140	129	138	105	154	240	105	93	85
1045	chr12	120739990	120740200	358	269	215	159	283	256	163	168	78	108	127	138	175	164	166	180	226	266	79	129	92	60	176	163
1046	chr19	46220593	46220777	716	504	357	353	594	581	289	308	78	75	528	640	174	145	192	240	352	356	194	283	309	162	323	284
1047	chr19	57900995	57901226	692	553	228	282	341	291	316	349	255	231	118	159	236	227	192	194	336	419	166	260	250	142	225	151
1048	chr1	6052464	6052709	1058	840	702	692	818	819	463	536	619	591	389	375	335	285	493	455	515	650	573	880	829	462	609	507
1049	chr2	27309365	27309634	722	573	440	423	471	481	391	438	97	152	176	170	169	183	233	252	393	388	203	314	254	176	420	350
1050	chr7	100450160	100450396	421	389	164	219	184	179	144	174	95	104	72	106	183	170	123	140	206	235	74	123	150	95	170	142
1051	chr5	137785709	137785952	654	505	315	372	180	171	180	228	151	133	157	173	124	122	210	198	146	196	67	101	112	63	137	116
1052	chr18	54305762	54305918	346	300	130	134	160	175	135	188	91	125	82	80	136	137	68	66	98	101	55	82	85	69	224	254
1053	chr1	120838288	120838363	114	89	93	118	87	95	66	68	17	29	46	48	84	57	144	168	101	121	35	35	66	41	77	62
1054	chr9	132597491	132597763	783	676	306	372	508	539	323	378	122	129	168	224	343	386	335	367	376	401	106	167	284	167	408	377
1055	chr1	227730287	227730540	461	340	337	305	232	228	113	161	132	137	231	211	220	210	275	248	368	411	143	263	218	109	383	274
1056	chr8	79578116	79578373	736	617	600	681	495	597	565	566	230	251	366	408	316	250	620	557	735	819	717	977	806	421	814	670
1057	chr1	165362243	165362448	188	121	219	215	56	66	99	96	128	117	195	161	228	183	91	80	459	442	75	146	273	172	54	41
1058	chr22	31608043	31608243	335	236	270	338	193	175	150	162	69	54	70	59	92	98	173	166	188	225	62	113	98	64	190	176
1059	chr4	87855954	87856239	533	437	313	307	405	487	251	289	223	263	204	213	227	259	252	290	335	431	143	188	208	130	469	337
1060	chr14	53258132	53258351	564	404	363	412	505	490	333	339	324	337	245	299	180	209	506	529	289	348	113	184	461	293	521	390
1061	chr3	53304087	53304240	578	408	496	497	530	480	29	46	213	266	382	426	292	314	723	664	422	442	104	170	156	76	742	557
1062	chr1	27179674	27179857	279	241	272	346	123	106	61	78	61	65	117	151	52	64	250	248	155	213	97	195	83	48	176	99
1063	chr6	158641987	158642141	260	213	90	93	84	75	81	81	81	93	51	72	109	110	38	57	83	73	76	94	70	48	78	64
1064	chr7	140510989	140511156	199	152	107	106	31	39	51	70	58	56	60	88	74	75	101	86	126	116	39	112	82	34	32	52
1065	chr1	36886469	36886684	221	158	216	250	74	87	83	102	69	74	46	72	104	86	84	71	100	108	103	128	100	40	73	69
1066	chr1	51762572	51762792	337	285	248	308	186	184	136	166	69	70	57	75	109	122	156	137	105	78	115	131	216	141	124	114
1067	chr14	94492543	94492756	771	614	725	713	646	654	372	435	444	536	288	330	224	175	325	357	383	353	147	283	371	190	465	334
1068	chr14	58637915	58638118	354	247	183	218	232	239	81	104	357	355	168	186	108	115	256	196	247	225	82	123	99	47	169	155
1069	chr1	168115155	168115350	245	176	104	113	219	215	147	173	183	143	103	126	141	146	121	134	178	184	120	135	181	114	101	95
1070	chr1	230777972	230778250	751	579	473	438	398	395	287	370	348	331	325	343	323	280	357	358	567	558	169	252	372	164	490	379
1071	chr16	58768150	58768403	581	450	500	483	343	404	247	263	292	300	297	363	184	192	382	329	333	370	520	799	315	209	398	299
1072	chr11	28129722	28130022	1025	882	521	506	774	805	745	822	357	492	466	505	505	465	527	493	790	805	320	531	658	363	592	510
1073	chr1	202311000	202311243	936	735	338	389	517	606	410	467	303	386	298	319	264	279	277	299	488	599	270	377	557	303	786	618
1074	chr1	182931753	182931955	173	110	88	119	147	128	86	137	138	141	133	136	315	272	151	128	268	297	107	156	147	91	155	158
1075	chr7	100964957	100965207	326	240	179	194	154	100	147	135	66	86	57	86	270	316	99	114	188	191	71	78	117	59	125	145
1076	chr1	24397391	24397613	250	183	90	100	55	71	81	87	62	61	23	68	37	36	72	52	101	117	27	34	52	29	56	74
1077	chr1	68962700	68962961	888	727	1187	1180	641	760	543	529	297	343	464	532	625	684	663	658	656	795	515	794	866	555	586	458
1078	chr5	158533900	158534074	231	201	184	175	57	51	133	152	64	66	44	36	86	89	119	138	67	97	70	114	135	61	79	72
1079	chr1	40204420	40204584	453	346	297	354	194	191	189	242	123	125	15	38	264	264	80	69	113	121	95	154	183	97	255	252
1080	chr14	59655129	59655337	894	656	499	496	597	626	499	544	551	718	489	508	223	243	584	583	462	461	209	340	579	398	546	435
1081	chr4	149363666	149363812	350	295	438	434	620	609	316	333	367	389	240	287	551	498	486	512	420	337	217	277	388	223	531	423
1082	chr19	48948966	48949225	555	381	195	168	414	401	206	343	98	87	90	83	106	130	184	206	247	332	190	216	247	156	347	283
1083	chr15	44038420	44038685	528	397	321	354	223	241	219	248	102	106	93	119	293	280	154	194	343	408	81	141	141	93	275	253
1084	chr1	154377687	154377926	121	103	542	557	243	190	97	102	141	139	187	266	321	377	185	242	358	443	297	412	216	145	234	189
1085	chr12	50134964	50135242	1067	810	609	707	997	930	421	456	346	391	247	331	301	274	377	371	424	575	197	260	362	240	553	443
1086	chr6	28863981	28864260	1034	869	304	323	376	352	228	316	200	213	315	265	140	163	542	524	417	396	100	167	214	132	326	277
1087	chr14	53019208	53019440	1274	1139	710	726	1049	1038	705	780	780	827	541	607	403	347	838	880	579	608	336	465	982	660	855	590
1088	chr19	5404213	5404321	163	118	65	72	101	102	23	37	48	31	23	27	20	18	62	46	48	62	34	47	37	16	53	63
1089	chr4	41283160	41283367	203	153	85	73	93	101	140	166	71	72	77	80	130	134	101	92	149	179	68	79	140	71	112	92
1090	chr5	54603436	54603593	666	529	187	180	197	180	270	327	140	144	135	169	282	287	192	185	234	257	66	114	53	41	198	196
1091	chr12	117175748	117176015	1093	846	846	859	1033	1157	517	677	425	504	496	575	481	507	740	750	614	761	327	504	477	239	619	500
1092	chr19	21203259	21203480	463	358	369	347	225	194	254	250	169	208	200	243	377	297	189	217	319	298	126	207	295	201	227	178
1093	chr5	148494341	148494518	197	143	140	128	109	85	100	81	58	66	106	114	123	99	149	180	159	106	69	67	72	31	139	150
1094	chr3	137787525	137787696	185	157	123	143	85	70	126	106	82	75	79	77	99	95	111	128	79	92	69	147	182	101	45	63
1095	chr5	34915581	34915777	746	539	386	401	337	373	356	366	155	193	221	248	430	454	235	242	658	827	324	539	334	202	434	359
1096	chr11	45921361	45921560	432	330	304	319	637	666	322	436	175	200	160	226	363	360	245	268	325	381	128	195	213	148	184	133
1097	chr6	147178675	147178890	377	283	50	60	69	41	174	176	68	76	108	92	162	175	121	102	142	165	44	99	126	58	28	29
1098	chr15	66648951	66649181	480	360	485	497	295	376	261	302	71	85	87	94	290	294	167	180	213	260	95	168	113	68	267	189
1099	chr13	45009322	45009471	504	373	144	163	237	276	164	202	55	104	92	112	115	142	228	212	89	123	64	105	97	74	200	210
1100	chr2	128615638	128615894	697	585	604	639	410	444	328	378	328	366	248	235	557	509	421	418	481	514	272	385	370	189	452	357
1101	chr4	173946335	173946519	141	115	48	34	46	37	50	83	25	40	51	41	31	27	52	63	60	50	35	62	48	24	64	66
1102	chr12	110035610	110035817	312	237	89	91	167	176	116	181	99	98	71	106	48	67	157	167	148	141	97	130	38	39	83	122
1103	chr12	121734444	121734681	572	368	277	381	546	483	262	341	164	181	221	255	328	269	209	218	354	429	182	269	164	88	243	229
1104	chr3	186334887	186335128	337	333	1090	1105	359	331	162	196	233	231	261	302	127	107	336	272	137	141	261	460	316	200	218	147
1105	chrX	136134629	136134816	249	142	148	179	68	96	109	134	160	137	47	60	152	139	84	74	139	166	60	72	79	53	38	51
1106	chr2	182756318	182756681	657	462	594	639	501	552	526	578	424	433	414	510	670	696	377	419	714	756	327	507	432	239	585	511
1107	chr4	53525369	53525623	524	404	382	384	251	300	355	430	198	246	165	208	368	345	275	305	335	354	158	243	572	377	394	350
1108	chr14	104387896	104388094	419	318	426	449	358	308	185	201	171	197	84	154	112	138	141	169	175	231	142	231	171	116	248	181
1109	chrX	80377199	80377338	541	420	326	293	204	245	36	40	203	217	188	220	388	327	174	161	387	346	182	240	191	110	68	53
1110	chr6	117996399	117996632	1074	848	314	274	412	522	614	576	420	435	346	369	525	571	406	396	409	377	298	448	674	393	256	174
1111	chr10	97360992	97361190	335	280	202	215	115	115	130	153	101	120	84	79	39	50	165	108	171	178	39	84	91	54	67	56
1112	chr16	838300	838656	613	457	233	238	324	347	230	304	121	113	113	181	360	322	247	274	243	331	79	125	263	151	271	283
1113	chr4	153457163	153457410	765	590	255	261	439	473	440	466	182	222	184	193	258	272	293	277	342	418	166	251	281	225	520	392
1114	chr11	6502502	6502721	776	547	285	315	618	658	461	490	232	250	325	293	257	238	318	289	626	649	192	202	446	249	553	457
1115	chr7	100926340	100926532	244	191	110	118	82	60	61	77	53	38	39	63	139	146	85	72	114	103	54	41	88	79	53	37
1116	chr19	41055215	41055368	155	104	120	123	88	54	80	99	221	176	32	52	14	34	74	54	52	94	55	95	102	56	18	41
1117	chrX	46763195	46763394	295	227	180	148	124	109	102	119	180	146	102	120	153	151	119	81	328	296	153	207	115	65	94	107
1118	chr1	157125875	157126077	299	219	49	89	59	58	70	84	112	103	83	102	84	88	114	126	107	130	77	119	137	106	56	65
1119	chr4	331382	331536	287	170	1002	1041	636	674	314	393	202	181	278	369	320	279	261	262	291	330	213	285	478	288	292	241
1120	chr1	200379172	200379346	369	293	136	115	211	234	358	356	87	86	153	156	236	279	170	169	211	215	106	187	404	205	366	294
1121	chr9	127082687	127082859	190	146	47	52	79	75	81	76	33	37	45	48	59	44	80	110	46	56	39	50	82	25	71	57
1122	chr2	101179199	101179368	830	678	796	710	729	659	428	429	414	526	296	347	496	444	750	736	494	582	238	420	356	212	551	411
1123	chr5	107596371	107596540	223	180	138	89	63	75	115	132	58	57	65	102	61	46	126	92	107	90	42	66	62	36	54	37
1124	chr21	27173922	27174145	377	278	115	140	137	128	149	171	80	76	117	91	184	160	96	83	116	88	104	178	166	75	72	84
1125	chr8	27132008	27132140	281	262	83	130	265	320	207	196	123	92	53	70	109	98	126	153	241	232	39	76	292	145	196	177
1126	chr1	28908297	28908540	556	407	295	356	409	413	320	365	249	260	112	163	309	354	252	287	308	380	113	148	213	128	351	370
1127	chr1	54355492	54355646	447	357	462	547	280	251	250	295	80	100	171	182	347	338	318	378	284	317	155	242	166	117	296	224
1128	chr22	50312126	50312278	716	542	596	571	532	474	232	315	86	106	109	128	136	163	220	312	187	218	58	166	142	124	290	252
1129	chr6	14144960	14145095	240	230	80	85	46	79	85	91	51	64	57	35	28	35	111	90	90	56	37	46	40	23	38	38
1130	chr8	145550282	145550420	221	173	230	273	151	165	125	139	53	57	80	99	300	336	181	168	175	242	50	90	146	97	164	169
1131	chr12	100967300	100967494	564	453	295	324	465	519	378	380	243	265	496	465	232	179	447	445	546	558	163	221	257	140	363	298
1132	chr11	66056525	66056791	1125	874	659	800	740	688	349	462	167	139	396	445	433	429	454	499	585	810	195	285	322	205	559	439
1133	chr2	20578902	20579048	215	194	73	58	77	79	129	107	107	123	112	131	65	71	180	181	219	205	77	123	256	132	35	35
1134	chr5	138598436	138598609	885	617	205	212	133	184	158	185	181	183	119	111	40	67	150	100	179	202	66	111	133	58	115	120
1135	chr15	76094483	76094707	303	226	235	296	172	171	138	139	60	88	51	49	71	98	131	114	182	237	76	84	91	45	99	99
1136	chr12	6602907	6603211	1048	786	739	799	724	714	305	412	212	205	233	242	540	589	466	529	415	401	205	293	359	243	467	416
1137	chr22	37595395	37595595	527	413	360	365	326	307	204	252	107	122	89	110	125	108	216	216	174	250	128	168	131	105	319	281
1138	chrX	62470232	62470384	186	121	48	47	87	95	72	66	72	62	63	42	68	58	70	43	242	204	58	65	75	28	83	73
1139	chr6	44443509	44443698	474	371	246	281	126	95	78	112	91	82	65	102	56	55	87	105	152	160	132	204	95	46	82	83
1140	chr2	172455371	172455506	196	141	98	108	61	59	79	104	67	67	51	72	103	114	61	69	137	144	39	74	45	26	51	48
1141	chr5	176449528	176449814	542	379	284	321	237	246	241	259	192	229	106	151	361	309	269	292	229	230	79	151	303	185	166	146
1142	chr16	31105949	31106204	475	395	733	806	640	678	260	341	226	289	238	231	387	389	281	314	287	334	181	346	346	226	434	282
1143	chr19	4867658	4867860	434	341	177	195	298	272	142	180	57	45	124	137	85	70	107	105	167	240	80	121	99	68	238	199
1144	chr7	37007040	37007210	178	148	146	204	70	59	99	119	51	45	73	71	73	57	58	66	129	109	26	58	47	43	58	43
1145	chr6	100016456	100016750	741	574	279	266	366	402	393	436	210	231	189	185	417	425	243	280	345	387	231	262	563	280	151	111
1146	chr8	41347821	41348077	519	396	177	207	355	379	339	403	109	103	124	152	169	171	365	386	292	385	326	588	278	154	462	389
1147	chr11	3078587	3078786	571	426	213	216	439	350	341	326	111	140	176	161	176	169	189	213	440	466	73	145	191	103	335	236
1148	chr19	56028336	56028536	480	439	536	518	318	320	166	249	145	131	71	88	297	297	207	185	293	295	661	1056	343	214	218	203
1149	chr8	61936161	61936364	212	158	140	135	93	81	160	173	64	68	129	153	105	103	170	168	384	387	212	302	119	67	118	82
1150	chr1	111162034	111162261	331	205	265	285	143	135	157	122	133	168	78	97	101	73	153	132	234	194	129	175	191	101	89	97
1151	chr3	15247412	15247597	490	424	234	262	340	347	238	267	198	224	247	232	430	399	327	325	260	253	108	138	203	110	305	240
1152	chr8	142094491	142094671	258	180	119	133	102	112	95	114	64	67	111	110	188	181	218	197	103	127	63	94	189	78	139	147
1153	chr1	203830454	203830707	736	629	292	292	492	527	332	381	133	173	224	271	328	331	218	204	475	566	206	334	425	238	553	526
1154	chr16	67051881	67052073	397	293	410	463	545	498	244	228	100	86	141	161	75	44	317	279	273	318	294	446	221	145	299	238
1155	chr3	123303854	123304107	1180	983	783	876	746	853	508	549	332	416	292	327	587	590	588	534	396	454	305	413	745	443	691	463
1156	chr17	30334221	30334469	407	339	134	120	248	224	163	200	86	69	113	123	109	97	127	117	168	195	186	262	123	59	182	173
1157	chr3	170028027	170028199	341	261	503	474	255	248	239	222	94	78	95	123	48	43	168	116	184	193	268	366	135	80	97	92
1158	chr16	47071739	47071973	316	290	156	185	158	193	201	226	119	141	177	159	201	212	322	303	154	211	64	133	198	96	108	98
1159	chr1	23504182	23504394	297	207	103	138	139	98	102	130	109	102	98	115	72	56	99	111	195	235	24	39	82	38	40	44
1160	chr6	44224670	44224899	402	334	320	411	109	114	127	126	147	152	96	118	123	142	87	91	181	233	76	150	78	48	134	106
1161	chr6	142468176	142468425	731	559	207	223	279	372	501	512	155	152	231	210	358	345	210	230	180	267	142	239	354	229	233	202
1162	chr5	157422028	157422185	292	267	134	134	88	122	95	118	109	91	80	67	76	61	107	94	61	63	168	235	104	91	62	53
1163	chr12	121837640	121837949	1067	786	700	742	952	1066	497	547	292	334	416	468	485	473	472	557	539	649	299	573	276	156	586	420
1164	chr1	2159019	2159392	1061	683	504	579	817	739	388	473	311	381	219	292	289	279	250	312	454	573	377	576	546	328	552	425
1165	chr19	5622740	5622995	442	358	98	116	295	248	144	196	46	55	121	140	106	124	151	170	159	161	68	95	142	72	310	249
1166	chr10	18948055	18948250	523	374	480	451	215	236	288	276	112	121	238	197	329	329	129	119	412	429	120	134	418	234	281	220
1167	chr9	123883879	123884074	803	605	577	641	392	433	319	344	237	246	219	220	421	379	404	421	347	362	171	193	217	125	366	251
1168	chr4	155471462	155471716	645	514	273	259	402	412	490	507	271	269	294	253	299	263	402	414	429	462	259	362	394	230	404	372
1169	chr18	11851234	11851488	443	300	242	233	258	249	244	304	131	148	130	151	124	132	179	228	384	404	119	170	195	107	227	197
1170	chr16	71879704	71879969	451	374	190	171	236	246	163	195	79	94	147	189	103	108	224	221	181	187	63	124	238	127	190	198
1171	chr19	19729438	19729573	358	334	301	297	276	210	167	226	80	97	126	136	204	196	130	140	32	54	72	105	250	186	222	188
1172	chr9	124921982	124922194	466	292	329	324	284	288	226	283	115	107	151	129	330	268	233	274	266	258	87	133	172	107	257	175
1173	chr11	64684650	64684896	857	658	666	732	716	689	358	443	120	170	221	302	436	417	542	542	516	654	152	267	355	204	485	378
1174	chr16	31454355	31454498	358	267	343	335	264	243	185	198	152	133	68	83	224	222	163	196	140	199	80	175	253	144	199	126
1175	chr3	32433133	32433389	446	318	237	320	187	229	138	171	116	130	380	393	290	248	328	313	272	385	110	194	201	120	337	275
1176	chr16	11012663	11012885	224	196	58	88	84	107	82	59	36	43	85	82	89	98	168	142	127	136	41	70	86	38	53	68
1177	chr22	18893632	18893834	640	528	903	928	357	360	80	72	51	55	75	86	179	147	175	204	245	326	238	378	62	39	268	237
1178	chr17	71088755	71089008	511	377	373	444	486	571	244	274	111	100	179	212	126	148	309	284	548	656	168	229	281	159	297	244
1179	chr11	111712272	111712441	135	122	58	58	40	52	102	94	41	32	88	79	56	66	105	101	113	81	29	58	41	23	47	44
1180	chr8	96037078	96037321	629	524	542	582	476	520	310	383	277	289	375	414	272	264	531	572	622	694	465	784	364	218	699	569
1181	chr10	104192275	104192566	1022	737	451	489	435	376	316	349	108	127	187	177	177	167	347	361	283	389	132	146	201	105	295	232
1182	chr7	64363476	64363725	709	537	430	449	249	252	244	337	273	278	222	240	299	284	185	208	398	392	184	279	341	171	234	204
1183	chr3	125238931	125239183	534	439	279	270	334	307	270	278	235	296	161	169	156	155	275	285	227	262	144	251	323	158	284	238
1184	chr7	154705513	154705692	280	229	227	292	106	116	111	112	68	92	76	88	148	144	147	167	131	171	132	180	209	107	96	85
1185	chr19	13076209	13076424	323	258	179	208	175	125	92	108	56	46	65	105	188	204	107	92	108	109	52	71	75	49	107	121
1186	chr21	45526936	45527285	430	355	183	225	409	376	236	278	155	186	98	121	135	145	147	198	174	232	91	100	209	153	236	187
1187	chr16	15068808	15068970	162	103	184	211	175	194	73	88	112	137	72	112	136	133	110	123	167	214	85	166	154	100	197	165
1188	chr18	23806185	23806362	575	397	152	175	208	220	336	362	116	143	146	149	126	105	159	192	284	339	116	166	101	58	237	177
1189	chr6	24775452	24775728	990	771	1220	1237	452	465	351	401	195	183	332	384	290	251	610	601	593	682	220	340	241	145	508	390
1190	chr6	53409766	53409945	665	595	455	478	284	316	280	298	101	132	77	87	119	114	221	266	321	325	109	147	221	132	254	198
1191	chr7	87563357	87563560	329	228	482	465	432	432	488	525	225	247	372	414	472	514	818	734	534	579	174	250	251	159	351	301
1192	chr7	6556086	6556290	528	420	169	159	149	143	108	142	99	122	100	129	299	265	216	216	231	238	69	126	128	70	131	94
1193	chr4	81990983	81991181	148	133	112	85	81	82	119	109	83	104	52	51	65	56	66	79	152	144	37	42	73	39	46	58
1194	chr1	41981819	41982018	294	252	263	301	211	202	176	171	121	132	35	64	144	143	80	63	114	107	134	190	141	71	101	95
1195	chr17	72744512	72744744	726	663	531	553	758	762	316	363	113	151	228	226	170	200	423	442	699	768	185	338	269	167	428	368
1196	chr1	151032011	151032242	473	444	281	300	237	232	219	269	183	203	188	188	379	331	197	163	365	431	251	364	293	203	200	207
1197	chr12	64173450	64173702	532	435	222	212	437	408	320	384	144	164	178	213	193	172	218	182	402	482	318	474	361	223	348	344
1198	chr19	58111112	58111324	359	253	226	159	159	144	186	191	101	120	76	83	152	138	117	102	152	206	134	193	190	108	141	117
1199	chr1	151254378	151254558	1022	823	862	853	857	826	394	390	463	564	320	388	565	604	394	379	563	733	657	961	629	357	504	444
1200	chr6	109156551	109156707	303	205	43	58	96	86	88	66	66	89	37	67	115	145	71	50	67	93	56	106	79	31	36	31
1201	chr19	39971275	39971490	423	319	369	399	191	155	131	143	594	648	75	107	87	99	102	135	221	298	101	170	223	146	203	193
1202	chr5	129103644	129103869	271	206	283	302	93	136	160	164	165	147	89	92	89	94	217	239	271	197	48	65	93	55	64	66
1203	chr16	57496433	57496657	358	295	189	216	156	154	146	152	91	97	97	116	70	84	108	106	132	173	200	270	130	71	157	138
1204	chr7	155137623	155137886	497	425	376	341	195	204	241	230	119	118	164	164	285	325	258	282	237	236	137	253	289	172	123	112
1205	chrX	153744472	153744726	844	640	329	464	321	319	223	302	131	175	157	136	438	430	220	272	286	349	123	189	162	98	185	200
1206	chr1	153721988	153722155	220	144	209	177	71	74	60	98	124	125	51	59	111	95	73	63	178	205	106	157	164	91	45	54
1207	chr17	38574123	38574390	909	687	294	324	411	465	314	416	147	169	193	243	182	168	257	243	595	610	106	224	219	130	421	326
1208	chr7	43300945	43301172	204	153	142	147	54	49	64	58	49	75	70	71	48	76	56	39	111	113	28	65	71	29	51	36
1209	chr22	43411112	43411322	793	613	625	659	492	504	259	338	142	117	105	111	197	172	251	283	192	274	159	225	183	101	428	368
1210	chr11	71814224	71814496	843	684	478	550	440	404	272	318	67	81	180	232	140	167	316	242	379	510	138	201	203	128	377	307
1211	chr12	10766098	10766341	392	292	175	224	277	282	250	249	96	133	119	125	223	237	130	152	179	210	96	111	273	160	206	190
1212	chr2	132250330	132250747	464	337	555	556	534	449	353	379	288	359	152	121	242	173	479	506	388	424	226	331	551	287	553	470
1213	chr14	67826452	67826602	425	367	362	280	319	316	208	251	282	283	138	164	279	341	233	243	278	240	162	211	244	173	294	223
1214	chr1	35318330	35318509	456	329	215	246	217	231	85	154	95	121	107	114	156	127	132	126	127	139	120	196	263	149	129	136
1215	chr1	229406752	229406946	310	212	107	125	125	179	132	138	58	75	138	131	184	180	201	248	303	372	117	164	171	99	417	329
1216	chr3	49761324	49761576	943	815	367	407	715	674	356	436	204	201	260	269	284	302	525	518	508	618	137	288	291	189	610	480
1217	chr17	62833288	62833425	149	124	129	112	88	88	93	71	29	26	54	65	46	44	81	102	149	200	47	90	79	30	95	47
1218	chr8	146012609	146012883	609	482	433	457	354	326	266	288	124	138	158	250	568	579	644	589	346	483	124	214	349	211	462	388
1219	chr2	10212788	10213017	211	160	156	166	161	159	137	141	110	93	81	66	143	127	68	82	158	181	108	144	141	103	92	83
1220	chr14	105106435	105106602	180	139	195	194	97	103	79	78	68	93	44	56	40	47	98	86	59	99	71	100	84	50	68	57
1221	chr1	19239620	19239828	413	322	121	149	125	126	45	50	52	90	86	119	30	26	168	197	89	122	63	112	142	56	93	74
1222	chr5	38845785	38846042	451	311	696	709	211	219	171	132	179	216	376	328	363	337	485	510	922	906	103	204	245	156	324	269
1223	chr7	20837629	20837869	197	134	181	257	292	333	231	316	287	306	242	256	695	668	257	311	271	290	79	154	116	82	216	172
1224	chr5	70882947	70883100	703	575	199	213	286	325	253	259	177	183	218	237	162	150	262	265	269	262	115	171	162	91	298	191
1225	chr7	56142074	56142264	280	232	195	219	154	114	108	121	46	52	135	117	143	134	107	113	145	146	133	186	268	144	137	116
1226	chr14	30739963	30740143	242	200	210	248	116	131	158	173	136	141	136	166	168	178	149	169	107	121	95	177	190	123	67	69
1227	chr19	58962753	58962938	377	279	605	628	309	294	175	259	136	130	193	229	227	199	141	152	214	243	158	244	330	170	222	200
1228	chr12	105478218	105478404	509	452	249	293	561	609	369	342	140	184	138	130	126	90	414	402	187	229	116	126	153	134	236	225
1229	chr5	86708656	86708865	951	771	474	434	623	589	569	579	273	388	420	363	231	225	464	431	484	438	213	325	551	340	602	451
1230	chr6	158402657	158402858	420	283	251	288	428	465	173	202	254	283	163	184	351	255	233	228	211	273	102	165	224	123	262	212
1231	chr5	153847345	153847499	243	219	166	170	126	112	115	113	98	93	109	135	78	78	162	154	108	99	104	113	113	66	80	59
1232	chr16	103559	103801	713	555	217	201	538	466	267	369	156	152	162	244	359	365	309	330	269	331	101	226	236	178	477	380
1233	chr15	74419935	74420175	293	233	233	258	196	133	146	115	39	34	52	65	92	73	89	93	150	200	53	94	69	53	136	119
1234	chr6	36328329	36328532	311	279	66	72	83	62	109	95	48	52	75	97	28	30	64	64	126	144	65	83	42	21	59	71
1235	chr1	155904147	155904396	804	664	323	339	535	523	332	356	323	312	193	252	283	335	273	257	533	589	441	705	418	269	381	364
1236	chr11	18655845	18656087	1010	869	403	447	642	680	492	624	289	314	376	404	287	267	463	440	686	750	292	456	407	229	593	453
1237	chr18	12237317	12237465	225	155	129	154	94	95	127	142	46	69	40	38	22	42	66	58	44	76	42	58	77	50	66	31
1238	chr7	50485839	50486039	333	306	222	224	124	140	127	124	127	163	163	186	168	147	158	159	273	233	105	163	200	99	118	94
1239	chr5	167150337	167150578	236	170	88	80	58	89	83	85	73	109	70	73	78	68	179	184	96	83	112	139	116	76	137	116
1240	chr11	68039331	68039608	647	499	512	518	453	449	261	289	81	131	282	292	185	181	260	347	551	572	160	215	208	133	300	305
1241	chr3	112754346	112754502	160	136	171	180	66	50	60	72	42	57	39	46	88	86	53	74	62	57	51	77	80	44	78	86
1242	chr7	55347714	55347926	199	140	98	119	58	72	93	101	66	56	71	93	73	77	81	74	129	114	57	84	84	73	57	33
1243	chr16	48387577	48387777	195	161	95	75	57	52	75	98	76	61	85	79	59	44	93	86	68	71	35	57	63	49	56	38
1244	chr21	44394242	44394455	836	671	278	319	540	508	264	345	181	200	112	133	157	162	205	251	202	248	158	234	265	178	342	316
1245	chr4	99916387	99916647	627	531	484	465	303	332	513	505	412	535	322	369	345	308	434	432	578	541	251	310	278	147	483	353
1246	chr19	36193321	36193448	568	472	496	448	297	292	217	246	734	759	104	125	158	131	223	246	192	283	219	326	261	158	302	238
1247	chr10	104614191	104614402	621	532	287	314	294	289	177	220	95	152	106	141	146	123	203	161	302	303	76	120	132	58	288	227
1248	chr16	12070407	12070631	441	321	176	159	284	350	218	242	80	106	111	113	258	231	217	234	169	236	70	123	170	108	285	189
1249	chr22	41601109	41601338	549	470	440	436	369	380	282	385	116	138	102	137	157	133	373	338	199	262	110	164	160	73	341	301
1250	chr21	35747708	35747857	554	403	330	336	352	389	252	281	193	208	192	194	217	177	157	201	142	194	148	222	210	146	301	220
1251	chr11	67888803	67889017	783	581	480	600	457	491	266	358	136	111	251	354	235	162	287	311	506	671	130	251	207	104	398	332
1252	chr1	115259324	115259533	270	172	303	351	184	223	210	222	69	74	119	173	114	94	244	244	302	333	128	231	146	80	178	169
1253	chrX	106361973	106362165	227	167	115	125	95	89	61	103	153	204	140	147	79	69	70	44	93	105	65	78	59	37	154	94
1254	chr8	9008178	9008398	496	425	393	411	234	284	160	124	134	178	133	100	363	303	255	204	334	428	128	215	245	177	431	408
1255	chr7	100224222	100224483	707	583	370	404	233	255	123	159	52	70	112	155	289	240	199	220	285	300	77	124	232	161	247	217
1256	chr10	62537947	62538212	1240	958	722	686	578	676	491	554	195	267	526	559	571	548	529	512	544	584	201	295	1053	651	611	441
1257	chr10	92671425	92671615	241	204	125	112	51	70	68	62	166	182	173	189	34	26	141	111	51	59	55	70	58	25	58	61
1258	chr11	20631761	20631967	220	156	171	191	114	92	222	248	84	110	130	121	203	178	205	210	318	302	136	188	155	80	66	66
1259	chr12	50677259	50677476	344	235	191	178	581	557	150	187	132	133	76	118	96	119	106	133	151	214	101	177	116	84	233	209
1260	chr16	56485230	56485388	815	684	361	346	555	630	418	491	436	490	391	434	275	240	518	499	503	492	198	252	495	243	478	348
1261	chr2	65267878	65268066	197	152	99	128	101	73	89	103	40	41	63	60	112	113	44	50	101	94	33	84	68	28	65	76
1262	chr19	13088714	13088948	201	163	124	136	87	75	57	62	37	28	36	66	137	134	84	61	99	114	45	57	42	29	71	90
1263	chr4	174255501	174255809	1506	1211	697	599	1039	1128	865	1070	695	853	499	460	481	556	713	717	885	893	336	357	860	519	1257	911
1264	chr10	106051238	106051451	592	397	289	270	220	225	214	247	98	148	193	186	99	108	155	140	210	227	64	112	162	89	167	137
1265	chr3	184445310	184445513	185	160	353	401	161	180	87	78	65	48	76	57	37	44	59	68	124	182	45	81	119	60	43	31
1266	chr8	86132544	86132787	819	619	633	689	587	710	626	650	323	379	405	488	306	317	453	444	808	851	961	1367	685	405	968	797
1267	chr15	78591856	78592120	692	465	520	515	345	363	167	180	104	94	152	124	337	312	217	200	395	507	101	166	174	87	322	294
1268	chr1	203595747	203595993	508	391	174	257	371	362	218	241	173	196	249	236	366	329	188	177	434	487	140	211	405	179	395	389
1269	chr1	36348563	36348824	539	464	280	282	246	228	228	234	162	164	114	157	232	244	140	130	224	235	110	243	266	165	209	173
1270	chr1	805203	805336	190	130	102	94	96	116	71	78	52	77	30	37	39	40	49	47	49	99	55	80	52	46	59	54
1271	chr9	128469427	128469610	543	384	190	194	348	346	265	306	87	115	157	161	279	292	179	189	184	199	99	116	266	139	345	257
1272	chr20	36661751	36661971	264	211	100	95	121	104	141	168	70	108	81	101	78	72	138	137	173	185	71	99	69	40	171	167
1273	chr16	30996343	30996571	301	249	282	324	187	202	142	162	105	109	126	137	214	218	117	133	139	177	128	209	136	114	100	108
1274	chr8	99838228	99838380	761	614	601	599	546	650	363	462	180	229	274	282	240	261	583	611	653	706	415	665	418	258	634	563
1275	chr7	120432181	120432345	197	109	74	101	68	70	158	168	66	100	80	91	96	101	31	20	135	126	120	164	213	104	39	65
1276	chr12	122985404	122985688	879	780	648	631	848	782	387	510	279	316	347	368	190	161	444	503	498	534	276	371	283	148	538	452
1277	chr1	28562435	28562658	849	663	400	432	540	537	337	381	297	315	130	193	330	330	339	357	346	529	68	123	289	172	361	362
1278	chr16	31724437	31724654	540	409	460	424	296	320	221	245	192	190	141	167	242	228	257	191	290	363	132	185	275	185	203	186
1279	chr16	19097870	19098115	418	325	228	263	294	323	150	206	171	131	156	180	175	201	357	420	198	290	128	157	221	139	81	66
1280	chr14	69291625	69291821	299	260	111	92	162	148	88	113	86	67	63	74	77	62	153	154	73	104	50	85	133	64	102	102
1281	chr8	53854262	53854453	227	144	149	168	104	111	126	127	94	92	75	95	161	207	249	251	209	183	189	302	146	86	118	96
1282	chr15	42264714	42264855	490	428	472	399	387	416	257	253	130	150	116	122	256	257	154	211	295	356	88	158	164	71	351	286
1283	chr4	83351492	83351745	1070	885	362	423	716	691	541	598	262	324	238	243	278	277	431	452	420	477	160	187	484	289	717	536
1284	chr2	150444168	150444443	653	488	334	453	342	378	503	552	232	265	272	294	210	246	111	87	338	360	230	315	359	224	405	294
1285	chr20	5892264	5892439	240	168	210	277	234	267	177	170	317	297	31	31	94	102	116	72	237	257	140	234	161	69	61	50
1286	chr9	123555581	123555837	479	334	620	577	295	321	363	395	167	180	231	236	411	441	356	365	360	419	113	188	251	127	319	300
1287	chr15	65809973	65810192	489	322	289	316	260	261	183	248	71	86	82	92	227	235	124	148	231	267	151	183	110	58	259	188
1288	chr1	11120008	11120134	393	253	188	236	254	287	241	244	210	196	86	169	112	79	95	134	199	208	75	181	164	109	252	173
1289	chr20	30249413	30249673	212	171	202	206	127	117	140	117	174	190	188	239	169	147	163	119	257	292	146	220	96	64	75	93
1290	chr10	103769652	103769856	335	270	172	156	109	127	74	81	123	105	106	111	84	85	214	188	154	149	87	105	72	34	68	73
1291	chr10	42379885	42379940	74	68	126	188	138	84	151	176	71	106	95	101	336	314	54	47	85	74	56	97	150	90	134	154
1292	chr1	10927227	10927466	312	252	116	114	104	123	142	148	105	97	40	68	53	80	91	94	107	108	59	49	102	54	62	61
1293	chr1	161179696	161179899	161	156	89	112	129	102	79	101	88	114	43	82	124	124	40	76	127	140	90	150	117	76	71	74
1294	chr7	128116702	128116844	291	239	170	166	139	150	94	111	92	78	62	69	108	125	77	40	98	156	76	123	156	79	163	125
1295	chr17	6554825	6554994	441	362	219	222	268	256	140	143	47	78	131	169	218	233	187	167	161	227	74	126	149	89	192	184
1296	chr22	45080720	45080942	613	494	548	536	441	422	57	55	79	109	110	136	102	119	280	301	132	187	80	133	137	60	240	238
1297	chr16	4674369	4674509	248	180	238	248	187	220	93	128	75	95	53	69	139	143	145	185	116	117	69	117	124	84	154	114
1298	chr3	48229821	48230079	908	767	314	321	596	578	317	414	165	166	182	224	262	289	383	432	403	470	132	166	189	142	524	353
1299	chr7	134117492	134117710	423	306	309	333	171	163	208	321	85	64	141	171	243	250	346	350	396	405	165	276	305	178	80	49
1300	chr1	95320010	95320259	354	256	244	240	170	165	189	180	79	89	163	193	135	148	264	248	310	296	140	232	186	129	150	127
1301	chr3	141160320	141160459	202	146	119	145	129	112	61	78	47	50	63	57	55	53	88	129	356	361	32	34	80	52	77	79
1302	chr8	48173333	48173565	668	570	413	443	471	500	404	497	279	287	277	311	531	467	636	608	487	588	590	852	571	305	524	417
1303	chr9	139780729	139780925	907	695	387	369	637	621	338	480	201	161	190	258	415	356	414	433	355	489	226	344	429	275	510	415
1304	chr5	137827694	137827918	848	699	627	637	591	633	369	469	355	329	281	281	191	179	269	291	284	385	91	143	252	146	468	330
1305	chr14	23388482	23388708	980	868	589	544	689	697	426	544	333	355	255	247	435	438	410	323	383	386	195	254	357	214	548	446
1306	chr19	2841258	2841500	691	594	297	304	490	484	217	277	144	124	184	234	176	188	237	222	269	327	163	212	148	93	396	338
1307	chr12	13197223	13197396	198	187	116	117	154	175	134	146	71	60	84	104	225	222	77	74	179	181	48	96	93	53	106	90
1308	chr7	86866261	86866445	178	166	139	137	49	66	76	91	39	36	47	51	63	84	116	120	119	108	30	38	73	38	37	30
1309	chr12	89413434	89413616	311	241	88	83	96	135	180	214	75	72	182	198	75	65	76	64	232	209	47	61	237	129	76	80
1310	chr1	204131716	204131899	209	159	159	150	86	87	83	64	116	136	107	129	103	92	102	106	151	191	130	202	89	50	114	120
1311	chr11	727956	728207	386	264	288	296	506	519	101	105	116	99	237	245	179	149	257	227	155	243	58	98	106	59	132	128
1312	chr6	41286641	41286843	329	219	392	403	110	86	78	91	80	91	141	148	60	73	118	119	128	121	85	150	63	31	71	86
1313	chr9	94896266	94896505	301	215	200	201	130	132	135	151	123	148	217	249	162	161	145	133	179	175	44	85	61	44	72	81
1314	chr11	35507381	35507527	188	140	65	59	62	53	120	129	41	25	66	73	75	82	78	71	143	110	55	85	75	28	60	60
1315	chr17	49243574	49243725	448	339	410	478	349	373	227	296	120	122	200	217	199	184	318	327	452	481	135	193	266	185	337	303
1316	chr2	110859077	110859283	391	355	486	412	268	365	48	38	367	436	338	351	445	441	739	824	553	576	129	191	368	178	297	260
1317	chr1	25664968	25665130	204	146	59	64	109	96	64	79	98	75	61	61	89	85	38	57	68	128	30	26	87	49	100	102
1318	chr17	80674403	80674653	395	309	576	631	347	311	216	235	67	78	79	130	112	142	166	153	440	514	120	192	149	123	211	203
1319	chr17	37607451	37607681	506	366	157	230	264	258	191	250	81	95	103	130	85	83	117	149	282	325	65	113	141	78	194	218
1320	chr9	134248760	134248977	822	668	342	304	490	513	312	352	140	112	187	236	426	352	417	385	387	500	124	177	262	162	475	357
1321	chr6	105307690	105307920	901	729	236	260	344	382	397	456	316	290	360	361	507	488	347	307	287	327	160	288	453	283	207	148
1322	chr2	210867164	210867326	663	545	440	434	485	504	488	510	284	334	252	250	306	265	154	166	572	624	286	418	590	297	486	415
1323	chr7	65540669	65540794	861	695	577	549	521	503	255	247	213	234	231	260	355	319	182	199	395	435	132	247	352	192	309	217
1324	chr11	10814114	10814314	383	257	194	216	214	242	149	169	105	123	132	144	88	69	126	130	288	309	52	103	76	55	193	196
1325	chr3	182698369	182698479	247	193	215	270	209	257	196	207	79	112	141	106	81	67	77	91	171	173	85	124	218	151	140	112
1326	chr7	100472505	100472761	971	775	333	371	324	301	265	341	122	123	103	73	255	240	207	212	338	428	95	169	259	178	303	272
1327	chr2	85512646	85512862	282	198	247	278	178	176	123	155	140	161	237	249	184	148	149	116	231	212	187	285	168	111	120	117
1328	chr14	91752951	91753072	127	106	112	126	46	61	37	68	89	92	43	54	44	44	43	56	55	60	23	54	66	43	47	33
1329	chr12	57146058	57146279	283	210	218	229	237	196	132	170	66	74	76	82	122	144	200	124	141	157	38	55	137	65	174	155
1330	chr16	23689981	23690253	509	399	187	252	301	258	234	283	189	185	130	174	282	270	209	246	208	225	136	158	268	156	297	250
1331	chr2	73404539	73404782	476	414	233	317	187	174	206	286	73	102	113	157	196	182	142	170	209	237	119	215	169	93	222	198
1332	chr19	6279975	6280189	707	580	192	221	367	345	222	268	77	69	191	230	136	129	263	258	204	301	68	133	176	94	384	320
1333	chrX	128977783	128978037	824	662	336	348	484	499	234	362	313	332	209	210	310	284	215	202	438	464	208	239	208	135	236	238
1334	chr12	13431210	13431409	221	185	122	126	153	158	172	244	45	55	17	31	189	178	50	44	149	115	88	95	125	74	55	50
1335	chr14	100772682	100772947	672	569	486	565	509	589	304	371	298	337	220	237	142	183	205	249	254	368	97	158	290	174	244	248
1336	chr5	110886346	110886541	230	159	242	265	33	69	129	136	52	45	190	208	154	112	150	144	237	204	70	90	66	33	50	49
1337	chr13	48575346	48575584	379	341	212	222	297	308	292	329	152	213	165	197	177	213	329	278	247	267	119	149	226	114	254	250
1338	chr1	40506081	40506387	1233	924	1113	1107	796	855	473	561	354	462	208	258	520	432	319	309	393	494	336	496	495	269	644	501
1339	chr11	62078732	62078919	161	129	152	140	130	112	64	88	56	59	38	80	82	85	76	72	114	134	80	117	55	33	81	66
1340	chr1	54518846	54518992	664	523	587	566	447	443	252	312	148	166	134	191	324	350	337	314	249	277	195	338	232	154	404	304
1341	chr12	72233330	72233485	540	433	388	381	269	254	227	226	168	194	139	124	252	299	234	195	238	295	207	293	247	156	250	208
1342	chr19	40791306	40791645	869	664	525	528	497	539	282	374	1090	1278	230	240	166	149	266	285	409	430	168	334	491	265	407	345
1343	chr16	8891459	8891666	476	366	222	227	338	363	258	308	136	154	196	167	346	362	335	366	270	290	180	290	283	176	281	265
1344	chr20	31109620	31109758	178	135	75	92	58	55	81	109	78	42	86	95	112	95	52	77	162	163	105	174	66	32	39	46
1345	chr2	236674946	236675147	228	178	198	172	142	154	73	81	120	136	38	45	96	109	73	85	190	213	57	58	48	26	73	42
1346	chr12	49628271	49628522	389	286	192	191	226	258	140	196	124	73	83	109	86	74	129	104	173	200	51	81	138	94	209	132
1347	chr1	117210302	117210453	297	229	320	365	205	213	141	207	42	55	72	73	143	169	230	248	225	263	114	176	124	79	195	161
1348	chr16	15743870	15744078	661	501	244	314	426	403	257	316	180	200	162	231	334	318	340	362	272	368	97	186	249	133	359	275
1349	chr1	32757509	32757653	420	356	265	331	296	301	134	164	130	145	107	119	201	179	132	153	190	263	112	208	196	104	271	190
1350	chr17	42767061	42767264	338	213	199	194	153	137	117	155	43	47	65	103	70	72	123	110	200	293	64	100	84	61	155	161
1351	chr4	8405003	8405200	194	117	36	77	72	62	75	62	34	64	67	64	83	107	52	60	131	101	29	47	114	62	65	45
1352	chr17	17936884	17937058	205	163	51	51	126	83	68	55	38	50	81	66	37	37	34	36	80	101	32	57	65	22	56	69
1353	chr9	117167931	117168124	209	179	196	194	110	127	180	186	61	48	71	113	138	106	202	198	129	157	59	84	97	46	118	63
1354	chr7	128027852	128028024	368	268	143	153	129	98	183	200	77	95	55	64	140	126	57	77	165	187	78	88	187	86	55	57
1355	chr1	224544383	224544623	611	479	350	357	320	441	378	391	260	231	286	298	301	326	319	308	465	540	188	340	408	254	570	497
1356	chr3	193310702	193310863	417	366	339	359	276	321	226	218	139	139	181	198	77	98	143	122	148	135	137	197	301	171	205	144
1357	chr22	24951035	24951304	800	633	949	959	662	560	336	371	120	141	333	412	284	304	242	253	296	435	107	211	158	111	434	335
1358	chr22	30162871	30163050	391	320	515	516	469	418	229	258	112	115	92	126	136	92	258	213	334	330	177	246	143	83	308	295
1359	chr19	30221476	30221619	154	133	70	109	39	45	50	68	178	168	24	49	28	31	70	88	60	77	226	263	107	74	42	29
1360	chrX	47382838	47383055	236	207	125	158	164	133	133	142	104	114	94	94	150	150	67	94	298	338	50	62	143	94	116	112
1361	chr18	13823996	13824195	185	148	115	147	74	85	138	167	44	58	46	46	73	84	103	105	195	231	73	124	147	73	43	45
1362	chr9	139440405	139440691	499	362	193	237	349	294	89	139	88	77	105	116	273	259	218	236	185	211	69	130	203	148	327	294
1363	chr2	46727292	46727570	343	256	430	531	247	328	173	185	107	125	157	159	403	349	180	206	438	478	151	215	143	85	222	185
1364	chr12	74931464	74931689	493	419	474	419	421	476	393	395	280	308	274	225	522	496	257	282	353	414	138	199	549	376	344	303
1365	chr10	28966125	28966352	326	234	463	482	344	425	316	423	208	192	302	326	397	458	177	205	381	372	79	164	258	151	304	285
1366	chr3	44666428	44666596	378	278	82	65	152	144	168	207	138	144	121	117	96	114	191	193	254	233	49	85	84	63	175	167
1367	chr20	62612277	62612525	487	390	461	487	344	334	190	230	84	86	133	188	185	168	123	147	296	386	142	190	121	61	259	211
1368	chr3	128840549	128840822	464	371	212	230	430	421	222	284	124	142	116	123	129	124	242	312	92	114	124	229	318	222	294	255
1369	chr9	139334223	139334440	283	219	142	147	207	176	161	159	63	60	58	106	185	188	134	118	147	235	57	122	99	79	146	119
1370	chr3	186545233	186545491	470	385	755	762	263	307	309	298	150	142	243	227	184	186	157	142	172	200	115	168	237	124	211	157
1371	chr6	116589783	116589954	370	272	74	112	101	106	169	207	71	102	69	106	161	146	96	81	118	106	68	96	108	57	50	62
1372	chr1	59012265	59012564	899	647	1066	1003	505	548	507	496	352	415	392	433	612	588	581	564	542	601	273	446	278	166	556	433
1373	chr9	135996564	135996716	317	181	113	161	222	280	178	207	57	58	64	93	174	159	104	84	162	167	52	94	114	88	155	142
1374	chr1	170501158	170501304	434	289	190	170	248	243	302	299	256	258	209	242	373	436	188	173	326	324	228	334	508	288	368	289
1375	chr3	49507561	49507700	755	625	260	338	571	514	252	330	112	137	162	193	255	262	358	329	317	398	99	121	174	99	434	329
1376	chr7	30323908	30324145	981	767	1774	1931	1040	1005	615	660	720	958	425	470	578	546	532	551	701	751	300	438	799	481	840	698
1377	chr3	194054536	194054789	303	248	258	300	225	198	223	261	130	109	170	197	114	112	130	116	163	163	122	173	219	103	166	146
1378	chr20	34129626	34129895	456	348	235	254	362	349	242	282	131	162	236	242	228	242	242	247	205	279	101	190	101	79	246	224
1379	chr1	44435455	44435731	992	808	824	904	611	535	428	487	404	414	246	262	437	474	324	301	403	443	292	503	309	210	515	433
1380	chr2	178976967	178977226	598	501	537	541	368	380	251	291	443	497	288	336	528	547	285	302	551	583	266	417	318	162	385	309
1381	chr19	55672005	55672213	268	215	385	395	210	195	65	126	108	103	54	60	184	183	147	131	106	136	348	483	186	100	212	191
1382	chr1	200589865	200590061	640	527	282	279	345	275	413	447	205	228	235	239	449	489	249	312	441	433	170	236	464	305	572	524
1383	chr17	2653193	2653349	176	120	107	101	159	160	95	129	45	48	50	79	143	145	58	38	49	97	44	53	84	54	71	77
1384	chr16	2732311	2732570	486	403	191	215	267	250	217	271	115	99	71	107	244	271	233	224	218	323	82	145	188	111	367	326
1385	chr3	15149693	15149870	169	133	60	66	49	67	84	98	41	42	50	72	96	86	84	81	68	70	14	40	63	42	69	66
1386	chr17	38083778	38084029	526	458	152	158	264	243	188	244	78	67	100	112	98	95	121	123	268	337	63	107	155	117	307	256
1387	chr1	39325307	39325563	844	747	860	938	586	703	326	397	322	427	229	218	402	381	304	325	272	330	375	607	560	311	497	420
1388	chr17	57184001	57184249	444	356	405	447	383	384	287	377	101	102	147	181	150	140	391	403	558	661	77	160	167	117	325	279
1389	chr18	56975821	56976024	257	156	98	90	135	96	160	155	108	90	116	109	150	134	47	32	84	52	59	72	111	64	67	48
1390	chr3	186857249	186857415	231	212	644	558	390	392	328	375	100	71	334	327	164	136	220	253	216	222	111	230	294	173	296	299
1391	chr1	157989363	157989557	226	171	196	221	229	264	70	80	337	350	245	238	455	440	189	224	444	386	192	317	539	277	198	165
1392	chr5	148414957	148415135	206	168	130	131	68	61	92	74	48	68	61	81	87	92	121	136	131	103	35	38	73	42	98	89
1393	chr2	228336685	228336932	324	248	131	153	169	170	211	211	137	135	107	111	153	184	100	83	284	250	114	191	229	129	189	169
1394	chr11	4208822	4208969	296	248	121	109	160	158	188	239	107	95	153	145	123	137	176	182	204	264	56	69	192	96	133	112
1395	chr14	93153276	93153534	309	215	288	364	144	150	185	202	116	174	107	114	76	63	188	167	71	78	59	119	162	91	60	58
1396	chr3	87276254	87276533	403	324	387	413	238	281	227	286	123	148	189	199	418	401	242	233	274	256	149	228	540	301	371	335
1397	chr11	65756487	65756735	363	304	266	256	161	130	129	141	60	63	144	212	121	128	141	171	258	354	68	98	130	50	140	102
1398	chr1	39456706	39457026	618	565	613	686	501	451	272	359	290	402	200	223	545	527	249	228	271	296	235	370	367	216	434	244
1399	chr9	19102854	19103071	665	435	225	187	382	379	524	502	127	176	279	303	155	172	218	164	246	283	137	197	519	291	413	329
1400	chr22	29168836	29169108	210	155	268	372	143	116	87	95	63	63	55	58	92	70	80	105	134	165	41	77	72	42	112	106
1401	chr2	54342917	54343186	331	258	555	605	241	276	285	314	258	310	137	147	324	354	171	188	448	511	206	346	359	226	130	130
1402	chr22	19110007	19110202	755	675	1041	1128	486	528	286	328	105	111	173	194	173	167	198	204	361	383	301	477	144	102	335	279
1403	chr1	221915447	221915598	814	646	716	705	517	584	579	621	573	629	505	547	846	779	364	373	632	672	300	472	740	390	842	684
1404	chr1	115212608	115212869	387	291	783	867	464	572	319	292	187	183	367	425	253	223	606	673	518	542	381	534	288	147	471	331
1405	chr1	207925221	207925410	782	569	416	499	725	803	393	432	435	492	314	379	405	363	173	157	640	692	354	501	552	326	724	563
1406	chr10	557054	557276	402	301	272	294	215	231	206	209	57	57	149	178	95	107	218	272	148	218	110	172	234	123	122	87
1407	chr3	25689637	25689861	176	122	48	55	30	50	112	141	32	22	100	109	70	51	121	99	119	84	37	56	63	32	38	42
1408	chr15	52519687	52519881	166	151	93	68	84	80	76	94	141	167	50	71	139	148	96	98	130	119	34	70	68	36	89	62
1409	chr5	159448907	159449111	223	216	151	170	76	55	118	122	38	45	60	44	71	77	110	127	95	76	50	50	91	43	55	56
1410	chr11	108519130	108519245	181	156	53	62	49	63	91	91	57	49	55	88	35	29	114	99	92	111	37	81	47	33	100	94
1411	chr22	43017660	43017798	228	164	186	204	56	53	39	56	73	54	27	45	41	41	136	126	49	33	28	71	77	31	51	52
1412	chr11	11643571	11643828	1040	840	475	487	708	741	434	560	289	321	293	341	247	279	393	414	668	720	164	225	332	197	630	493
1413	chr6	41863055	41863221	526	397	365	317	212	220	196	192	90	77	101	119	89	77	149	132	208	242	90	180	98	42	170	165
1414	chr2	198570059	198570196	328	210	189	163	151	184	264	257	80	97	152	148	262	284	142	124	295	309	150	236	242	128	285	200
1415	chr16	16043285	16043503	208	119	82	90	111	69	90	97	60	73	48	67	107	112	108	95	108	119	43	88	79	44	99	88
1416	chr12	94070994	94071245	479	384	199	171	312	327	299	356	127	164	180	164	102	84	91	106	215	287	59	103	190	123	161	159
1417	chr5	122372329	122372531	519	426	220	268	180	202	122	126	96	97	223	224	221	238	189	203	279	342	100	130	137	73	307	259
1418	chr5	173043577	173043715	680	516	353	313	250	290	304	304	165	183	115	153	227	242	378	344	199	285	109	224	457	278	225	233
1419	chr11	6633379	6633623	732	560	319	382	584	641	500	590	246	217	352	386	214	191	360	345	717	733	142	231	433	280	431	369
1420	chr16	188627	188833	234	184	64	80	143	144	81	79	38	64	26	58	91	86	91	116	81	86	34	42	85	58	129	116
1421	chr16	72127478	72127619	711	564	335	321	514	636	386	415	291	328	369	355	173	191	392	389	441	508	223	275	450	262	441	338
1422	chr6	121655614	121655763	447	356	140	153	202	229	268	307	173	202	199	199	307	255	195	214	191	214	147	212	353	209	143	123
1423	chr7	99149676	99149875	540	415	216	206	135	145	172	256	99	102	91	120	223	198	140	113	238	260	62	117	139	99	128	83
1424	chr1	17231304	17231536	1028	803	634	720	709	705	506	565	229	262	119	124	321	272	393	439	361	462	254	340	417	249	140	138
1425	chr1	161135988	161136248	1122	889	553	524	990	998	560	580	664	658	572	625	934	907	598	591	942	1075	526	814	883	492	657	531
1426	chr11	76631015	76631203	124	98	117	130	64	58	54	83	29	51	23	36	29	36	33	56	87	76	45	62	56	33	49	48
1427	chr17	47633773	47633956	248	232	280	302	137	64	76	114	42	18	55	71	24	48	120	125	118	145	33	76	94	60	55	43
1428	chr11	134123184	134123435	870	720	340	364	613	637	559	675	158	133	660	640	350	352	435	447	646	680	236	384	435	287	438	353
1429	chr16	81756787	81757041	222	172	229	167	73	64	69	86	88	77	71	94	92	94	56	55	76	86	58	74	78	45	65	55
1430	chr16	2918418	2918632	435	363	93	141	132	119	141	146	57	63	104	122	152	149	127	148	155	217	46	94	95	60	167	158
1431	chr9	124308309	124308554	746	565	560	546	348	394	288	275	189	168	211	208	330	253	329	373	239	295	126	215	209	121	396	317
1432	chr20	61425539	61425913	721	673	1084	1151	707	740	350	387	149	206	237	343	418	402	439	454	535	746	162	282	215	144	438	369
1433	chr16	86588725	86588981	251	202	81	70	101	111	95	141	56	75	48	65	117	109	121	119	119	130	52	58	110	95	165	116
1434	chr16	717882	718047	410	350	182	156	358	299	155	214	131	96	119	125	243	241	195	175	173	287	75	117	191	125	226	226
1435	chr12	112563188	112563339	814	694	323	315	880	705	366	434	289	298	263	345	201	197	477	524	508	590	206	341	266	134	398	315
1436	chr7	127775769	127776024	300	225	179	178	98	112	151	187	86	113	81	77	216	165	81	66	170	182	69	119	160	83	55	52
1437	chr5	55566475	55566662	249	218	38	66	107	75	107	101	122	137	64	87	65	82	71	77	101	136	88	126	32	14	53	70
1438	chr2	191745281	191745441	565	438	341	333	320	346	429	469	170	179	246	208	405	447	259	208	403	443	241	361	395	212	467	407
1439	chr3	42632103	42632340	563	470	473	430	695	700	384	444	252	324	224	253	301	327	475	566	404	460	166	243	334	197	506	379
1440	chr5	118788057	118788214	674	484	331	280	265	272	341	318	206	286	203	191	155	156	191	175	247	197	141	211	251	143	264	210
1441	chr1	160254847	160255059	452	324	191	178	254	254	250	285	146	176	168	176	366	420	180	164	472	481	165	260	389	205	201	211
1442	chr2	172864631	172864887	361	304	306	319	488	485	368	374	314	366	239	259	438	365	270	232	449	547	121	196	290	170	242	217
1443	chr10	97134497	97134651	247	197	123	134	54	56	80	92	44	41	65	79	81	45	84	80	76	88	26	63	70	31	62	47
1444	chr12	117628188	117628432	410	313	308	317	403	506	255	272	148	143	157	156	213	237	266	266	287	343	90	190	180	92	206	184
1445	chrX	48748982	48749136	412	326	462	458	444	450	163	209	293	390	96	133	223	227	229	216	243	267	76	120	304	188	227	174
1446	chr11	102962811	102963060	587	499	425	424	354	458	421	491	178	148	393	370	392	414	557	521	526	512	219	294	258	182	456	397
1447	chr10	99205697	99205914	943	726	552	472	400	399	369	359	165	211	220	232	189	213	355	334	413	541	238	439	262	166	369	355
1448	chr22	35746785	35747042	548	416	471	503	332	267	219	259	81	87	90	153	140	129	236	261	214	265	103	195	130	103	192	187
1449	chr15	52472072	52472217	338	241	129	200	251	232	177	250	74	94	91	91	247	284	147	172	212	213	63	100	138	86	166	114
1450	chr3	140730462	140730642	147	107	116	86	57	52	95	108	35	31	41	25	57	35	68	87	65	65	48	73	78	42	50	38
1451	chr10	75289262	75289376	132	112	59	71	26	14	53	38	32	32	27	41	49	38	81	90	55	60	34	52	39	20	23	28
1452	chr13	33112868	33113065	537	412	466	528	259	301	287	298	84	83	206	153	149	158	217	181	252	272	93	149	153	66	300	242
1453	chr16	49441894	49442113	255	213	168	203	346	332	145	131	248	244	74	100	101	119	89	122	146	125	89	157	214	126	135	139
1454	chr16	66981190	66981386	214	164	157	167	114	108	114	141	42	63	81	73	46	61	84	92	81	90	124	121	49	44	101	119
1455	chr16	22448211	22448411	154	129	74	61	122	130	94	115	73	56	60	83	124	132	80	90	80	109	37	59	70	62	110	112
1456	chr11	74660098	74660285	515	424	405	401	267	284	262	283	109	124	189	174	155	184	276	263	413	420	119	204	206	95	447	341
1457	chr3	51422387	51422632	1045	790	419	402	690	707	429	458	274	265	371	453	376	341	536	560	538	614	275	408	466	281	618	428
1458	chr6	41513883	41514100	765	575	424	461	278	279	197	212	104	137	153	185	83	80	147	132	243	272	147	251	138	70	289	232
1459	chr18	46201708	46201888	302	208	87	102	111	132	95	98	95	149	52	54	90	59	37	40	150	170	64	80	59	42	109	121
1460	chr7	40174413	40174684	772	641	573	549	248	243	179	210	174	203	147	174	232	275	163	179	411	409	129	199	187	114	260	223
1461	chr2	216979577	216979725	363	252	100	124	159	169	178	204	50	85	72	67	134	137	85	86	176	187	67	105	152	119	186	154
1462	chr12	114404060	114404320	602	526	435	427	510	539	338	307	195	231	205	230	149	141	269	264	334	340	148	231	283	160	226	195
1463	chr14	23790110	23790435	1315	1131	713	788	771	776	454	504	376	385	337	447	558	497	750	718	420	444	277	377	490	248	315	225
1464	chr10	81205586	81205714	1212	903	734	666	766	739	473	456	276	328	320	362	474	407	554	526	478	446	169	239	910	561	363	298
1465	chr10	101989242	101989497	605	538	364	341	334	349	221	287	172	172	136	176	126	129	280	237	311	285	82	151	192	96	186	146
1466	chr21	32931348	32931564	590	423	716	788	643	687	605	704	547	627	279	273	608	583	499	510	356	423	300	483	727	365	534	387
1467	chr7	99869737	99869996	317	237	139	148	146	145	150	181	78	60	54	104	166	175	86	92	162	219	71	111	154	75	139	133
1468	chr9	131495550	131495781	462	388	118	117	108	118	102	141	60	60	69	124	163	120	55	59	74	92	47	46	116	82	83	83
1469	chr5	148944375	148944586	346	337	196	182	105	120	122	160	99	78	84	112	121	97	218	219	161	164	55	92	72	52	179	181
1470	chrX	23761347	23761595	1077	824	534	523	463	475	354	356	386	477	224	242	393	348	285	298	613	673	314	469	606	329	363	321
1471	chr17	30771351	30771472	566	433	232	181	363	331	226	246	103	131	185	148	99	105	234	231	192	256	232	359	172	101	252	190
1472	chr1	183512839	183512996	135	130	58	49	57	58	87	105	93	78	71	59	107	111	71	59	142	168	83	112	66	50	50	54
1473	chr20	44718182	44718372	345	239	105	94	197	187	160	214	117	111	165	201	100	101	163	202	204	292	85	117	85	34	195	152
1474	chr17	45144824	45144977	175	133	126	112	106	98	64	109	55	42	50	72	55	41	114	118	150	175	56	68	49	51	97	84
1475	chrX	47518034	47518166	272	216	149	165	145	182	84	114	106	101	109	64	108	105	71	78	87	129	38	37	142	73	168	157
1476	chr10	13628764	13628987	360	301	267	308	243	264	176	239	85	98	122	139	143	215	103	109	320	310	87	138	217	151	246	215
1477	chr11	3238422	3238668	497	400	164	169	215	248	65	76	106	72	123	129	145	137	160	147	178	177	42	82	132	61	109	101
1478	chr17	41277312	41277564	528	417	211	198	330	349	216	249	68	74	138	172	142	153	87	119	350	464	104	128	191	110	397	278
1479	chr7	139184773	139184995	391	288	158	124	99	91	133	133	65	76	125	153	199	186	157	139	164	201	88	138	174	88	97	79
1480	chr5	85913571	85913715	525	389	216	199	227	185	281	270	172	189	168	156	140	137	206	190	217	224	65	90	226	94	234	180
1481	chr3	158362089	158362348	488	355	269	278	263	345	360	343	168	221	134	163	285	292	163	159	321	303	214	309	534	308	354	286
1482	chr1	247553455	247553674	177	160	216	220	104	95	115	138	107	100	117	132	187	147	125	133	150	132	96	103	203	63	107	51
1483	chr9	36572692	36572917	297	221	153	219	131	127	132	191	53	46	65	62	187	158	89	99	144	140	33	57	161	99	161	96
1484	chr2	153032445	153032702	540	460	286	301	245	260	268	290	173	204	192	177	189	197	82	75	378	431	186	284	290	159	288	264
1485	chr2	219575373	219575620	535	414	205	218	281	295	259	307	119	169	125	117	206	226	149	131	279	323	108	215	213	151	386	248
1486	chr12	8234665	8234908	470	380	655	623	460	564	282	349	208	238	149	177	336	332	312	305	300	314	156	271	382	161	165	180
1487	chr16	15149890	15150157	824	649	290	283	632	603	356	440	187	183	252	235	380	364	449	470	344	430	155	243	287	211	383	300
1488	chr2	174904620	174904889	442	303	138	152	96	91	105	97	102	103	141	206	207	156	146	135	293	332	141	203	139	72	214	177
1489	chr16	19918859	19919035	170	122	77	84	43	42	82	92	73	87	44	72	49	53	62	57	55	65	39	58	54	45	19	48
1490	chr3	119187669	119187786	474	384	375	396	175	180	189	234	183	234	143	144	259	246	257	215	126	123	111	127	399	222	236	139
1491	chr16	84220583	84220741	289	235	72	81	174	177	208	192	61	89	76	107	238	206	104	79	104	135	74	52	189	75	160	145
1492	chr11	124492636	124492773	381	290	140	155	194	189	375	361	176	159	258	292	120	118	154	142	299	370	114	176	201	113	171	170
1493	chr22	19132141	19132377	619	458	817	787	452	444	246	301	83	136	183	188	128	138	242	273	327	385	181	375	121	54	383	277
1494	chr1	206234463	206234683	170	120	34	49	214	227	89	98	116	88	41	60	78	61	56	67	100	115	69	95	170	85	64	72
1495	chr9	123476737	123476991	1020	790	907	933	728	847	518	670	299	356	375	429	670	579	703	648	552	586	225	389	443	261	685	553
1496	chr2	128784778	128785041	1018	752	958	840	840	813	464	583	451	558	409	386	660	591	621	665	636	657	393	601	633	334	717	556
1497	chr14	100196387	100196551	178	137	108	142	120	97	93	124	87	106	64	47	75	66	57	46	77	80	52	85	92	72	80	73
1498	chr9	129676860	129677104	884	624	335	403	589	559	416	519	216	224	207	237	484	436	306	311	373	463	145	219	257	203	411	317
1499	chr11	31531127	31531323	603	478	306	324	417	472	379	443	245	261	301	358	258	246	244	231	643	670	345	472	371	228	413	406
1500	chr20	18774570	18774792	301	279	201	191	144	134	136	169	101	113	156	143	88	79	68	64	161	186	71	114	123	62	118	133
1501	chr7	99613059	99613288	587	454	178	195	184	228	183	234	100	129	71	102	178	205	124	123	244	272	86	125	188	119	187	214
1502	chr16	68027195	68027434	374	305	166	181	179	171	146	164	68	73	106	167	91	81	174	166	147	112	112	181	92	71	120	128
1503	chr8	121135817	121136027	239	211	150	180	185	174	255	313	36	32	48	91	352	311	381	377	236	292	109	157	249	150	86	111
1504	chr7	44836107	44836257	855	683	377	331	367	359	305	346	196	193	175	199	272	301	171	163	361	390	144	234	317	166	376	245
1505	chr3	129102233	129102426	234	217	107	122	117	143	144	137	115	106	92	107	77	64	199	179	93	122	88	140	124	70	48	69
1506	chr7	90033036	90033294	618	460	589	579	261	306	398	496	354	352	268	309	397	372	559	402	772	736	165	251	448	289	223	182
1507	chr1	220219827	220220032	774	622	260	285	426	433	337	371	318	348	384	401	440	377	232	221	627	670	207	438	436	201	703	581
1508	chr12	66501252	66501494	253	167	100	72	159	144	65	102	54	46	60	67	55	53	49	47	149	140	59	95	90	68	51	31
1509	chr1	11097762	11097923	169	134	78	104	50	50	88	87	47	58	31	39	32	27	31	46	64	80	35	55	55	31	39	58
1510	chr5	95116826	95116990	254	207	108	191	85	76	75	117	106	91	83	91	72	74	149	129	83	75	39	61	84	43	73	79
1511	chr14	91282710	91282942	324	226	163	253	105	171	171	214	144	181	62	77	92	94	95	90	168	175	75	130	175	112	161	122
1512	chr12	31812064	31812240	577	410	494	536	704	691	156	209	111	167	266	352	373	414	291	264	1009	1187	198	262	201	121	360	269
1513	chr5	132362169	132362352	673	513	335	389	217	265	279	295	115	152	175	185	159	174	261	267	216	259	77	112	135	84	277	258
1514	chr2	136633923	136634163	577	433	372	335	339	379	385	369	203	260	219	243	175	189	432	422	344	446	241	362	377	210	448	384
1515	chr1	160232170	160232433	522	428	154	172	331	266	254	264	171	219	199	205	394	370	213	180	384	436	208	336	422	262	263	264
1516	chr11	73499062	73499260	483	364	335	352	223	267	227	219	105	86	113	109	161	147	276	251	220	290	70	108	118	115	332	261
1517	chr16	30621643	30621893	473	409	350	397	282	289	256	276	158	182	131	157	245	250	192	227	276	345	148	235	169	142	231	190
1518	chr8	144512980	144513125	582	465	344	363	446	481	243	315	123	149	152	230	540	516	516	535	279	348	87	178	316	193	435	369
1519	chr3	64519403	64519587	213	151	295	283	134	112	168	148	78	60	69	99	240	237	210	211	154	157	55	103	124	77	43	73
1520	chr3	123751949	123752201	531	465	382	409	329	317	202	220	158	152	146	158	143	143	274	276	218	290	221	280	356	240	311	277
1521	chr11	70601716	70601892	185	152	121	127	69	69	78	76	27	36	114	142	40	51	107	75	82	81	93	130	53	21	77	67
1522	chr15	68966398	68966575	216	141	140	146	77	60	91	78	50	33	40	31	51	44	65	77	86	110	25	42	63	38	60	60
1523	chr1	211828617	211828807	263	223	91	81	119	125	169	167	136	104	105	158	128	139	49	36	200	209	91	135	183	124	81	63
1524	chr1	85086637	85086892	368	335	357	331	210	205	250	297	129	129	183	220	249	259	378	408	364	368	172	294	237	157	104	114
1525	chr5	149815729	149815941	442	360	258	217	115	119	168	146	134	123	104	138	115	119	245	219	144	165	70	71	77	57	151	130
1526	chr11	33182963	33183233	976	729	318	345	431	477	414	575	159	188	227	213	418	427	287	299	507	498	220	395	271	151	473	365
1527	chr1	145713643	145713860	158	113	152	163	115	87	79	93	63	62	143	172	192	170	136	116	117	129	97	140	81	53	43	59
1528	chr15	90944161	90944386	126	87	399	401	311	250	47	53	87	81	109	138	328	305	150	142	408	392	102	171	177	99	237	194
1529	chr9	26892700	26892890	646	436	385	369	229	240	447	503	145	144	361	310	179	150	160	184	281	284	84	180	518	327	283	182
1530	chr19	36370711	36370905	190	141	288	282	192	194	80	102	274	266	58	63	72	54	77	85	297	409	61	132	123	57	130	92
1531	chr6	17600397	17600634	891	700	409	374	322	340	191	276	217	246	276	309	164	192	388	408	372	476	228	310	166	101	353	315
1532	chr9	131769132	131769306	236	128	65	68	95	105	104	93	41	52	60	85	67	64	69	100	105	116	62	71	93	50	94	80
1533	chr2	159757875	159758079	205	156	70	117	68	73	87	76	51	47	32	50	66	84	42	44	132	134	58	48	77	32	66	51
1534	chr20	54967270	54967543	737	531	928	867	525	573	381	482	388	536	586	505	446	446	534	544	728	780	257	354	323	192	432	388
1535	chr5	57878690	57878912	438	313	351	376	499	518	625	631	273	253	46	66	288	254	285	336	369	415	180	264	250	134	237	165
1536	chr3	51534132	51534406	693	565	185	252	400	398	228	292	145	147	140	180	190	209	309	327	297	359	124	219	201	117	375	296
1537	chr5	61708308	61708579	646	528	241	189	344	346	384	420	169	223	235	208	163	146	252	218	341	343	82	178	270	135	397	295
1538	chr19	1479156	1479368	388	315	123	143	161	159	107	154	42	49	83	125	116	114	106	138	91	158	42	80	91	46	273	206
1539	chr5	36079361	36079548	199	147	184	187	97	87	115	118	71	57	73	86	106	93	97	99	182	170	58	87	110	63	39	62
1540	chr5	149541255	149541449	395	311	173	190	130	120	118	130	93	82	75	106	112	81	177	159	116	133	51	96	105	53	142	107
1541	chr15	76603745	76603896	579	479	421	385	413	408	289	285	122	132	126	164	111	130	249	239	381	426	186	303	162	72	387	262
1542	chr3	179065324	179065494	624	503	737	693	534	584	453	443	260	295	349	393	225	172	221	199	405	416	238	351	523	300	314	299
1543	chr19	8008481	8008793	1146	1040	473	484	976	911	391	523	239	197	285	330	255	231	520	598	424	486	160	234	318	209	548	485
1544	chr17	40075237	40075482	1084	780	359	375	672	657	348	410	115	170	176	229	212	163	346	356	514	616	278	435	316	169	491	415
1545	chr10	75639487	75639701	492	413	331	412	162	186	76	128	113	117	178	224	168	146	291	251	160	176	61	94	158	101	181	156
1546	chr12	48343348	48343507	230	158	166	177	206	199	104	96	95	96	71	84	63	64	117	109	103	116	51	54	108	53	65	72
1547	chr3	197325992	197326165	235	217	171	200	148	143	170	186	36	35	51	33	81	71	54	50	120	139	123	181	99	63	71	56
1548	chr22	38330062	38330220	598	433	461	496	378	346	92	90	53	49	103	107	71	90	230	251	183	322	275	360	96	50	173	150
1549	chrX	99940826	99940972	125	112	74	96	52	40	50	88	86	83	52	60	131	104	51	32	106	107	47	59	35	16	36	50
1550	chr18	3247401	3247549	471	398	376	298	315	295	212	258	100	147	115	118	125	152	160	151	300	289	154	189	331	240	227	213
1551	chr3	197632956	197633159	316	244	432	436	173	205	69	70	93	129	86	129	75	83	181	144	128	204	190	270	96	67	67	61
1552	chr1	145507404	145507669	726	511	501	543	434	383	251	344	204	270	211	248	472	465	218	213	451	485	315	504	384	216	402	342
1553	chr2	17934994	17935249	595	457	236	253	245	284	330	401	149	186	208	203	339	360	198	223	398	400	174	267	367	240	396	302
1554	chr1	201798221	201798373	319	216	93	110	129	137	194	183	74	62	58	87	74	68	65	68	174	197	90	159	156	95	260	223
1555	chr3	48646990	48647266	462	369	182	219	322	321	195	208	119	85	124	152	143	165	192	193	230	295	70	136	165	89	246	224
1556	chr1	33546561	33546741	606	458	359	402	430	363	175	246	276	323	168	222	269	339	173	201	244	308	187	260	354	189	247	234
1557	chr10	111644012	111644231	545	432	226	245	111	155	200	217	117	124	135	166	175	145	215	228	289	326	93	107	188	76	60	55
1558	chr1	6639832	6640070	837	639	802	849	580	592	401	426	355	377	221	220	250	246	246	287	300	349	186	338	490	308	332	329
1559	chr9	130632274	130632458	230	180	130	102	126	128	68	78	39	34	59	78	106	94	96	90	126	102	32	97	91	61	125	91
1560	chr20	43150651	43150854	545	421	558	542	353	388	233	308	297	302	291	388	159	182	318	288	405	490	187	262	139	96	255	187
1561	chr11	10427812	10427971	234	141	41	67	78	103	104	131	41	50	80	92	47	52	97	101	212	224	35	39	71	35	44	43
1562	chr19	13991006	13991168	429	348	250	288	269	200	102	115	58	39	90	131	178	178	99	123	137	151	30	75	65	54	169	155
1563	chr4	113558036	113558272	631	529	211	221	366	379	395	454	102	184	153	139	352	406	391	343	309	316	108	168	259	157	526	346
1564	chr10	99313369	99313522	210	161	126	147	111	114	85	87	68	66	52	63	52	55	123	94	148	147	63	107	83	54	119	120
1565	chr12	4647867	4648054	396	222	335	339	300	316	176	226	97	105	79	84	284	310	204	245	243	292	84	153	197	127	181	163
1566	chr7	75677212	75677471	1054	866	756	795	656	606	309	384	214	228	233	246	346	424	320	290	563	610	193	305	326	212	513	408
1567	chr1	1822442	1822717	370	273	105	167	253	192	191	219	109	104	94	71	101	84	97	75	175	216	126	179	152	94	220	226
1568	chr11	18415902	18416071	596	429	203	205	241	245	286	265	90	130	210	185	124	144	274	266	505	426	118	151	159	95	379	292
1569	chr12	100536547	100536794	590	436	197	208	378	423	316	363	156	208	289	302	144	137	363	336	320	344	169	228	268	176	431	382
1570	chr6	83924986	83925149	285	211	116	128	56	38	103	128	86	99	32	52	107	104	110	104	129	113	60	86	86	43	78	71
1571	chr11	27720561	27720760	140	115	164	186	122	120	156	171	80	65	239	244	214	141	183	189	345	423	174	259	77	46	148	131
1572	chr16	4556506	4556666	185	154	127	141	70	52	42	58	47	49	39	36	86	82	102	92	44	77	61	58	50	31	51	39
1573	chr1	100731599	100731856	224	200	214	275	150	177	255	219	95	69	179	180	158	148	319	381	354	342	135	214	207	127	215	190
1574	chr4	76498681	76498886	175	159	163	150	149	161	144	145	133	161	83	101	77	68	171	172	156	142	52	91	115	46	92	73
1575	chr14	77251230	77251441	323	275	189	199	168	165	141	189	191	188	66	86	42	34	154	141	176	149	80	99	138	76	47	50
1576	chr13	53029434	53029585	705	534	292	264	419	380	339	384	202	231	246	295	283	269	469	469	372	424	174	254	379	207	462	355
1577	chr9	101737286	101737490	217	173	151	150	138	133	121	154	79	63	97	119	70	63	89	95	87	108	78	145	130	60	109	110
1578	chr6	90062384	90062626	1045	857	832	789	582	546	424	474	403	463	213	228	507	526	484	562	752	779	262	361	386	233	295	198
1579	chr14	69310772	69310934	207	175	95	80	66	79	62	103	67	83	35	50	39	42	74	67	69	63	27	54	52	25	44	58
1580	chr18	33709674	33709895	546	475	147	175	281	325	307	374	208	214	131	137	352	383	182	177	225	259	130	203	181	89	347	295
1581	chr19	52490035	52490262	268	249	166	132	125	106	107	97	28	38	21	56	72	73	60	42	157	228	77	117	90	42	90	115
1582	chr16	147003	147204	267	216	111	115	204	159	119	131	47	37	39	51	97	77	97	121	83	118	45	61	99	67	95	54
1583	chr3	58518604	58518774	271	212	175	165	68	105	68	77	62	47	110	109	73	57	188	187	120	108	47	48	56	44	91	81
1584	chr14	103995334	103995468	230	145	220	222	133	137	61	108	69	70	49	44	78	77	56	50	75	111	50	105	84	54	143	116
1585	chr6	159421159	159421296	401	341	452	470	232	271	235	313	393	487	229	252	336	316	325	315	312	284	161	302	317	170	378	349
1586	chr16	3767460	3767602	248	198	77	97	179	181	114	145	40	31	48	58	216	213	142	129	99	139	46	65	74	62	160	138
1587	chr2	152266209	152266455	571	426	417	417	298	354	321	346	146	181	279	300	239	231	114	137	286	360	184	290	325	200	350	293
1588	chr12	105379938	105380086	521	443	182	182	421	437	276	342	217	240	250	270	137	141	304	320	329	350	96	125	170	132	294	245
1589	chr1	9749412	9749671	253	171	284	326	268	280	157	204	137	158	99	122	155	143	144	151	95	104	82	157	222	145	164	123
1590	chr16	66304417	66304640	291	209	75	75	74	80	130	112	63	58	120	130	91	64	306	342	107	111	154	214	158	90	226	194
1591	chr15	34630159	34630364	486	359	430	468	354	353	265	299	126	168	171	140	386	351	335	268	362	436	94	145	172	101	213	184
1592	chr10	102046334	102046585	573	448	287	336	162	104	194	195	116	136	198	184	161	148	338	334	252	304	74	122	125	59	190	127
1593	chr7	138759870	138760054	255	168	146	149	75	82	119	130	48	37	72	85	119	117	83	81	116	117	62	100	104	75	77	84
1594	chr15	93425620	93425866	1231	951	1013	1108	911	1004	422	536	170	220	440	479	782	769	567	672	898	938	253	439	625	355	816	606
1595	chr9	140445898	140446096	426	326	92	93	176	158	86	116	46	53	72	103	164	188	194	188	135	136	66	132	123	97	71	67
1596	chr12	7126070	7126389	727	580	889	916	917	886	319	400	251	245	192	234	551	619	366	418	414	427	225	394	406	190	424	325
1597	chr9	131182567	131182771	222	176	97	113	175	199	109	155	84	59	57	102	176	164	93	101	143	207	40	76	76	54	121	126
1598	chr3	138642348	138642591	188	136	159	176	65	69	114	77	83	66	92	80	59	43	130	119	54	79	69	108	154	62	78	42
1599	chr12	9600711	9600959	165	115	100	81	124	128	92	101	61	72	69	88	167	156	98	103	85	89	54	80	88	55	91	72
1600	chr16	27561338	27561490	650	501	579	551	414	449	257	301	298	340	211	203	344	315	290	242	300	319	174	245	298	192	334	314
1601	chr10	98797158	98797363	467	347	296	320	152	184	172	165	58	86	173	178	112	108	236	212	105	178	34	95	119	74	72	36
1602	chr3	183947221	183947396	514	422	631	731	462	473	301	358	157	150	184	221	160	157	140	177	293	347	144	217	269	113	193	134
1603	chr10	105677919	105678070	1145	1003	608	658	528	552	368	447	229	264	323	320	246	209	489	499	419	518	224	299	300	212	495	379
1604	chr5	172124544	172124712	398	329	228	290	68	76	101	133	124	142	68	98	125	138	166	134	72	93	89	149	131	74	132	91
1605	chr11	121163252	121163486	596	421	245	289	415	456	339	405	138	185	292	388	224	180	115	137	363	405	194	271	205	142	360	281
1606	chr12	127650470	127650701	133	118	693	709	271	309	309	292	168	159	90	206	955	908	166	169	379	424	131	263	479	239	496	483
1607	chr3	138313037	138313277	938	713	829	904	675	697	446	557	456	507	340	311	289	292	517	563	386	405	295	465	771	411	603	465
1608	chr1	26324543	26324808	847	690	314	319	473	489	303	434	201	303	168	218	163	137	222	203	397	507	81	117	243	144	420	316
1609	chr6	139456050	139456250	719	548	201	226	380	415	339	377	80	94	109	153	327	314	161	206	172	159	112	172	222	133	110	117
1610	chr22	41215318	41215552	350	299	513	540	271	229	155	175	66	99	63	72	87	100	158	163	161	180	83	121	81	58	228	206
1611	chr14	36789754	36790012	438	326	147	169	237	253	287	358	174	196	205	226	192	198	265	270	215	243	119	194	231	149	221	209
1612	chr2	30669995	30670149	266	212	134	135	148	160	249	238	113	144	119	98	116	105	84	99	197	207	98	94	149	67	137	153
1613	chr16	4784276	4784471	624	469	705	760	727	706	276	409	230	270	196	210	391	408	486	436	352	434	139	266	351	242	422	338
1614	chr10	104210109	104210322	293	230	275	255	363	372	104	137	73	114	131	136	97	89	227	227	178	258	103	184	102	56	225	180
1615	chr5	134896585	134896745	332	195	133	70	75	73	94	106	23	28	78	71	80	89	119	75	72	82	38	47	64	50	53	50
1616	chr12	93793045	93793174	248	189	106	136	87	107	83	75	68	119	86	107	106	131	69	61	163	217	71	121	85	43	82	78
1617	chr17	46178718	46178978	555	387	192	182	292	245	197	226	58	56	137	148	101	111	223	227	335	361	90	126	152	100	277	205
1618	chr19	50934938	50935096	344	301	290	249	197	184	88	114	52	49	34	27	81	81	80	108	123	161	119	126	149	67	113	103
1619	chrX	71497031	71497299	559	375	164	166	238	319	314	348	206	242	102	102	384	266	109	118	347	355	173	266	239	137	330	288
1620	chr12	510555	510774	515	438	459	484	389	444	191	300	107	100	158	167	243	245	216	219	555	603	164	243	158	93	216	169
1621	chr12	118620172	118620341	168	170	148	180	80	83	98	109	93	120	51	78	65	73	135	114	169	130	43	89	53	38	42	35
1622	chr8	37619942	37620152	721	552	303	316	410	396	386	464	224	257	192	228	306	231	455	461	410	513	296	460	430	317	645	519
1623	chr7	116570600	116570792	232	163	128	137	42	50	111	132	56	61	77	94	132	175	61	48	185	181	58	85	89	43	71	58
1624	chr1	236445331	236445477	579	445	449	462	459	454	407	469	329	419	388	357	632	535	392	389	631	668	174	285	611	306	422	331
1625	chr16	66901813	66902003	155	128	112	128	78	112	71	106	59	55	85	70	44	55	101	105	78	118	121	175	74	27	86	85
1626	chr16	71392433	71392690	232	155	96	101	119	106	122	159	74	75	139	172	78	93	118	167	136	122	53	117	140	72	114	147
1627	chr17	48619419	48619671	421	377	229	275	244	225	204	235	56	44	93	117	139	148	166	160	313	319	66	111	187	107	186	174
1628	chr17	19912519	19912753	213	200	180	205	166	195	233	224	123	135	92	91	160	147	180	191	220	241	103	132	130	88	70	48
1629	chr20	30865302	30865518	248	204	227	236	156	133	133	149	122	128	123	136	175	167	182	170	284	331	168	216	52	32	119	108
1630	chr6	43484574	43484880	759	578	665	629	332	322	253	268	141	163	123	160	132	126	196	169	327	456	165	318	179	93	332	310
1631	chr12	50469059	50469266	316	263	232	238	233	184	114	122	72	71	92	112	102	77	152	121	168	154	43	115	148	65	85	92
1632	chr16	31191880	31192146	552	442	339	306	240	225	207	191	91	95	122	109	227	270	235	234	213	224	60	139	249	132	308	240
1633	chr3	63979379	63979551	191	157	114	162	71	94	86	97	67	41	87	91	131	106	139	133	131	123	65	84	98	43	74	54
1634	chr1	59762436	59762586	720	622	669	668	428	439	355	383	229	217	309	316	365	319	611	609	252	339	228	340	331	145	287	269
1635	chr10	45455006	45455146	582	471	579	574	450	376	321	361	199	223	307	288	345	320	396	369	380	467	177	308	713	477	332	248
1636	chr12	108908814	108908991	755	681	360	404	795	850	437	484	357	363	318	322	168	208	521	569	443	523	213	333	304	185	458	325
1637	chr11	74959767	74959957	256	166	101	131	84	95	87	130	42	21	34	59	61	63	61	72	98	106	34	47	87	41	83	106
1638	chr9	96928835	96929143	1251	944	411	488	776	794	410	532	172	235	421	435	850	690	284	401	445	497	160	214	271	174	615	499
1639	chr12	95867634	95867868	773	672	331	311	581	641	356	397	245	215	431	454	213	200	345	388	518	553	164	216	230	131	646	478
1640	chr11	107992066	107992330	659	540	330	352	500	497	431	456	223	261	394	444	240	255	563	629	417	499	197	281	345	151	404	317
1641	chr20	37274874	37275061	184	166	90	100	96	86	98	103	66	87	77	144	88	50	92	114	103	109	70	127	37	29	68	58
1642	chr9	117250004	117250163	186	145	148	145	66	88	36	56	31	32	64	68	121	110	97	91	76	90	49	64	48	42	106	92
1643	chr17	26132566	26132769	268	205	102	112	78	74	76	83	49	49	67	106	73	52	83	89	97	132	91	113	107	48	102	92
1644	chr18	48494195	48494338	221	190	116	113	142	111	138	150	139	157	95	93	120	103	99	111	99	150	44	52	88	43	142	109
1645	chr7	54826858	54827122	666	543	396	409	159	187	308	391	193	225	429	414	438	437	213	205	454	468	201	297	369	180	343	284
1646	chr20	43514001	43514266	915	735	662	728	549	531	326	422	309	324	345	460	191	166	411	445	508	535	168	278	202	135	377	277
1647	chr1	150898594	150898729	285	219	219	218	208	168	128	132	101	115	110	124	290	240	109	106	211	282	92	183	179	109	191	125
1648	chr6	57036939	57037161	646	469	444	470	235	272	302	307	132	134	195	233	120	130	318	363	429	466	91	122	206	133	55	77
1649	chr6	36997169	36997344	233	190	196	167	82	69	47	56	68	68	140	198	52	55	72	75	220	261	123	139	37	33	95	61
1650	chr1	53704128	53704350	598	432	554	584	282	254	253	301	90	140	113	86	298	312	312	245	220	236	122	169	214	121	268	247
1651	chr11	76432873	76433107	214	170	162	199	92	103	129	136	49	54	59	79	67	70	86	60	118	151	66	103	62	58	84	80
1652	chr17	74667711	74667987	465	484	651	672	711	576	378	499	160	185	278	332	209	191	513	561	958	1212	326	450	280	197	525	495
1653	chr5	133984161	133984534	713	549	606	585	285	314	220	348	224	261	266	268	288	288	291	295	297	383	132	180	197	94	419	350
1654	chr1	113008788	113009046	426	353	340	348	202	189	161	184	64	92	185	192	107	91	339	336	321	346	237	369	179	83	153	166
1655	chr9	129567247	129567355	257	199	67	71	123	132	140	151	39	49	43	70	130	109	72	68	93	135	45	51	103	49	110	97
1656	chr19	58125457	58125639	380	243	156	173	171	173	146	226	118	141	58	78	183	144	125	117	175	236	123	176	276	136	166	129
1657	chr8	22776013	22776160	191	186	135	143	73	86	55	86	39	26	52	77	53	50	112	93	196	247	31	50	87	28	61	74
1658	chr1	208058493	208058670	293	222	77	111	80	93	162	161	119	112	80	111	84	84	56	41	185	183	66	102	153	66	114	115
1659	chr6	33539079	33539226	485	429	179	231	179	131	140	160	71	63	113	103	84	65	161	147	184	214	71	130	49	43	43	55
1660	chr19	1885404	1885574	242	195	78	103	211	204	96	136	39	44	56	94	69	74	90	60	102	156	36	79	65	51	171	175
1661	chr11	45793549	45793752	358	271	117	136	164	161	107	114	69	81	88	104	194	216	107	114	161	204	109	149	88	44	110	121
1662	chr12	122249932	122250153	409	300	222	261	232	217	153	176	86	94	126	164	147	160	145	126	211	248	96	126	104	98	137	120
1663	chr8	123807359	123807579	203	177	174	160	133	123	91	109	42	33	87	128	173	153	180	174	134	184	84	115	140	94	221	193
1664	chr4	148788058	148788239	278	172	70	53	73	76	127	131	81	84	55	70	120	105	94	100	113	95	41	50	82	63	76	80
1665	chr11	64645978	64646189	551	403	334	367	299	330	220	226	72	91	158	184	274	290	260	305	333	369	98	205	205	140	313	248
1666	chr2	197664339	197664580	332	292	163	181	163	176	261	264	120	118	118	131	269	247	136	116	275	350	134	209	248	113	231	206
1667	chr6	112364871	112365040	708	540	124	132	145	135	261	314	116	136	158	152	237	300	171	173	148	152	116	129	134	102	48	50
1668	chr17	46125410	46125637	1228	1005	806	842	929	803	535	583	252	244	292	388	272	283	628	612	737	823	277	320	422	293	733	591
1669	chr12	3186365	3186470	163	93	165	214	135	120	81	93	47	45	48	72	191	195	112	86	176	188	82	138	84	58	133	130
1670	chr16	2563626	2563773	320	268	189	218	385	365	148	136	60	91	42	70	160	153	171	173	137	165	51	79	136	80	229	179
1671	chr12	31227045	31227172	330	273	98	124	283	286	150	174	124	123	133	131	139	145	180	184	2055	2245	135	154	143	95	207	150
1672	chr7	156742226	156742482	640	514	282	309	286	341	302	330	110	130	192	181	301	262	274	253	291	274	129	208	469	257	220	208
1673	chr3	127293883	127294134	328	281	128	123	130	134	189	203	63	62	103	91	58	52	102	132	136	125	67	146	156	97	168	110
1674	chr9	135897792	135898008	308	225	98	136	135	99	110	144	45	33	47	74	115	80	128	94	78	124	18	48	103	45	93	80
1675	chr22	22292451	22292705	473	334	763	812	291	237	191	220	108	118	215	274	92	120	242	256	226	323	88	167	108	62	186	190
1676	chr1	39874604	39874734	347	297	280	338	197	211	149	183	84	118	64	89	264	250	110	106	117	147	115	222	203	114	180	182
1677	chr8	61325155	61325380	162	145	91	101	40	69	131	125	39	33	85	52	74	81	95	85	188	148	167	196	67	55	72	54
1678	chr1	46689247	46689438	265	181	286	281	126	142	128	138	108	137	91	112	153	143	298	247	249	244	97	161	107	61	103	93
1679	chr22	50624190	50624434	308	240	267	302	214	182	137	164	38	65	74	78	77	81	158	150	115	144	110	136	127	71	213	159
1680	chr9	103115112	103115356	437	337	101	134	150	108	243	292	59	88	149	156	160	167	143	139	241	248	74	115	126	90	191	164
1681	chr21	37792321	37792528	256	207	150	135	112	91	78	70	86	90	48	63	78	90	52	72	70	90	76	96	89	50	49	66
1682	chrX	129194521	129194778	499	316	269	262	345	339	209	260	170	197	134	156	308	334	119	113	274	316	129	219	100	59	155	149
1683	chr2	20189818	20189953	282	233	231	272	194	225	259	262	108	111	181	123	259	227	140	151	261	245	119	220	250	139	221	180
1684	chr2	25599714	25599905	381	294	395	405	302	323	255	297	147	146	220	184	171	173	244	239	301	372	124	204	284	175	125	105
1685	chr5	175395024	175395088	110	80	78	76	51	54	25	31	32	45	16	33	29	26	69	52	12	27	17	29	49	28	40	48
1686	chr11	77711276	77711483	207	151	116	125	55	98	98	73	55	79	48	70	62	40	70	101	131	130	54	110	86	50	63	56
1687	chr15	65822666	65822890	417	312	235	274	253	199	136	189	54	46	82	103	312	327	130	131	168	214	55	119	105	75	228	166
1688	chr3	126398171	126398353	221	161	105	111	42	64	57	64	32	66	57	46	49	30	83	88	55	59	54	87	79	50	45	46
1689	chr18	9073706	9073913	215	167	212	252	130	123	120	130	131	165	62	86	83	76	173	221	292	344	80	154	77	58	128	144
1690	chr3	38206439	38206767	1576	1226	770	767	1176	1255	716	860	484	586	625	583	736	754	1030	1001	840	902	293	449	557	295	933	711
1691	chr14	73360797	73361029	597	391	357	391	422	476	387	402	321	342	229	199	226	219	298	263	335	343	144	218	336	177	289	242
1692	chr5	112184032	112184214	287	238	161	176	132	92	109	122	134	110	116	146	35	25	164	126	158	170	35	68	86	51	65	82
1693	chr21	36117939	36118088	195	136	113	107	39	33	48	47	42	44	79	93	87	78	72	54	51	87	48	65	67	38	64	46
1694	chr14	67893995	67894113	205	134	135	117	81	76	100	109	89	92	65	70	44	31	129	111	93	107	44	82	101	75	38	37
1695	chr11	94964347	94964663	458	352	1588	1467	1324	1452	986	1006	581	615	462	496	876	826	1590	1469	1033	1057	519	719	830	508	889	736
1696	chr3	48936189	48936444	340	225	187	196	374	294	191	186	51	50	137	180	199	175	231	245	199	281	78	108	93	72	215	200
1697	chr10	82459356	82459545	230	244	124	150	63	65	159	165	102	89	91	109	85	101	156	132	131	113	88	102	97	64	52	58
1698	chr20	60877685	60878017	1037	829	1260	1305	950	930	435	533	253	280	355	475	490	442	496	561	732	925	267	432	298	166	487	431
1699	chr3	42485427	42485623	210	179	78	84	137	137	84	127	95	125	85	96	49	66	134	127	146	112	52	68	56	41	109	112
1700	chr16	30953344	30953556	209	183	347	318	126	139	78	104	94	89	81	103	166	147	94	92	104	105	70	107	124	52	128	67
1701	chr10	26986491	26986625	176	122	162	152	145	155	134	178	82	61	130	141	197	160	98	89	190	236	51	64	145	109	156	137
1702	chr4	53588472	53588615	505	399	395	353	386	408	329	343	184	226	173	178	300	292	335	378	376	348	168	245	566	298	360	281
1703	chr11	65990199	65990452	262	174	237	279	165	133	114	104	48	59	82	112	142	128	105	81	144	177	46	45	73	67	104	136
1704	chr22	19842296	19842438	483	451	730	728	396	384	188	303	106	94	153	210	126	143	131	171	275	360	207	298	121	59	302	256
1705	chr18	29302450	29302620	134	106	43	54	61	70	139	134	35	44	39	51	83	58	61	50	76	94	47	80	63	24	64	47
1706	chr4	78539901	78540087	165	119	72	96	83	85	106	118	76	81	43	49	55	55	78	112	112	98	43	69	73	43	46	54
1707	chr5	172410616	172410877	799	606	454	554	316	343	300	315	199	208	208	175	428	386	449	445	258	254	144	208	333	234	259	204
1708	chr1	156736987	156737324	1465	1235	587	601	1101	1144	579	689	550	674	548	566	596	622	608	610	980	1095	680	967	975	614	896	604
1709	chr9	19380147	19380276	454	361	149	141	244	282	300	402	123	174	178	186	124	134	138	104	158	190	66	108	396	253	263	209
1710	chr19	28284024	28284337	334	284	581	565	413	387	248	307	479	492	172	225	243	221	331	326	429	449	1087	1424	321	223	327	274
1711	chr3	131753843	131754043	247	207	192	216	172	236	149	146	194	200	63	71	142	193	76	115	73	107	166	289	230	140	131	114
1712	chr6	109415964	109416279	1477	1195	459	426	621	633	590	732	323	427	227	258	871	800	388	415	347	325	208	350	471	313	264	203
1713	chr6	43655476	43655631	339	315	350	359	147	160	129	140	108	112	85	76	92	73	85	104	236	258	117	199	80	38	205	178
1714	chr16	284650	284884	548	446	175	201	265	275	138	149	73	79	69	100	224	224	153	209	177	173	77	136	143	47	236	207
1715	chr12	122492320	122492525	232	156	104	126	87	112	85	83	37	45	76	100	78	67	87	89	90	122	79	87	78	37	61	41
1716	chr2	241083276	241083471	198	177	59	75	83	79	70	81	59	55	32	57	53	62	76	50	109	98	48	42	57	35	37	30
1717	chr10	99393216	99393366	695	500	364	395	315	304	233	260	143	181	162	199	166	132	296	326	326	350	113	162	183	90	264	232
1718	chr7	4721704	4721984	423	324	76	114	122	176	195	269	98	111	121	136	390	360	166	203	286	344	59	108	166	124	190	204
1719	chr5	168106562	168106714	155	143	63	83	47	67	53	62	47	39	30	35	47	41	78	76	65	56	56	83	95	42	36	45
1720	chr1	155197232	155197484	910	748	536	518	481	485	332	395	301	256	311	392	446	397	254	272	558	629	212	329	455	274	475	402
1721	chr1	212838654	212838834	296	226	162	180	223	197	173	198	199	200	170	181	216	200	61	59	298	311	169	250	309	192	67	48
1722	chr11	18610163	18610417	312	201	153	151	205	186	194	232	60	65	128	159	140	101	131	138	319	346	107	201	129	47	213	198
1723	chr17	74449268	74449422	466	376	233	257	219	203	176	207	57	68	63	95	53	68	175	173	327	417	105	198	129	58	187	186
1724	chr16	30759398	30759629	831	694	686	755	707	611	397	416	222	290	189	254	417	387	318	366	368	393	230	406	403	233	426	331
1725	chr5	131526002	131526142	416	324	152	122	78	110	190	197	143	150	119	116	110	78	151	139	128	145	56	93	69	70	68	44
1726	chr11	102217776	102218051	514	416	433	430	224	255	410	483	134	172	274	255	315	335	372	434	389	387	119	162	179	113	411	299
1727	chr1	23866348	23866493	509	343	164	194	138	98	100	102	52	61	116	105	61	77	106	132	161	163	107	128	135	73	87	79
1728	chr2	219894473	219894670	197	156	95	111	141	121	102	111	52	86	50	56	112	84	53	50	140	140	69	168	94	61	87	64
1729	chr22	42093168	42093325	174	119	87	78	75	72	63	69	39	31	31	37	25	37	66	66	52	52	16	57	34	22	43	77
1730	chr16	83841425	83841640	474	346	207	186	320	357	314	309	168	161	186	139	257	219	99	115	234	243	137	220	327	239	252	298
1731	chr11	57045399	57045556	269	164	194	198	60	64	84	126	34	64	109	88	152	107	125	125	179	151	61	74	68	29	78	78
1732	chr9	130158974	130159249	1428	1308	696	723	1172	1217	548	672	342	374	295	351	544	563	565	549	499	587	269	381	605	358	842	666
1733	chr11	65729019	65729176	340	239	180	203	156	154	136	145	30	37	128	131	142	135	116	115	260	295	43	70	105	73	144	128
1734	chr6	106808290	106808584	321	247	463	421	563	587	123	148	288	295	80	93	275	262	63	62	109	147	209	377	234	121	52	32
1735	chr15	75092596	75092767	184	135	252	268	170	146	93	93	43	36	53	62	82	59	62	84	67	59	48	48	54	27	179	174
1736	chr2	98262271	98262529	733	599	442	449	361	390	288	321	230	311	190	202	342	275	462	477	329	366	183	327	418	251	388	384
1737	chr4	185570746	185570894	785	590	223	231	443	543	341	500	214	272	201	267	181	222	169	163	374	429	66	139	163	91	462	457
1738	chr1	202976321	202976525	466	386	206	187	299	320	228	243	125	140	163	172	303	289	207	201	371	434	194	218	340	224	491	454
1739	chr11	71639927	71640132	599	446	395	397	304	342	228	290	99	140	150	208	158	129	157	190	345	465	106	189	175	117	243	227
1740	chr10	32734953	32735103	270	238	282	313	187	226	267	279	116	128	175	193	99	110	92	152	352	378	78	133	212	106	210	180
1741	chr1	6761969	6762107	240	199	183	217	155	163	121	120	98	112	79	68	69	62	58	67	95	127	48	83	126	67	142	89
1742	chr15	100890369	100890526	290	249	354	361	233	199	146	135	40	54	120	123	211	248	140	133	147	157	84	145	55	41	196	176
1743	chr5	134801903	134802095	280	254	122	127	89	87	150	140	52	60	99	107	105	111	99	109	75	72	32	46	104	60	53	55
1744	chr9	131038229	131038481	548	414	236	204	335	333	253	239	68	59	89	99	248	261	162	152	240	307	90	159	204	126	296	260
1745	chr16	88803940	88804039	191	146	98	143	135	108	57	62	35	23	42	60	44	37	96	107	75	95	50	85	74	32	76	76
1746	chr3	156272869	156273019	756	607	558	549	496	567	505	542	366	411	253	232	249	227	321	314	461	535	377	528	710	427	516	404
1747	chr2	120233873	120234123	180	155	156	162	72	91	82	107	72	70	74	80	147	121	237	236	81	129	79	110	160	91	65	46
1748	chr5	157189073	157189256	250	208	171	141	71	73	121	122	72	87	53	88	89	82	118	105	113	127	77	77	88	39	72	46
1749	chr1	36929899	36930134	495	404	356	375	223	247	185	229	110	178	97	141	195	186	149	145	202	220	116	197	269	150	202	201
1750	chr1	151119138	151119285	673	628	644	677	557	539	306	363	290	317	250	305	484	438	249	274	512	571	323	611	429	286	326	257
1751	chr10	103929277	103929483	424	319	185	171	166	176	128	179	58	29	97	106	80	93	123	148	141	150	49	88	94	64	129	96
1752	chr3	8486080	8486291	197	161	566	546	133	178	46	61	273	342	489	523	509	434	404	366	221	229	308	453	355	182	376	321
1753	chr6	76311352	76311694	983	796	523	573	271	287	435	471	251	239	341	335	775	886	595	601	642	705	235	371	382	216	445	362
1754	chr4	53578373	53578568	1004	819	916	885	721	831	545	695	547	634	334	382	620	585	758	694	583	642	295	359	927	561	683	560
1755	chr13	27745910	27746155	686	461	307	320	614	651	359	400	88	95	206	248	296	262	295	312	371	402	95	183	289	154	337	322
1756	chr3	64016512	64016652	202	94	116	129	83	91	92	115	83	101	54	61	152	164	96	86	85	71	81	113	67	33	72	75
1757	chr1	41898444	41898694	270	221	582	594	293	230	95	109	335	380	197	246	250	217	255	296	305	340	139	252	181	120	180	139
1758	chr3	50374740	50374991	761	629	246	344	502	487	296	351	92	125	168	210	277	212	326	338	345	348	73	176	277	152	540	365
1759	chr16	81069284	81069488	462	290	177	243	352	370	253	292	215	276	134	132	242	210	57	63	223	285	106	184	299	145	274	266
1760	chr12	45609724	45609889	405	336	247	217	252	270	262	274	103	103	114	131	169	202	129	137	194	266	102	168	199	112	240	242
1761	chr9	3732697	3732898	116	84	33	68	173	167	172	160	82	68	27	53	166	142	89	69	153	179	55	64	296	171	58	46
1762	chr7	151065268	151065491	337	263	280	250	89	111	113	116	73	76	77	96	172	145	219	178	142	209	123	195	239	98	81	81
1763	chr19	36184751	36184965	344	262	265	252	188	214	93	74	228	231	55	75	80	49	88	94	111	121	116	202	149	81	170	159
1764	chr11	236812	236982	410	333	120	131	238	246	198	246	83	70	74	124	117	118	97	116	269	380	42	59	124	85	184	189
1765	chr14	24802928	24803122	238	230	189	228	130	104	116	132	61	69	105	132	158	157	124	148	89	86	91	115	129	69	153	139
1766	chr14	24657946	24658149	428	349	278	273	317	281	248	304	110	145	146	129	271	257	215	200	208	234	139	212	272	167	269	240
1767	chr8	94766951	94767153	539	440	508	493	398	427	366	397	195	246	280	305	249	245	490	451	650	651	397	651	419	235	205	145
1768	chr13	32889503	32889705	528	359	483	573	265	295	219	244	66	74	176	134	139	139	257	228	210	201	104	109	105	83	239	202
1769	chr20	2332572	2332773	233	157	181	188	96	90	88	72	119	108	50	69	121	105	114	130	126	154	29	59	71	50	99	72
1770	chr10	98135133	98135378	708	558	371	343	201	168	210	230	104	106	147	173	123	122	264	269	277	244	68	142	136	65	74	107
1771	chr3	46120419	46120593	182	159	63	71	107	84	68	65	57	55	42	57	69	66	70	75	104	137	25	63	46	21	89	94
1772	chr1	202927395	202927572	583	489	341	311	552	531	331	406	258	215	260	279	334	415	176	228	421	470	234	386	408	234	633	488
1773	chr18	12327970	12328197	214	181	364	281	125	151	92	101	104	102	78	94	27	35	209	213	210	206	64	152	139	53	112	78
1774	chr5	145912933	145913131	196	141	140	132	96	128	71	70	53	50	56	49	81	88	80	70	101	113	40	42	85	41	48	57
1775	chr17	28804260	28804467	365	267	135	144	183	192	152	163	66	82	102	103	87	89	80	101	156	162	145	202	83	75	192	164
1776	chr8	6263991	6264238	293	240	253	272	210	202	208	250	126	125	76	86	295	251	98	135	240	256	110	145	324	171	364	324
1777	chr15	75182261	75182454	287	234	199	172	201	160	170	192	62	64	74	73	74	70	118	138	188	226	47	75	53	58	97	100
1778	chr12	32213577	32213814	183	118	87	106	107	134	111	97	36	49	23	45	111	112	55	45	1617	1611	86	93	105	60	69	57
1779	chr7	131339509	131339703	317	259	188	182	116	115	93	76	115	139	164	203	124	126	186	216	102	114	71	120	106	73	84	78
1780	chr5	99870980	99871106	535	460	275	281	187	236	257	281	116	132	159	190	163	174	154	176	238	237	98	145	168	91	243	176
1781	chr7	75508256	75508396	561	463	312	286	190	207	198	219	84	76	81	97	192	174	114	83	229	237	84	118	115	68	233	191
1782	chr20	52532446	52532604	186	175	238	262	141	154	129	159	214	211	221	273	220	194	199	199	286	317	90	145	77	32	87	79
1783	chr2	74776061	74776188	312	228	252	308	235	262	136	143	124	135	128	164	239	222	133	113	93	86	91	130	108	57	72	64
1784	chr11	64490612	64490810	267	195	326	307	262	207	159	187	80	71	113	134	209	196	168	189	206	287	120	182	155	103	190	177
1785	chr1	117602626	117602868	1005	837	807	848	705	735	502	562	240	256	432	447	272	281	756	775	661	751	341	580	423	247	621	412
1786	chr22	37712945	37713163	164	122	224	274	131	122	58	49	64	48	43	54	71	66	104	112	83	98	80	117	45	38	67	78
1787	chr16	67867712	67867941	463	395	160	165	326	312	262	231	142	183	149	207	143	134	235	208	268	252	219	381	165	92	270	219
1788	chr8	2075647	2075856	111	93	90	139	146	151	162	183	38	41	38	67	150	169	172	189	63	58	57	84	82	45	242	224
1789	chr7	138818424	138818573	341	261	243	240	143	124	196	224	82	75	137	152	246	194	140	140	260	356	108	170	188	112	208	169
1790	chr9	34620440	34620634	618	443	163	209	360	378	425	518	112	132	167	154	317	286	165	176	307	308	92	148	339	211	290	260
1791	chr20	35917965	35918136	366	332	130	136	197	169	161	163	130	105	165	151	80	98	175	167	170	218	119	166	71	43	210	193
1792	chr17	64463212	64463463	204	124	480	470	315	327	42	65	106	143	248	281	203	177	518	459	756	857	200	280	190	130	245	205
1793	chr9	123605155	123605391	1096	811	1157	1133	1060	1167	613	691	471	504	424	454	576	567	874	817	593	688	302	435	586	320	613	470
1794	chr17	63119437	63119669	207	140	128	143	73	83	131	133	43	35	60	70	55	33	63	94	192	193	64	93	65	38	109	97
1795	chr2	114341563	114341694	145	119	125	122	85	62	153	122	90	79	66	65	112	111	122	116	94	111	76	105	127	68	81	87
1796	chr5	177591241	177591468	372	285	232	268	207	227	135	109	88	122	62	73	145	144	124	131	93	126	78	144	225	137	92	68
1797	chr2	48667503	48667891	1036	785	879	832	557	586	596	679	515	676	351	325	770	740	410	381	668	654	284	433	537	265	504	431
1798	chr11	64216346	64216592	324	283	247	284	176	139	117	143	73	69	84	101	126	108	152	160	142	157	90	149	135	78	129	167
1799	chr2	223555396	223555565	253	203	80	87	109	127	122	100	80	77	65	64	55	69	52	48	118	116	54	84	100	46	54	65
1800	chr10	13413980	13414159	206	182	177	167	96	110	127	125	74	60	65	69	69	58	66	48	221	267	36	66	93	50	81	78
1801	chr8	99097913	99098071	163	129	131	139	92	92	73	78	48	60	67	83	38	43	98	92	186	150	80	139	66	50	128	153
1802	chr19	8509580	8509852	442	334	229	227	293	279	171	231	96	74	138	195	289	294	254	237	208	277	65	127	153	104	278	227
1803	chr6	26066246	26066441	233	231	125	126	63	45	62	81	45	44	86	63	44	51	103	128	197	167	44	69	55	32	44	42
1804	chr19	12807346	12807604	222	160	123	135	117	83	113	136	33	54	54	70	189	188	44	104	111	128	27	42	63	52	92	90
1805	chr15	74265331	74265568	258	165	182	229	114	107	113	131	42	26	43	51	58	55	65	62	106	138	54	61	41	45	123	64
1806	chr3	142166794	142167049	489	373	572	557	305	288	241	290	219	246	161	233	177	182	194	154	2614	2779	134	202	307	159	322	235
1807	chr17	28705769	28705971	635	512	254	218	385	390	288	310	98	92	194	204	133	178	190	184	272	327	233	368	185	125	272	240
1808	chr10	73808343	73808459	204	168	77	83	60	46	61	55	43	36	36	55	78	63	42	55	59	39	29	41	86	37	45	35
1809	chr6	99968809	99968954	568	429	188	190	362	336	231	204	262	251	154	193	358	326	225	196	267	302	177	286	393	207	114	109
1810	chr2	24270244	24270467	965	737	549	517	651	702	471	560	328	377	362	301	253	211	490	437	628	696	320	487	640	324	586	482
1811	chr3	9690985	9691108	334	253	423	428	427	437	198	243	129	154	232	250	404	391	315	325	270	306	113	198	189	104	381	283
1812	chr17	70536463	70536660	201	185	157	203	197	210	138	143	57	39	180	235	154	123	151	169	404	482	76	134	151	64	65	67
1813	chr1	6614523	6614784	478	335	365	439	238	208	186	277	228	181	127	150	107	121	127	157	185	205	108	177	231	157	179	173
1814	chr1	247374083	247374242	642	479	544	505	417	489	326	341	417	362	344	346	391	386	359	374	446	439	312	444	563	378	465	388
1815	chr5	179223240	179223380	451	399	633	654	291	302	189	175	172	210	175	230	306	310	322	351	204	300	157	258	330	228	237	220
1816	chr12	132195281	132195401	200	151	105	109	155	151	85	131	67	80	61	70	48	58	115	117	137	205	53	100	112	48	94	110
1817	chr12	57119066	57119202	586	471	378	436	560	533	200	223	133	151	155	162	142	163	309	283	226	290	73	132	200	128	328	294
1818	chr11	63713393	63713569	167	102	128	145	103	97	52	53	33	30	65	86	85	86	86	86	105	118	64	95	75	29	52	77
1819	chr13	21750578	21750865	644	559	227	236	391	372	318	349	63	86	193	226	214	217	107	122	275	389	127	178	196	107	385	293
1820	chr3	172468254	172468519	1302	977	2352	2156	1244	1364	577	633	570	603	778	730	489	454	541	565	730	786	593	792	1253	757	917	714
1821	chr11	130786316	130786563	503	418	272	250	396	441	361	375	89	98	340	350	223	194	198	201	412	435	160	258	376	190	312	253
1822	chr14	21439610	21439874	550	412	454	465	222	222	225	240	146	155	190	197	322	317	266	310	203	201	162	249	214	164	209	206
1823	chr1	151762877	151763139	1027	816	934	900	658	742	419	544	378	447	359	429	683	751	418	458	653	720	497	725	716	386	519	376
1824	chr10	75634237	75634372	482	367	221	276	246	259	141	182	122	145	96	154	159	153	255	292	139	175	78	101	235	176	180	194
1825	chr1	207226254	207226504	658	494	370	377	723	751	298	309	397	473	206	214	323	363	143	167	576	631	285	431	637	370	685	583
1826	chr7	26707213	26707426	352	255	80	113	85	64	112	122	132	157	69	80	104	88	89	77	181	198	32	44	83	43	71	31
1827	chr3	155588026	155588409	1346	1090	899	866	877	1066	731	855	446	584	462	465	395	407	481	520	911	945	456	698	1064	586	711	579
1828	chr15	80145955	80146111	128	116	123	124	61	50	62	49	35	45	58	65	46	36	77	95	222	199	30	73	28	20	49	33
1829	chr14	105837263	105837414	185	156	193	187	127	91	73	91	39	48	56	68	64	53	103	75	55	75	63	93	121	79	86	48
1830	chr1	210484543	210484757	268	193	195	156	86	92	237	210	197	227	161	219	173	165	75	92	324	380	123	212	328	165	132	124
1831	chr3	197281660	197281798	656	495	682	675	593	672	321	379	192	246	234	265	203	208	287	276	305	338	290	466	326	189	145	127
1832	chr1	32429787	32429968	192	152	164	185	145	105	89	85	106	76	49	73	95	98	72	71	94	113	61	86	79	50	89	70
1833	chr22	32366662	32366781	143	102	220	241	148	172	99	145	48	52	40	47	65	67	139	126	51	59	43	76	80	43	150	134
1834	chr2	54950469	54950679	1074	867	1541	1324	776	834	622	632	551	555	398	439	764	733	470	485	752	863	471	656	727	399	770	635
1835	chr9	104221391	104221556	136	102	107	98	130	112	113	132	64	63	97	111	38	60	140	106	131	104	44	68	74	63	42	38
1836	chr10	74451721	74451831	631	538	472	414	378	353	206	243	107	125	161	199	240	238	243	248	242	275	72	136	342	216	268	204
1837	chr6	71594153	71594303	243	193	74	54	66	65	96	106	56	71	90	82	45	57	85	108	106	98	43	75	121	62	48	42
1838	chr3	124449144	124449340	395	272	207	251	191	178	131	119	113	79	74	106	66	99	154	153	94	98	74	134	140	113	236	190
1839	chr1	158057212	158057416	208	164	72	80	59	60	45	55	108	127	135	124	121	91	103	102	204	186	98	137	213	121	51	47
1840	chr17	62340558	62340824	457	339	276	389	277	341	243	297	87	89	133	205	168	191	156	172	615	723	138	254	182	125	259	245
1841	chr19	44860747	44861015	206	232	258	265	192	167	118	143	45	55	153	148	101	77	66	74	134	207	118	203	219	137	151	125
1842	chrX	129299694	129299961	711	552	304	324	235	220	268	320	235	296	239	257	563	597	251	166	434	464	157	246	229	128	307	239
1843	chr12	49189676	49189889	225	183	120	125	129	126	76	139	50	27	59	51	108	98	94	109	130	144	36	53	122	51	88	70
1844	chr14	94640339	94640549	325	200	337	458	284	329	220	250	131	180	75	112	86	73	147	175	73	110	58	80	160	90	137	131
1845	chr1	156060594	156060801	139	120	99	138	101	85	58	67	108	99	48	60	78	88	56	61	89	120	168	256	127	69	81	88
1846	chr1	23302975	23303150	347	246	166	147	128	121	80	79	93	85	44	45	52	44	70	73	63	138	43	57	72	44	80	104
1847	chr8	74791022	74791276	832	652	531	579	450	481	516	577	146	172	244	260	256	215	444	392	694	691	495	744	487	290	794	701
1848	chr6	30614735	30615019	380	321	323	336	152	193	155	191	102	92	101	109	84	90	200	185	234	217	104	157	89	54	205	167
1849	chr6	144416771	144416908	1027	821	297	239	452	510	381	454	225	268	219	178	370	363	227	264	237	234	167	242	411	264	235	196
1850	chr5	175156865	175157116	328	218	237	225	154	139	139	167	113	173	98	96	99	134	203	198	113	118	77	160	205	109	84	94
1851	chr12	93178967	93179171	135	88	111	100	148	121	89	98	106	101	126	144	43	44	84	66	214	234	42	62	82	46	75	73
1852	chr17	79995523	79995715	700	563	615	658	445	366	231	269	123	117	100	193	159	125	204	211	552	744	249	327	220	155	421	318
1853	chr2	74710345	74710493	396	324	276	278	250	265	215	225	205	183	146	154	249	268	143	149	295	287	158	239	218	100	304	307
1854	chr6	134274084	134274432	708	551	122	150	265	273	455	432	101	106	127	145	347	354	190	182	184	177	117	140	272	170	209	179
1855	chr19	34992498	34992756	377	268	307	287	236	251	114	138	241	263	62	92	51	60	140	138	144	152	111	196	296	192	139	125
1856	chr8	48873280	48873542	854	640	626	649	707	631	417	482	207	289	205	184	448	444	685	694	451	491	633	933	513	295	923	688
1857	chr7	132003603	132003801	258	138	113	153	85	59	105	120	88	87	68	105	73	87	71	78	140	130	97	114	90	61	66	75
1858	chr6	42531502	42531727	1074	868	690	697	460	511	331	386	203	240	261	298	164	206	273	247	428	492	206	360	174	135	457	366
1859	chr20	35580008	35580317	375	352	244	269	412	408	277	311	209	235	397	405	163	188	243	341	277	348	214	359	129	112	162	118
1860	chr17	47866377	47866656	1030	845	1524	1644	719	697	369	480	157	186	212	262	266	264	618	607	547	774	222	350	411	244	662	543
1861	chr8	37637456	37637659	245	182	79	63	117	102	70	108	60	58	72	81	88	71	156	160	133	143	97	155	104	58	92	108
1862	chr17	58042000	58042258	316	258	217	220	201	200	145	190	52	44	67	100	115	88	211	209	385	445	102	183	82	62	175	148
1863	chr21	30365120	30365327	738	555	326	337	418	475	497	514	367	381	251	289	438	451	301	336	375	405	267	378	458	291	455	379
1864	chr21	40752104	40752365	572	446	275	290	182	173	243	321	328	428	242	237	198	197	343	365	265	292	110	162	199	97	247	186
1865	chr16	29874804	29875017	442	397	329	348	390	328	175	252	87	111	98	122	186	177	125	125	225	236	81	123	183	106	227	181
1866	chr3	100428023	100428287	688	484	690	656	468	489	390	455	199	236	283	250	606	562	120	112	250	265	201	343	394	243	1051	777
1867	chr1	116314540	116314766	469	339	306	289	110	107	110	102	59	57	128	151	75	77	269	218	206	227	157	226	80	29	189	164
1868	chr3	47462585	47462793	392	301	121	130	176	170	110	175	67	73	79	97	67	73	202	192	145	175	53	103	80	58	131	111
1869	chr13	30424739	30424895	387	351	256	282	230	227	186	294	36	53	123	112	162	150	154	158	192	225	81	134	196	96	241	198
1870	chr2	97426335	97426508	503	335	461	525	478	499	238	283	199	255	110	149	283	257	375	384	254	293	163	260	240	156	363	302
1871	chr4	47916525	47916758	481	409	167	196	347	434	431	497	224	234	300	258	409	425	272	251	644	580	163	249	516	350	493	395
1872	chr6	26659961	26660113	726	555	346	358	265	324	252	279	151	200	265	299	128	142	380	399	372	389	136	199	159	90	270	208
1873	chr19	11750432	11750617	484	412	370	382	333	312	176	224	96	58	132	143	132	101	144	155	205	240	96	149	144	101	263	227
1874	chr1	47854504	47854699	176	128	223	210	62	57	107	119	62	52	46	62	84	96	99	100	104	113	87	144	103	59	33	47
1875	chr16	3162437	3162647	162	112	86	100	100	121	88	78	62	76	42	58	132	116	65	89	106	78	51	86	81	53	99	94
1876	chr4	10020560	10020705	557	455	352	384	485	548	293	344	148	161	47	44	104	98	318	333	213	257	141	215	552	331	356	301
1877	chr7	7680056	7680328	1751	1357	603	622	910	1080	739	831	472	496	527	476	1420	1380	866	908	992	899	339	475	826	491	943	709
1878	chr12	42719652	42719950	334	295	347	415	161	172	345	300	196	253	131	127	212	200	123	119	253	281	106	110	167	88	176	167
1879	chr17	5095121	5095349	596	465	157	166	448	453	243	369	106	121	195	250	304	310	201	205	240	277	118	168	208	136	279	200
1880	chr17	27907426	27907590	263	205	93	117	134	121	73	98	64	39	135	154	109	122	97	135	84	107	72	77	83	23	92	89
1881	chr18	44238213	44238427	259	224	51	47	51	55	120	157	100	64	38	50	41	47	74	53	75	92	32	63	85	64	31	36
1882	chr8	29952826	29953008	242	214	82	77	137	119	132	170	36	47	56	55	75	88	69	69	175	188	41	69	110	64	190	174
1883	chr12	50794464	50794716	690	552	201	240	518	556	271	381	158	138	147	158	163	163	202	164	325	320	105	140	266	150	339	307
1884	chr2	47550321	47550523	161	145	152	197	101	74	76	93	102	117	72	82	110	137	89	79	155	131	72	137	90	69	57	80
1885	chrX	24168265	24168440	432	349	111	137	133	101	258	267	137	195	126	109	123	111	53	88	347	347	77	143	135	102	249	200
1886	chr4	167087132	167087256	91	100	42	41	55	60	139	150	32	62	40	39	63	56	51	42	93	64	26	20	95	50	55	49
1887	chr6	139309365	139309596	956	730	265	225	391	389	434	443	227	241	239	252	314	313	334	353	252	256	171	275	325	167	206	188
1888	chr11	117103156	117103400	578	426	154	195	255	318	261	299	96	121	228	228	122	123	128	163	192	319	97	181	173	101	247	210
1889	chr14	32545688	32545938	509	357	206	192	143	140	275	318	123	124	155	175	274	236	296	262	186	251	138	207	130	122	316	266
1890	chr17	26925984	26926242	545	515	271	246	430	428	263	295	137	131	139	178	184	166	255	204	267	322	146	242	220	150	258	190
1891	chr17	26645884	26646153	890	704	382	457	591	482	471	442	190	194	290	327	185	202	344	355	492	597	195	257	375	191	483	374
1892	chr11	33757903	33758140	495	374	240	288	309	300	204	280	93	130	173	165	393	359	165	163	313	354	147	279	168	97	298	283
1893	chr3	114811421	114811556	215	135	181	190	88	66	71	65	79	69	36	54	30	64	90	86	60	57	49	74	97	41	30	28
1894	chr20	30795491	30795735	426	319	370	358	337	313	260	268	187	206	220	249	338	307	209	201	602	733	259	346	141	56	258	191
1895	chr16	69373371	69373635	623	453	224	221	419	368	304	347	182	163	211	227	177	166	254	217	288	357	155	240	239	151	429	289
1896	chr17	7184691	7185009	451	361	186	203	261	237	148	185	39	53	96	126	372	342	148	155	124	205	73	136	143	86	252	216
1897	chr2	71175666	71175850	308	235	150	172	98	64	92	104	48	57	66	84	119	129	84	95	144	147	54	93	94	46	73	64
1898	chr14	62304414	62304574	149	92	106	127	82	71	79	95	140	122	69	84	42	54	87	115	92	81	77	62	91	43	77	58
1899	chr11	65133891	65133992	114	95	117	95	55	57	52	49	23	22	39	56	64	61	38	50	143	106	31	30	40	27	32	26
1900	chr16	23607585	23607811	448	315	172	210	305	297	175	210	142	147	101	148	200	222	154	159	212	255	106	175	213	136	242	225
1901	chr2	192419915	192420094	126	111	60	92	53	52	143	134	31	51	49	69	110	117	56	47	151	92	52	98	119	61	55	65
1902	chr3	57741816	57742079	555	377	317	350	312	348	224	268	96	80	106	132	133	128	250	276	163	199	93	149	129	82	372	308
1903	chr22	40573775	40574008	505	373	308	307	258	239	208	216	87	96	56	57	94	119	153	151	224	225	56	88	75	33	186	165
1904	chr19	42901082	42901243	887	682	760	748	564	602	291	399	109	130	407	436	173	174	301	316	451	507	228	325	466	274	419	322
1905	chr9	33722134	33722381	203	142	67	74	97	91	97	112	32	29	30	73	56	84	52	49	87	91	25	68	134	57	90	71
1906	chr2	170655269	170655431	386	268	316	265	310	284	257	266	235	233	209	230	285	314	197	198	417	447	146	225	205	126	336	302
1907	chr1	36107159	36107312	270	189	130	112	143	145	131	134	101	116	72	89	134	137	110	107	115	168	97	113	157	71	123	122
1908	chr14	102829151	102829382	456	383	517	538	419	426	276	299	224	317	176	215	162	161	225	201	264	315	122	209	292	201	295	264
1909	chr10	15148508	15148663	178	162	124	137	75	104	95	108	39	50	79	76	42	44	83	70	121	157	20	40	71	48	91	88
1910	chr3	185977423	185977617	266	217	461	537	286	228	118	110	171	170	141	119	80	104	145	185	108	115	110	216	187	114	81	84
1911	chr2	68349704	68349781	96	93	51	57	38	31	27	50	12	15	30	25	35	39	40	32	76	77	13	40	19	15	22	28
1912	chr20	1099030	1099319	527	404	476	445	340	345	304	340	317	282	150	178	165	154	278	260	375	492	91	156	280	163	314	247
1913	chr6	31648552	31648743	210	176	219	218	106	102	72	77	96	92	65	81	39	33	167	174	136	184	56	95	38	22	65	87
1914	chr1	193028391	193028686	940	765	489	466	632	726	506	578	419	453	547	523	743	742	511	546	721	829	534	804	1000	534	1189	922
1915	chr5	149597815	149597975	234	233	159	154	110	103	140	120	111	77	61	104	105	108	134	119	115	102	33	84	71	62	102	90
1916	chr17	41923701	41923879	200	172	59	73	126	113	67	70	29	29	30	54	47	33	47	70	101	122	28	33	48	31	55	63
1917	chrX	73235341	73235468	140	91	45	47	54	53	96	112	46	39	64	71	89	73	27	33	116	116	45	69	69	46	52	54
1918	chr1	222638705	222638991	933	711	585	687	518	593	369	417	475	522	415	456	369	330	332	317	571	627	239	371	635	330	397	349
1919	chrX	80457439	80457588	410	275	197	176	128	185	29	35	224	252	168	159	177	151	138	134	291	324	131	169	147	81	131	110
1920	chr14	76027390	76027569	182	138	170	178	170	153	82	106	130	171	32	61	69	81	92	71	75	86	86	114	117	78	141	120
1921	chr2	220394945	220395173	370	275	159	147	159	159	151	201	95	96	131	123	139	128	80	92	252	246	86	115	117	75	141	115
1922	chr5	38383020	38383211	290	230	156	188	92	93	105	97	101	107	81	125	110	116	90	76	214	273	77	111	103	37	71	56
1923	chr6	75994462	75994677	1429	1150	840	887	634	691	530	560	293	307	384	430	652	653	760	763	629	700	348	514	505	332	717	597
1924	chr1	115681627	115681836	271	204	246	222	107	118	68	85	53	57	125	160	67	73	197	167	179	157	161	231	141	80	135	115
1925	chr17	66097563	66097850	673	539	562	589	509	538	193	258	97	133	256	240	171	156	388	426	646	687	220	395	316	247	438	425
1926	chr2	48333730	48333990	642	516	377	386	187	204	220	228	208	207	325	328	390	434	331	298	607	633	154	206	215	134	157	130
1927	chr12	132991581	132991768	261	170	215	201	173	211	77	134	110	105	55	88	64	60	140	147	130	124	76	127	86	46	119	114
1928	chr14	104544356	104544594	307	234	228	232	138	140	112	112	124	111	56	91	89	77	89	103	75	76	76	119	124	75	109	108
1929	chr1	155220546	155220754	556	459	170	185	278	248	185	191	174	195	143	173	157	181	129	142	260	349	172	260	264	163	170	150
1930	chr10	977555	977818	1034	701	705	754	666	723	484	492	190	217	238	273	369	314	504	539	629	687	191	279	668	386	534	394
1931	chr20	60982273	60982536	493	449	556	573	434	447	262	274	141	142	195	235	299	335	241	268	469	572	138	273	153	91	344	247
1932	chr4	128553934	128554072	404	336	450	414	298	371	345	383	192	211	170	174	173	171	276	269	312	320	117	183	188	120	285	230
1933	chr1	31867534	31867795	271	240	242	291	147	177	100	121	117	105	75	80	132	109	97	93	70	84	55	128	104	60	159	135
1934	chr7	142340119	142340290	167	89	93	118	41	47	47	61	66	65	87	82	74	75	94	74	105	109	56	77	104	51	70	50
1935	chr5	138533926	138534141	1088	863	369	410	421	387	302	354	162	247	215	211	183	204	264	341	277	359	81	140	219	134	320	282
1936	chr2	205010061	205010240	138	105	115	100	123	116	84	108	54	51	70	86	127	97	51	57	170	154	68	112	87	51	74	53
1937	chr21	35267133	35267360	250	172	235	267	139	133	188	216	211	168	73	106	132	138	131	167	151	178	95	153	143	101	44	55
1938	chr17	16492673	16492943	299	253	81	74	92	98	105	95	44	55	134	131	48	74	91	67	108	112	69	87	93	52	86	71
1939	chr7	2720586	2720803	175	159	66	57	93	86	82	77	36	51	37	53	128	116	55	70	135	115	45	69	83	43	79	71
1940	chr1	26743636	26743790	128	117	99	117	104	95	78	97	115	91	30	41	51	29	63	62	97	79	86	86	48	22	80	66
1941	chr15	56757210	56757406	521	441	360	343	496	466	318	273	266	292	133	132	322	360	301	281	351	349	172	268	261	141	275	216
1942	chr1	20834541	20834741	304	228	216	183	143	148	132	157	190	170	49	57	75	99	115	106	121	145	46	112	105	64	170	165
1943	chr12	118810868	118811013	383	302	370	357	418	445	220	245	186	211	232	247	247	220	278	303	260	279	166	239	183	120	286	245
1944	chr16	19078705	19078935	618	512	255	245	457	403	169	280	195	197	150	171	255	232	438	480	228	269	111	160	303	158	257	183
1945	chr17	1532115	1532350	562	476	102	116	232	255	184	161	63	54	129	149	187	203	234	216	104	141	87	124	95	81	220	193
1946	chr2	243030681	243030909	139	98	125	123	166	167	76	118	69	71	32	33	95	126	54	43	112	139	52	79	68	24	126	98
1947	chr14	95155928	95156090	261	202	161	177	78	44	117	153	32	46	43	43	70	43	63	60	56	54	35	77	95	58	51	46
1948	chrX	53449540	53449826	1051	764	418	416	404	443	572	695	398	510	144	166	507	529	269	225	767	788	171	301	416	252	549	416
1949	chr2	69170825	69170911	126	101	46	53	39	36	41	45	21	30	28	26	35	44	46	40	28	47	21	40	35	20	25	36
1950	chr11	60666911	60667061	227	168	102	89	64	71	64	80	27	34	61	71	58	41	82	77	143	121	26	57	84	52	29	32
1951	chr3	149470301	149470464	263	220	216	232	136	165	203	225	129	117	116	125	160	136	131	139	193	249	133	205	293	142	311	230
1952	chr1	156195273	156195496	179	164	67	76	98	74	63	92	85	93	60	61	89	88	41	43	125	149	85	144	142	60	39	60
1953	chr7	150821076	150821299	344	296	353	375	237	233	115	128	85	112	127	148	150	145	285	282	158	148	193	319	278	193	144	132
1954	chr12	58119877	58120118	649	509	216	187	458	438	236	269	181	196	205	202	180	176	356	339	2703	2871	58	103	213	125	205	178
1955	chr17	5322947	5323087	577	448	205	246	314	294	261	282	138	119	183	176	243	230	198	215	199	269	100	119	255	144	274	243
1956	chr6	158294859	158295019	163	121	73	63	39	52	82	78	27	49	54	65	69	69	58	52	49	36	45	54	53	43	34	25
1957	chr10	105358653	105358836	256	225	166	147	60	58	61	63	50	44	60	64	41	38	103	121	144	131	44	93	44	29	42	34
1958	chr13	37633765	37633958	726	556	321	377	444	449	475	508	113	142	269	276	282	200	358	328	323	358	162	292	270	146	433	369
1959	chr6	58287728	58287884	254	213	188	217	104	135	110	139	116	155	70	77	74	74	123	123	197	174	76	135	110	52	79	61
1960	chr10	90595457	90595642	323	269	166	193	125	85	168	145	58	58	103	123	56	59	86	95	136	139	57	60	69	43	68	79
1961	chr17	16945525	16945704	735	502	266	300	508	497	282	326	111	138	318	345	172	165	204	229	345	457	130	245	282	173	395	334
1962	chr19	34012621	34012868	528	378	300	350	239	248	168	216	279	390	57	87	136	107	125	147	147	165	474	752	336	194	174	171
1963	chr3	14962736	14962928	217	150	182	177	113	84	94	109	74	63	145	192	171	142	220	222	150	169	58	82	82	37	61	67
1964	chr5	43627228	43627390	315	232	77	99	33	39	42	51	65	88	109	119	27	40	91	114	205	160	77	113	62	25	34	25
1965	chr11	118530214	118530430	437	325	141	147	195	217	131	164	63	103	186	152	100	73	124	148	196	252	85	152	110	51	114	97
1966	chr6	147235126	147235351	356	267	313	314	238	263	93	101	353	428	300	320	395	366	413	352	364	336	167	245	525	312	88	69
1967	chr7	105697482	105697638	280	209	158	177	59	82	84	79	38	35	51	46	41	67	47	53	157	131	47	86	96	66	65	84
1968	chr15	43785327	43785553	640	536	530	584	469	420	335	338	163	174	139	156	361	407	209	249	450	505	135	214	201	108	307	273
1969	chr7	36331171	36331338	270	288	143	151	68	37	75	93	86	94	114	119	83	74	93	87	141	164	74	103	123	63	55	31
1970	chr3	123603085	123603232	151	167	202	238	155	135	93	122	70	77	52	59	84	101	105	93	84	127	55	115	178	122	118	108
1971	chr16	28956921	28957164	460	409	254	291	210	215	148	180	149	150	102	118	184	150	170	172	162	188	100	163	146	102	132	157
1972	chr11	94822858	94823050	612	426	686	644	619	607	460	538	184	203	338	396	527	529	502	503	511	568	215	300	357	161	487	384
1973	chr1	201673393	201673594	266	228	94	85	131	113	147	151	88	57	61	126	116	104	116	88	242	346	91	164	129	61	124	97
1974	chr11	74734029	74734213	204	126	122	124	62	46	80	70	32	35	56	38	40	50	90	76	73	114	35	68	97	54	60	65
1975	chr16	31008572	31008667	169	191	196	246	92	91	34	31	67	91	64	89	177	152	142	98	60	63	66	93	59	40	58	42
1976	chr6	11232825	11232978	619	491	624	637	530	537	443	465	350	382	290	350	198	178	473	595	642	639	194	283	238	166	427	385
1977	chr16	21531452	21531584	202	145	167	205	115	98	156	161	46	66	45	61	166	167	43	48	100	125	30	58	57	28	148	134
1978	chr10	43133534	43133800	457	374	879	914	517	605	360	423	265	279	463	491	477	497	586	611	475	468	279	411	629	361	483	397
1979	chr10	120183416	120183616	529	408	231	237	144	124	157	157	133	119	113	123	74	74	147	125	212	161	70	115	75	35	94	77
1980	chr1	110319523	110319763	324	260	144	168	107	95	69	96	76	57	97	108	50	51	154	146	152	204	111	195	100	52	87	83
1981	chr1	6403592	6403796	161	124	251	295	158	197	80	111	64	78	40	54	55	48	130	81	56	93	77	87	303	167	64	57
1982	chr3	38066508	38066657	902	768	500	438	834	984	446	525	238	331	433	469	361	356	601	697	458	482	164	277	425	293	674	461
1983	chr10	1034192	1034436	644	512	522	515	425	452	371	415	155	182	192	196	232	241	393	451	480	492	134	196	459	292	394	331
1984	chr17	1619589	1619862	1331	1092	513	522	929	963	442	520	182	206	384	445	545	532	792	851	332	380	266	386	406	253	597	461
1985	chr20	34638818	34638987	194	188	94	118	77	61	128	150	69	80	87	140	152	146	86	113	132	162	75	82	74	25	146	120
1986	chr1	53685871	53686024	440	288	687	638	367	358	227	253	148	122	117	104	279	277	173	195	224	249	191	280	161	129	293	252
1987	chr1	28969503	28969638	332	278	154	225	182	179	174	199	165	159	85	87	192	178	150	168	202	245	78	112	126	82	199	179
1988	chr7	129691145	129691342	414	332	133	120	92	99	123	162	48	71	46	66	148	106	118	107	209	191	80	101	170	84	125	109
1989	chr3	128145264	128145467	281	212	164	179	96	119	118	145	64	34	41	61	57	71	54	81	75	105	53	83	123	66	78	68
1990	chr12	132638480	132638602	205	187	154	136	201	236	96	112	92	102	66	95	45	43	165	135	141	109	109	142	129	71	65	75
1991	chr16	5083836	5083977	157	127	113	112	101	75	69	81	35	38	37	49	98	108	65	90	67	79	31	80	73	47	90	83
1992	chr19	45273919	45274070	471	375	254	254	361	355	85	116	48	31	184	235	62	68	121	172	188	226	110	164	178	107	148	156
1993	chr1	23031052	23031247	180	170	90	94	95	88	67	62	101	97	60	72	54	59	59	79	96	140	24	32	70	31	81	61
1994	chr12	56435372	56435611	663	486	555	519	685	757	282	305	218	265	255	215	164	131	434	480	313	347	129	225	374	203	347	342
1995	chr6	88299707	88299834	910	736	569	562	506	525	396	452	374	436	273	258	491	499	514	489	401	459	252	339	540	318	269	184
1996	chr10	88159608	88159873	1335	1067	706	698	443	425	450	496	361	407	527	513	276	237	620	626	545	570	265	327	447	249	459	355
1997	chr20	18547892	18548034	436	327	352	400	265	293	200	237	211	265	218	229	113	110	110	128	245	317	87	160	139	94	275	209
1998	chr6	109169470	109169726	647	491	212	222	331	320	241	306	160	174	171	184	469	468	196	162	172	200	125	217	224	146	168	105
[truncated: 280,251+ more rows]
