# Supplementary material for: Chromatin-informed inference of transcriptional programs in gynecologic and basal breast cancers
Source: Nat Commun. 2019 Sep 25;10:4369. doi: 10.1038/s41467-019-12291-6 (PMC6761109; doi:10.1038/s41467-019-12291-6)
Supplement: Supplementary file 7 — Supplementary Data 3 [file 41467_2019_12291_MOESM7_ESM.xlsx]

## Sheet: Supplementary Data2
PSIONIC-inferred Transcription Factor Activities of TCGA patients (W)
Transcription_factor	TCGA-A5-A0G9	TCGA-A5-A0GA	TCGA-A5-A0GB	TCGA-A5-A0GD	TCGA-A5-A0GE	TCGA-A5-A0GG	TCGA-A5-A0GH	TCGA-A5-A0GI	TCGA-A5-A0GJ	TCGA-A5-A0GM	TCGA-A5-A0GN	TCGA-A5-A0GP	TCGA-A5-A0GQ	TCGA-A5-A0GR	TCGA-A5-A0GU	TCGA-A5-A0GV	TCGA-A5-A0GW	TCGA-A5-A0GX	TCGA-A5-A0R7	TCGA-A5-A0R8	TCGA-A5-A0R9	TCGA-A5-A0RA	TCGA-A5-A0VO	TCGA-A5-A0VP	TCGA-A5-A0VQ	TCGA-A5-A1OJ	TCGA-A5-A1OK	TCGA-AJ-A23O	TCGA-AP-A051	TCGA-AP-A054	TCGA-AP-A056	TCGA-AP-A059	TCGA-AP-A05N	TCGA-AP-A05O	TCGA-AP-A05P	TCGA-AP-A0LD	TCGA-AP-A0LE	TCGA-AP-A0LF	TCGA-AP-A0LG	TCGA-AP-A0LJ	TCGA-AP-A0LL	TCGA-AP-A0LM	TCGA-AP-A0LN	TCGA-AP-A0LO	TCGA-AP-A0LP	TCGA-AP-A0LS	TCGA-AP-A0LT	TCGA-AP-A0LV	TCGA-AP-A1DH
ALX1	-3.90963e-05	-4.36406e-05	-3.71843e-05	-4.1472e-05	-3.80246e-05	-3.42283e-05	-3.69535e-05	-4.13217e-05	-5.04734e-05	-3.99289e-05	-4.64193e-05	-4.16956e-05	-4.17258e-05	-4.72249e-05	-3.89415e-05	-3.84987e-05	-4.34398e-05	-4.48684e-05	-4.43149e-05	-4.00954e-05	-4.01462e-05	-3.55119e-05	-3.89124e-05	-3.96625e-05	-4.69646e-05	-4.54288e-05	-3.48413e-05	-4.11691e-05	-3.44561e-05	-1.93506e-05	-4.1976e-05	-4.02379e-05	-3.8776e-05	-4.17486e-05	-3.45614e-05	-4.15732e-05	-4.62449e-05	-4.83264e-05	-4.17099e-05	-4.35255e-05	-4.17393e-05	-4.45939e-05	-3.9215e-05	-3.85013e-05	-3.87199e-05	-3.95525e-05	-4.3367e-05	-3.86014e-05	-4.17134e-05
AR	4.10989e-06	9.59736e-06	1.22249e-05	1.02456e-05	6.8972e-06	4.62061e-06	5.33573e-06	4.58446e-06	3.977e-07	3.71675e-06	5.02093e-06	7.06052e-06	8.44611e-06	3.93515e-06	1.07511e-05	7.98755e-06	5.41492e-06	-3.93047e-06	3.97778e-06	4.79122e-06	4.1413e-06	1.16361e-05	7.68644e-06	9.4366e-06	4.88039e-06	4.20309e-06	8.60659e-06	5.78317e-06	1.22024e-05	2.97059e-06	5.83928e-06	8.95794e-06	7.97544e-06	8.14336e-06	6.35044e-06	-1.33126e-06	2.9732e-06	5.44319e-06	1.10509e-05	3.26572e-06	1.40657e-06	3.86887e-06	3.16019e-06	9.51385e-06	5.40238e-06	1.13403e-05	9.34563e-06	4.24487e-06	6.28373e-06
ARID3A	-1.22512e-05	-5.79766e-06	-3.81319e-06	-1.20852e-05	-3.80403e-06	-7.17122e-06	-6.2046e-06	-1.0145e-05	-1.43722e-05	-7.05892e-06	-2.52141e-06	-1.12581e-05	-9.01519e-06	-7.33191e-06	-9.31947e-07	-3.91041e-06	-4.09171e-07	-1.10881e-05	1.14955e-07	-1.28629e-05	-6.03984e-06	-1.00473e-05	-3.29381e-06	-3.96754e-06	-5.38409e-06	-9.79547e-07	-1.07172e-06	-4.21713e-06	1.81796e-06	1.01093e-06	-8.68856e-06	-8.32448e-06	-1.06328e-06	-1.21015e-05	-3.12795e-07	-1.42734e-05	-1.18528e-05	-1.59879e-05	-3.1688e-06	-1.24476e-05	-7.36399e-06	7.23139e-07	-1.03689e-05	-5.36648e-06	-1.65631e-05	-4.50323e-06	-9.87307e-06	-3.70736e-06	-9.37928e-06
ARID3B	-1.67583e-05	-1.55104e-05	-1.30439e-05	-1.46707e-05	-1.24838e-05	-7.47347e-06	-1.5e-05	-1.96289e-05	-2.54837e-05	-1.71853e-05	-1.8611e-05	-1.76464e-05	-1.35169e-05	-1.84158e-05	-9.95835e-06	-1.50606e-05	-1.7384e-05	-1.99351e-05	-1.78858e-05	-1.30559e-05	-1.54424e-05	-5.68723e-06	-1.28096e-05	-1.2758e-05	-2.3519e-05	-1.42791e-05	-6.85786e-06	-1.50609e-05	-8.04196e-06	-2.03491e-06	-1.30105e-05	-9.11348e-06	-1.45491e-05	-1.56682e-05	-6.44622e-06	-2.12135e-05	-2.74152e-05	-1.75656e-05	-1.56106e-05	-1.85376e-05	-2.09536e-05	-1.49263e-05	-1.61042e-05	-1.47462e-05	-1.17331e-05	-1.32239e-05	-2.21281e-05	-1.34923e-05	-1.83753e-05
ARID5B	-1.16012e-05	-1.41917e-05	-1.03137e-05	-1.39974e-05	-6.76722e-06	-7.56239e-06	-9.8821e-06	-8.62196e-06	-1.02248e-05	-7.59936e-06	-1.17933e-05	-1.36587e-05	-1.18715e-05	-1.19264e-05	-1.16279e-05	-1.07546e-05	-8.76896e-06	-9.63749e-06	-6.11367e-06	-1.19223e-05	-5.17639e-06	-1.48646e-05	-8.84713e-06	-1.54685e-05	-1.13466e-05	-1.07433e-05	-9.93044e-06	-1.1692e-05	-1.0165e-05	-2.60211e-06	-1.57428e-05	-1.38576e-05	-9.78662e-06	-1.16699e-05	-8.0279e-06	-7.45168e-06	-7.55095e-06	-1.65407e-05	-1.48483e-05	-9.53226e-06	-5.62282e-06	-7.23214e-06	-8.24033e-06	-7.86598e-06	-1.20392e-05	-1.25512e-05	-1.22766e-05	-6.60836e-06	-1.06633e-05
ARNT2	-1.75872e-05	-8.29717e-06	-1.27472e-05	-1.4188e-05	-1.47178e-05	-1.4588e-05	-9.7282e-06	-1.69843e-05	-1.45908e-05	-1.4498e-05	-9.73107e-06	-1.28764e-05	-1.44077e-05	-6.19081e-06	-1.352e-05	-1.27993e-05	-6.97127e-06	-1.84593e-05	-9.6986e-06	-1.46736e-05	-1.68163e-05	-1.54373e-05	-1.4223e-05	-1.24317e-05	-1.17567e-05	-9.87865e-06	-1.46278e-05	-8.15986e-06	-9.56457e-06	-9.58916e-06	-8.18327e-06	-7.68878e-06	-1.07875e-05	-1.47564e-05	-1.40184e-05	-1.1874e-05	-1.31109e-05	-2.55453e-06	-1.1648e-05	-1.97308e-05	-1.56042e-05	-7.82264e-06	-2.02485e-05	-1.31336e-05	-1.70377e-05	-1.41103e-05	-1.13294e-05	-1.58737e-05	-8.86151e-06
ARNTL	5.11265e-06	1.00497e-05	7.67126e-06	8.39478e-06	8.23973e-06	5.08526e-06	5.63608e-06	7.80192e-06	1.02911e-05	7.82512e-06	1.06429e-05	7.40684e-06	9.3062e-06	1.13579e-05	8.33783e-06	7.40763e-06	1.08099e-05	5.12137e-06	1.12053e-05	6.85143e-06	7.97506e-06	5.83696e-06	8.307e-06	6.29113e-06	1.05544e-05	1.06175e-05	5.92267e-06	8.95257e-06	7.9431e-06	-1.22944e-06	6.59893e-06	8.67578e-06	8.44169e-06	8.27213e-06	5.43359e-06	5.71025e-06	1.03042e-05	1.11874e-05	8.1003e-06	7.56078e-06	8.54375e-06	1.13162e-05	5.37584e-06	9.01905e-06	5.25095e-06	7.83888e-06	9.57369e-06	6.87612e-06	9.31649e-06
ASCL2	-2.75398e-05	-2.95915e-05	-2.71509e-05	-3.26151e-05	-2.80046e-05	-2.38043e-05	-2.06427e-05	-2.98692e-05	-3.29127e-05	-2.72057e-05	-2.92846e-05	-2.8779e-05	-3.29816e-05	-2.88954e-05	-2.93277e-05	-2.63765e-05	-2.59198e-05	-2.60468e-05	-2.73382e-05	-2.93616e-05	-2.82738e-05	-3.03443e-05	-2.85209e-05	-2.64671e-05	-3.03708e-05	-2.9199e-05	-2.54176e-05	-2.59334e-05	-2.47308e-05	-5.20022e-06	-2.4552e-05	-2.79655e-05	-2.57634e-05	-3.15304e-05	-2.29577e-05	-2.17169e-05	-3.00103e-05	-2.98027e-05	-2.83896e-05	-3.25059e-05	-2.78799e-05	-2.6868e-05	-2.82665e-05	-2.88219e-05	-2.93201e-05	-2.95461e-05	-3.0107e-05	-2.5945e-05	-2.73318e-05
ATF3	4.81361e-05	5.30521e-05	5.74381e-05	5.54009e-05	5.01805e-05	4.80095e-05	4.69282e-05	4.74609e-05	4.44258e-05	4.50603e-05	4.81674e-05	5.05191e-05	5.25345e-05	4.47694e-05	5.69174e-05	5.07577e-05	4.59032e-05	4.22367e-05	4.57451e-05	4.81453e-05	4.88355e-05	5.7883e-05	5.14519e-05	5.58619e-05	4.71324e-05	4.78485e-05	5.41123e-05	4.59935e-05	5.45791e-05	3.99506e-05	5.06082e-05	5.20895e-05	4.96554e-05	5.32591e-05	5.18029e-05	3.99498e-05	4.32181e-05	4.584e-05	5.73686e-05	4.92801e-05	4.1721e-05	4.60971e-05	4.90794e-05	5.21123e-05	5.12691e-05	5.78715e-05	5.15763e-05	4.8918e-05	4.58879e-05
ATF4	1.12859e-05	1.06017e-05	1.28148e-05	1.10034e-05	1.3901e-05	1.10759e-05	8.89254e-06	1.27237e-05	1.092e-05	1.22774e-05	1.28624e-05	9.99149e-06	1.25475e-05	9.01523e-06	1.48437e-05	1.26015e-05	1.17416e-05	1.22433e-05	1.36568e-05	1.00233e-05	1.41373e-05	1.14678e-05	1.40121e-05	1.2358e-05	1.28774e-05	1.34662e-05	1.41835e-05	1.02933e-05	1.30503e-05	7.7079e-06	7.96944e-06	8.51713e-06	1.28492e-05	1.11177e-05	1.37427e-05	6.86202e-06	1.06699e-05	3.60198e-06	1.29938e-05	1.35779e-05	1.29813e-05	1.2889e-05	1.36125e-05	1.27414e-05	9.3917e-06	1.36702e-05	1.04621e-05	1.4081e-05	8.75774e-06
ATF5	-1.57525e-05	-1.9506e-05	-2.25677e-05	-2.18106e-05	-1.01037e-05	-8.63614e-06	-2.18155e-05	-1.67348e-05	-1.86621e-05	-1.27177e-05	-9.77749e-06	-2.19881e-05	-1.29431e-05	-1.61033e-05	-8.30826e-06	-1.52144e-05	-1.31718e-05	-4.74001e-06	-9.11836e-06	-1.36153e-05	-1.10096e-05	-1.29869e-05	-9.77482e-06	-1.4087e-05	-1.61139e-05	-2.09971e-06	-4.95108e-06	-1.31582e-05	-1.26106e-05	-1.24157e-05	-1.80926e-05	-1.69321e-05	-1.3065e-05	-2.12241e-05	-3.47064e-06	-2.53919e-05	-2.70796e-05	-2.85829e-05	-1.85228e-05	-1.191e-05	-1.20067e-05	-6.08157e-06	-1.12183e-05	-1.94508e-05	-1.81053e-05	-1.70465e-05	-3.0104e-05	-7.82515e-06	-2.37166e-05
ATF6	3.15534e-05	3.281e-05	2.96725e-05	3.73541e-05	3.18963e-05	3.06972e-05	2.35121e-05	3.23988e-05	3.60568e-05	3.0093e-05	3.13829e-05	3.21274e-05	3.79532e-05	3.26218e-05	3.33148e-05	2.85288e-05	2.75285e-05	3.0763e-05	2.9182e-05	3.56776e-05	3.21968e-05	3.78371e-05	3.20637e-05	2.98029e-05	3.06348e-05	3.32499e-05	3.05595e-05	2.89484e-05	2.77643e-05	9.8129e-06	2.99936e-05	3.46555e-05	2.75636e-05	3.62678e-05	2.85432e-05	2.54649e-05	3.01176e-05	3.59813e-05	3.02699e-05	3.69937e-05	2.96124e-05	3.02181e-05	3.26432e-05	3.15368e-05	3.70283e-05	3.26898e-05	3.07868e-05	2.98446e-05	2.99901e-05
ATF7	2.61031e-05	2.75672e-05	3.63565e-05	3.05645e-05	2.9289e-05	3.13562e-05	3.34096e-05	2.72083e-05	2.54513e-05	2.60003e-05	2.02975e-05	2.82245e-05	2.57296e-05	2.44233e-05	2.62821e-05	2.67996e-05	2.5369e-05	2.0477e-05	2.561e-05	2.65562e-05	3.1237e-05	2.91041e-05	2.68136e-05	2.54426e-05	2.12798e-05	1.8845e-05	2.71603e-05	2.30965e-05	2.97392e-05	3.89724e-05	2.84721e-05	3.03892e-05	2.58636e-05	3.22886e-05	2.89324e-05	3.54429e-05	3.01585e-05	3.03544e-05	2.75444e-05	2.57e-05	2.42141e-05	2.48334e-05	2.80637e-05	3.33495e-05	3.2904e-05	3.02719e-05	3.20152e-05	2.846e-05	2.98943e-05
ATOH8	-4.79078e-05	-4.90387e-05	-5.87168e-05	-5.41135e-05	-5.08797e-05	-4.78436e-05	-4.91917e-05	-5.0619e-05	-4.79806e-05	-4.68804e-05	-4.28996e-05	-4.97725e-05	-4.95141e-05	-4.26451e-05	-5.03969e-05	-4.88679e-05	-4.46631e-05	-4.0607e-05	-4.61747e-05	-4.63801e-05	-5.27621e-05	-5.11927e-05	-4.94771e-05	-4.80982e-05	-4.58091e-05	-4.02676e-05	-4.82624e-05	-4.20489e-05	-5.02715e-05	-4.46027e-05	-4.51191e-05	-4.76273e-05	-4.72388e-05	-5.46717e-05	-4.75351e-05	-4.90486e-05	-5.22981e-05	-4.48415e-05	-5.19052e-05	-5.03035e-05	-4.59517e-05	-4.36952e-05	-5.08051e-05	-5.54119e-05	-5.21065e-05	-5.47131e-05	-5.52887e-05	-4.92881e-05	-4.85586e-05
BACH2	-4.96064e-05	-4.83893e-05	-5.27614e-05	-5.51259e-05	-5.0545e-05	-5.02522e-05	-4.43968e-05	-5.01559e-05	-5.03162e-05	-4.68085e-05	-4.42202e-05	-4.94168e-05	-5.30478e-05	-4.44881e-05	-5.12014e-05	-4.66872e-05	-4.2305e-05	-4.63952e-05	-4.45923e-05	-5.12148e-05	-5.22184e-05	-5.59168e-05	-4.96885e-05	-4.80243e-05	-4.45544e-05	-4.49054e-05	-4.97691e-05	-4.25932e-05	-4.69765e-05	-3.67661e-05	-4.6695e-05	-5.03032e-05	-4.47039e-05	-5.50364e-05	-4.86793e-05	-4.59061e-05	-4.7446e-05	-4.76456e-05	-4.9127e-05	-5.40276e-05	-4.54875e-05	-4.43554e-05	-5.25268e-05	-5.16074e-05	-5.6329e-05	-5.2799e-05	-4.96151e-05	-4.93085e-05	-4.6136e-05
BARX1	-2.81461e-05	-2.46797e-05	-2.67302e-05	-2.59439e-05	-2.87754e-05	-2.89142e-05	-2.62225e-05	-2.86332e-05	-3.03877e-05	-2.80634e-05	-2.7238e-05	-2.57941e-05	-2.67665e-05	-2.56411e-05	-2.74988e-05	-2.61971e-05	-2.62306e-05	-3.3432e-05	-2.89961e-05	-2.72083e-05	-3.15576e-05	-2.56598e-05	-2.7982e-05	-2.62998e-05	-2.69602e-05	-2.82934e-05	-2.8256e-05	-2.45206e-05	-2.45081e-05	-2.5887e-05	-2.59229e-05	-2.45305e-05	-2.5784e-05	-2.76424e-05	-2.97032e-05	-2.94462e-05	-2.7754e-05	-2.25506e-05	-2.60833e-05	-3.11555e-05	-2.90965e-05	-2.87745e-05	-3.14739e-05	-2.68961e-05	-2.87633e-05	-2.71821e-05	-2.48417e-05	-3.07473e-05	-2.43971e-05
BATF	-1.79256e-05	-1.03115e-05	-6.92548e-06	-1.22605e-05	-1.04434e-05	-1.27893e-05	-1.61063e-05	-1.84268e-05	-2.84419e-05	-1.67185e-05	-1.29687e-05	-1.60802e-05	-1.08513e-05	-1.84987e-05	-2.67512e-06	-9.61248e-06	-1.28198e-05	-2.64616e-05	-1.4302e-05	-1.66881e-05	-1.65011e-05	-4.575e-06	-8.6974e-06	-6.52359e-06	-1.66819e-05	-1.08033e-05	-3.57566e-06	-1.20351e-05	-1.26578e-07	-9.85697e-06	-1.49036e-05	-1.0305e-05	-8.08196e-06	-1.56539e-05	-6.26375e-06	-3.12034e-05	-2.64603e-05	-2.31533e-05	-6.56766e-06	-1.99334e-05	-2.06011e-05	-1.29085e-05	-1.82067e-05	-1.07667e-05	-1.88133e-05	-6.34526e-06	-1.63991e-05	-1.33707e-05	-1.76453e-05
BCL11A	1.99987e-06	7.53912e-06	3.73524e-06	6.50267e-06	7.73682e-06	5.74727e-06	-5.09772e-07	3.86355e-06	5.09025e-06	4.9566e-06	8.92564e-06	3.16752e-06	9.97168e-06	8.5841e-06	9.81127e-06	4.50744e-06	7.53614e-06	2.78722e-06	8.79689e-06	6.57854e-06	6.01512e-06	8.70852e-06	8.06299e-06	4.7765e-06	5.73946e-06	1.23066e-05	8.00581e-06	6.94633e-06	7.68872e-06	-5.80922e-06	3.97365e-06	8.91132e-06	6.03355e-06	5.59378e-06	7.10598e-06	-3.18999e-06	1.17178e-06	6.90622e-06	4.94748e-06	6.02753e-06	4.5026e-06	1.0807e-05	3.30736e-06	5.81142e-06	4.2595e-06	6.10283e-06	1.94177e-06	5.74226e-06	3.99344e-06
BCL6	9.92661e-06	1.56599e-05	1.65512e-05	1.2748e-05	1.26736e-05	1.09187e-05	1.27213e-05	9.4327e-06	6.85767e-06	1.0057e-05	1.48178e-05	1.20206e-05	1.24152e-05	1.15822e-05	1.79317e-05	1.47375e-05	1.43693e-05	7.92663e-06	1.32667e-05	9.51093e-06	1.04678e-05	1.47993e-05	1.41244e-05	1.80584e-05	1.2943e-05	1.48871e-05	1.65893e-05	1.36267e-05	1.85809e-05	1.24782e-05	1.44779e-05	1.39568e-05	1.55078e-05	1.12392e-05	1.56997e-05	5.55292e-06	7.18044e-06	9.49993e-06	1.85968e-05	8.76957e-06	8.08758e-06	1.40955e-05	9.57986e-06	1.30262e-05	8.58839e-06	1.69266e-05	1.25692e-05	1.24231e-05	1.06158e-05
BCL6B	3.47702e-05	4.19806e-05	5.23086e-05	3.91768e-05	4.05996e-05	3.63945e-05	4.43971e-05	3.63693e-05	3.00912e-05	3.56358e-05	3.7838e-05	3.84353e-05	3.50468e-05	3.30457e-05	4.51311e-05	4.32147e-05	4.11355e-05	2.8552e-05	4.04397e-05	3.04618e-05	3.98722e-05	3.80927e-05	4.09738e-05	4.54698e-05	3.84041e-05	3.46786e-05	4.33448e-05	3.65026e-05	4.88842e-05	4.79414e-05	3.91387e-05	3.7242e-05	4.36336e-05	3.89298e-05	4.33468e-05	3.55222e-05	3.72951e-05	2.96589e-05	4.91189e-05	3.26453e-05	3.33423e-05	3.8771e-05	3.6462e-05	4.46658e-05	3.28781e-05	4.76992e-05	4.46118e-05	4.06436e-05	3.74955e-05
BHLHE40	2.17771e-05	2.52733e-05	2.709e-05	2.65274e-05	2.327e-05	2.01717e-05	2.16106e-05	2.35264e-05	2.34308e-05	2.16729e-05	2.25726e-05	2.413e-05	2.4712e-05	2.23096e-05	2.46687e-05	2.33471e-05	2.2403e-05	1.76735e-05	2.24404e-05	2.18243e-05	2.31391e-05	2.4411e-05	2.3442e-05	2.35954e-05	2.38152e-05	2.10795e-05	2.19897e-05	2.1349e-05	2.40918e-05	1.42941e-05	2.17545e-05	2.34923e-05	2.29624e-05	2.58298e-05	2.05896e-05	2.02289e-05	2.48741e-05	2.3734e-05	2.59494e-05	2.32941e-05	2.11997e-05	2.15644e-05	2.20455e-05	2.58219e-05	2.30127e-05	2.63117e-05	2.72355e-05	2.16896e-05	2.36633e-05
BHLHE41	-3.22449e-05	-4.03252e-05	-4.21058e-05	-4.18577e-05	-4.31207e-05	-4.39302e-05	-3.43462e-05	-3.49196e-05	-3.60642e-05	-3.58328e-05	-3.64903e-05	-3.47993e-05	-4.31519e-05	-3.99165e-05	-4.34542e-05	-3.51678e-05	-3.8364e-05	-3.08403e-05	-4.09828e-05	-4.00832e-05	-4.29279e-05	-4.5318e-05	-4.12164e-05	-3.5302e-05	-3.14632e-05	-4.14513e-05	-4.26129e-05	-3.59019e-05	-4.23337e-05	-3.30801e-05	-3.79852e-05	-4.64785e-05	-3.64091e-05	-4.24583e-05	-4.36158e-05	-3.33141e-05	-3.20942e-05	-4.2923e-05	-3.62937e-05	-3.82623e-05	-3.32632e-05	-4.41293e-05	-3.66068e-05	-4.25228e-05	-4.30006e-05	-4.08311e-05	-3.4366e-05	-4.03228e-05	-3.67659e-05
BPTF	2.679e-05	2.62252e-05	2.60065e-05	2.99108e-05	2.52652e-05	2.53515e-05	1.98307e-05	2.46283e-05	2.33864e-05	2.27938e-05	2.46453e-05	2.60606e-05	2.96915e-05	2.19093e-05	3.02395e-05	2.50005e-05	2.01265e-05	2.48509e-05	2.0498e-05	2.778e-05	2.41431e-05	3.40412e-05	2.66309e-05	2.93715e-05	2.32582e-05	2.61103e-05	2.90154e-05	2.29137e-05	2.57457e-05	1.33511e-05	2.57277e-05	2.71255e-05	2.36102e-05	2.78206e-05	2.66862e-05	1.629e-05	1.8415e-05	2.25037e-05	2.83747e-05	2.84271e-05	2.07355e-05	2.14987e-05	2.70754e-05	2.42148e-05	2.92421e-05	2.93573e-05	2.31347e-05	2.46714e-05	2.0955e-05
BRCA1	0.000100092	0.000113286	0.00013452	0.000118205	0.000104375	9.45857e-05	0.000111746	0.000104098	9.45751e-05	9.57985e-05	9.46362e-05	0.000110938	0.000102969	9.17523e-05	0.000111696	0.000110055	9.94086e-05	7.50824e-05	9.6448e-05	9.3172e-05	0.000103935	0.000110239	0.000104676	0.000113559	0.00010202	8.35465e-05	0.000103576	9.40666e-05	0.000116718	9.8738e-05	0.000103435	0.000104541	0.00010689	0.000115791	9.9317e-05	0.000100284	0.000110567	9.95503e-05	0.00012415	9.7599e-05	9.05205e-05	9.05722e-05	0.000100304	0.000119864	0.00010398	0.000124151	0.000127687	9.98837e-05	0.000107252
CBFB	-6.6895e-06	-4.31343e-06	-1.31067e-05	-1.06814e-05	-5.25378e-06	-1.27409e-06	-2.37477e-06	-6.80023e-06	2.59658e-06	-2.67625e-06	1.67134e-06	-6.80528e-06	-6.76405e-06	6.15887e-06	-8.40111e-06	-7.55428e-06	2.5991e-06	6.50459e-06	3.45777e-06	-2.58009e-06	-3.15988e-06	-1.15426e-05	-6.01824e-06	-7.89442e-06	-2.58768e-06	5.26126e-06	-6.37713e-06	5.45114e-07	-8.91787e-06	3.30054e-08	1.45432e-06	-9.81772e-07	-5.24819e-06	-8.09467e-06	-2.16332e-06	4.65902e-06	-3.55069e-06	6.58429e-06	-1.01066e-05	-4.96558e-06	-1.1184e-06	6.96656e-06	-6.00959e-06	-9.40742e-06	-5.38647e-06	-1.1808e-05	-1.06155e-05	-2.44757e-06	-2.65596e-06
CEBPA	-2.02332e-06	6.92754e-06	3.61376e-06	3.06705e-06	1.89148e-06	1.56652e-06	9.99939e-07	-2.73703e-06	-3.31557e-06	-8.83889e-07	5.46027e-06	1.39992e-06	3.87818e-06	5.09664e-06	7.36167e-06	2.97845e-06	5.1021e-06	-3.96603e-06	3.25022e-06	1.30094e-06	-1.5662e-06	6.40626e-06	3.40042e-06	6.47641e-06	1.57501e-06	7.28243e-06	5.84379e-06	5.3757e-06	8.2689e-06	-3.89726e-07	6.03173e-06	7.96699e-06	4.50019e-06	9.9179e-07	4.88567e-06	-6.00043e-06	-5.23085e-06	6.06575e-06	6.29182e-06	-2.78317e-06	-3.58731e-06	5.94849e-06	-3.47411e-06	1.67141e-06	-6.9171e-07	4.83228e-06	4.33202e-07	4.25285e-07	1.55229e-06
CEBPB	2.53152e-05	3.52881e-05	3.66119e-05	2.9113e-05	2.43118e-05	2.30595e-05	3.736e-05	2.45111e-05	2.58585e-05	2.44259e-05	3.05733e-05	3.19105e-05	2.32253e-05	3.13365e-05	2.88742e-05	3.12795e-05	3.32335e-05	2.19907e-05	2.90075e-05	2.25775e-05	2.36226e-05	2.4753e-05	2.58295e-05	3.54605e-05	3.12137e-05	2.57472e-05	2.64044e-05	3.06838e-05	3.33129e-05	3.46677e-05	3.69983e-05	3.1293e-05	3.16147e-05	2.83322e-05	2.67993e-05	3.31645e-05	3.0804e-05	3.61179e-05	3.82078e-05	2.01732e-05	2.2102e-05	2.89344e-05	2.19979e-05	2.96643e-05	2.36808e-05	3.30361e-05	3.70393e-05	2.51602e-05	3.24295e-05
CEBPD	6.15993e-06	2.706e-06	-4.29199e-08	4.06606e-06	1.2952e-06	-1.50609e-06	-1.09163e-08	6.43762e-06	8.73312e-06	4.36584e-06	5.31488e-06	5.06522e-06	4.24595e-06	3.37191e-06	1.46651e-06	3.28321e-06	1.90914e-06	7.68277e-06	2.23211e-06	3.74035e-06	2.19482e-06	9.79768e-07	2.34276e-06	3.18287e-06	8.14732e-06	3.42037e-06	-3.55947e-07	2.861e-06	-1.77738e-06	-9.4644e-06	1.0771e-06	-1.00772e-06	2.29878e-06	3.51201e-06	-1.9983e-06	2.3521e-06	7.67282e-06	1.90421e-06	3.66296e-06	7.29821e-06	6.39519e-06	5.8253e-07	5.21665e-06	1.34793e-06	2.37892e-06	2.48822e-06	5.51068e-06	1.78524e-06	3.08058e-06
CEBPG	-7.52186e-06	2.10117e-07	-5.79615e-06	-2.5077e-06	-3.10505e-06	-4.65892e-06	-9.28646e-06	-7.17303e-06	-6.52337e-06	-5.48871e-06	9.98995e-07	-5.24771e-06	6.83686e-07	3.13416e-07	1.61204e-06	-3.86754e-06	-1.07391e-06	-7.97771e-06	-1.64788e-06	-2.78692e-06	-6.60999e-06	9.79449e-07	-1.59861e-06	-1.6247e-06	-2.98822e-06	4.16883e-06	-5.37005e-07	-2.8378e-07	2.47e-07	-1.4746e-05	-2.69749e-06	1.39322e-06	-2.1345e-06	-4.74898e-06	-2.24487e-06	-1.49712e-05	-1.07277e-05	-3.36507e-07	-2.0691e-06	-5.6483e-06	-7.02361e-06	1.14779e-06	-8.33782e-06	-4.85807e-06	-6.32496e-06	-2.5202e-06	-7.27606e-06	-5.30603e-06	-5.01486e-06
CEBPZ	-6.1513e-06	-1.23913e-05	-1.26367e-05	-1.38964e-05	-5.32849e-06	-4.23448e-06	-6.07039e-06	-4.75677e-06	-1.65193e-06	-3.06687e-06	-5.47529e-06	-1.0312e-05	-1.04232e-05	-5.80004e-06	-1.10548e-05	-8.53312e-06	-4.45322e-06	4.05264e-06	-1.21028e-06	-7.47921e-06	-1.70763e-06	-1.55941e-05	-7.03723e-06	-1.21183e-05	-5.52344e-06	-3.86646e-06	-8.1509e-06	-7.16712e-06	-1.20137e-05	3.57076e-07	-9.7592e-06	-1.24062e-05	-7.66858e-06	-1.0458e-05	-4.71279e-06	8.70922e-07	-2.99844e-06	-1.17288e-05	-1.32802e-05	-3.8348e-06	4.02602e-07	-1.65998e-06	-2.78479e-06	-9.04157e-06	-8.65578e-06	-1.2701e-05	-1.17906e-05	-2.17537e-06	-8.17973e-06
CREB1	5.46513e-05	5.7447e-05	6.51445e-05	5.78558e-05	5.38857e-05	5.01914e-05	6.12296e-05	5.6911e-05	5.80746e-05	5.34123e-05	5.28607e-05	5.83246e-05	5.1236e-05	5.28028e-05	5.35956e-05	5.65728e-05	5.52976e-05	5.10257e-05	5.50308e-05	4.97918e-05	5.71006e-05	5.0089e-05	5.33315e-05	5.68756e-05	5.73478e-05	4.69577e-05	5.08095e-05	5.0954e-05	5.49389e-05	5.45483e-05	5.6123e-05	5.21793e-05	5.51755e-05	5.91121e-05	5.12771e-05	6.30593e-05	6.43307e-05	5.55249e-05	6.15534e-05	5.42851e-05	5.35234e-05	5.18355e-05	5.55381e-05	6.00044e-05	5.45037e-05	6.02004e-05	6.60123e-05	5.46918e-05	5.78644e-05
CREB3	2.14246e-05	2.61314e-05	2.34329e-05	2.27713e-05	1.78707e-05	1.43855e-05	2.28195e-05	2.10182e-05	2.36315e-05	1.96901e-05	2.61199e-05	2.46801e-05	2.03471e-05	2.39947e-05	2.2416e-05	2.35883e-05	2.40066e-05	2.11869e-05	2.17855e-05	1.85762e-05	1.73904e-05	1.88956e-05	2.01667e-05	2.70507e-05	2.7641e-05	2.26061e-05	1.90064e-05	2.3405e-05	2.16659e-05	1.23325e-05	2.53252e-05	2.07107e-05	2.3377e-05	2.12812e-05	1.7502e-05	2.03795e-05	2.42695e-05	2.46147e-05	2.88035e-05	1.9798e-05	1.95399e-05	2.11113e-05	1.87349e-05	2.02926e-05	1.72155e-05	2.44963e-05	2.72754e-05	1.85981e-05	2.28518e-05
CREB3L1	2.4088e-05	2.51089e-05	2.92371e-05	2.45842e-05	2.32177e-05	1.97061e-05	2.84576e-05	2.66106e-05	2.80339e-05	2.44942e-05	2.36804e-05	2.62512e-05	2.08999e-05	2.38223e-05	2.13279e-05	2.53149e-05	2.57839e-05	2.25788e-05	2.57088e-05	2.01435e-05	2.56591e-05	1.75512e-05	2.26841e-05	2.36413e-05	2.77905e-05	1.90824e-05	1.93857e-05	2.23662e-05	2.28e-05	2.37777e-05	2.33751e-05	2.03706e-05	2.47451e-05	2.58445e-05	1.98303e-05	3.11535e-05	3.35159e-05	2.44339e-05	2.71243e-05	2.38479e-05	2.59492e-05	2.28187e-05	2.43747e-05	2.73371e-05	2.1914e-05	2.58037e-05	3.22838e-05	2.37938e-05	2.72925e-05
CREB3L2	-2.43604e-05	-2.775e-05	-2.86359e-05	-3.21401e-05	-2.39568e-05	-2.36949e-05	-2.05022e-05	-2.31372e-05	-2.13681e-05	-2.06719e-05	-2.14888e-05	-2.67049e-05	-2.95076e-05	-2.19123e-05	-2.85725e-05	-2.40137e-05	-1.91452e-05	-1.64833e-05	-1.80246e-05	-2.68424e-05	-2.19115e-05	-3.47871e-05	-2.49075e-05	-2.75274e-05	-2.0976e-05	-2.15481e-05	-2.61161e-05	-2.1923e-05	-2.65774e-05	-1.23266e-05	-2.55282e-05	-2.94832e-05	-2.25193e-05	-2.94649e-05	-2.30798e-05	-1.6363e-05	-1.94767e-05	-2.75669e-05	-2.8154e-05	-2.50897e-05	-1.75077e-05	-1.87964e-05	-2.32621e-05	-2.61691e-05	-2.9653e-05	-2.96411e-05	-2.65408e-05	-2.11515e-05	-2.33657e-05
CREB5	5.60776e-06	3.3701e-06	3.03981e-06	2.03361e-06	1.83124e-06	1.29076e-07	2.96929e-06	3.7629e-06	2.23149e-06	3.15739e-06	6.2696e-06	4.18732e-06	2.1337e-06	8.86429e-07	5.64215e-06	5.81698e-06	3.1256e-06	7.4491e-06	2.55722e-06	1.41632e-06	1.32943e-06	2.58503e-06	3.80312e-06	8.77958e-06	7.03259e-06	4.93029e-06	5.17345e-06	3.94403e-06	3.86918e-06	1.21814e-06	3.90844e-06	-7.67873e-07	5.31598e-06	9.30096e-07	4.03952e-06	-4.88798e-07	1.61207e-06	-3.79591e-06	8.12876e-06	3.88258e-06	3.42656e-06	1.72087e-06	4.70468e-06	8.20328e-07	-2.42663e-07	5.47248e-06	3.29782e-06	3.74928e-06	5.1795e-07
CREM	-5.18175e-06	-5.68442e-06	-4.06404e-06	-8.0324e-06	-9.2039e-06	-9.30366e-06	7.73778e-07	-5.51534e-06	-4.91319e-06	-5.90779e-06	-6.69565e-06	-3.74296e-06	-1.14667e-05	-5.63341e-06	-1.07764e-05	-4.69717e-06	-4.25905e-06	-5.90591e-06	-6.41114e-06	-9.31424e-06	-8.07498e-06	-1.27901e-05	-9.13664e-06	-5.39912e-06	-3.52159e-06	-1.09981e-05	-1.05905e-05	-5.34612e-06	-7.24329e-06	2.90488e-06	-3.69736e-06	-8.84709e-06	-5.09489e-06	-7.26402e-06	-9.67238e-06	2.67229e-06	4.58366e-07	-3.76628e-06	-4.17555e-06	-9.3553e-06	-5.09226e-06	-8.30565e-06	-7.44419e-06	-6.08457e-06	-8.82792e-06	-7.00737e-06	-3.02377e-07	-7.74292e-06	-2.46125e-06
CTCFL	-4.30501e-05	-6.92314e-05	-7.8304e-05	-6.95163e-05	-6.13563e-05	-5.15894e-05	-5.15846e-05	-4.91143e-05	-3.92835e-05	-4.70617e-05	-5.36654e-05	-5.59451e-05	-6.47063e-05	-5.27293e-05	-7.25943e-05	-5.96928e-05	-5.75077e-05	-1.84691e-05	-5.51948e-05	-4.97603e-05	-5.35933e-05	-7.18204e-05	-6.23174e-05	-6.27217e-05	-5.08714e-05	-5.30052e-05	-6.35826e-05	-5.37922e-05	-7.71031e-05	-3.92801e-05	-5.3726e-05	-6.84376e-05	-6.14503e-05	-6.42383e-05	-5.781e-05	-3.12931e-05	-4.67474e-05	-5.80812e-05	-7.06487e-05	-4.57473e-05	-3.95294e-05	-5.61313e-05	-4.36083e-05	-7.04522e-05	-5.25083e-05	-7.34266e-05	-6.6221e-05	-5.12404e-05	-5.70806e-05
DBP	-3.7345e-05	-3.45227e-05	-3.66805e-05	-4.11691e-05	-2.90334e-05	-3.40932e-05	-3.88235e-05	-3.53133e-05	-4.0771e-05	-3.12268e-05	-2.50424e-05	-3.98908e-05	-3.30012e-05	-3.41487e-05	-2.51346e-05	-2.98097e-05	-2.64925e-05	-3.23429e-05	-2.45588e-05	-3.80926e-05	-3.26606e-05	-3.62354e-05	-2.74302e-05	-3.04034e-05	-2.88647e-05	-2.10384e-05	-2.49628e-05	-2.87273e-05	-2.53676e-05	-3.21673e-05	-3.93352e-05	-3.82388e-05	-2.62115e-05	-4.20575e-05	-2.54714e-05	-4.88357e-05	-4.1643e-05	-5.00245e-05	-3.15178e-05	-3.58497e-05	-2.98431e-05	-2.37246e-05	-3.5039e-05	-3.4882e-05	-4.63003e-05	-3.28536e-05	-4.19698e-05	-2.87158e-05	-3.9328e-05
DDIT3	-1.91365e-05	-2.26464e-05	-2.39099e-05	-1.87793e-05	-2.2666e-05	-2.15393e-05	-2.59328e-05	-2.14969e-05	-2.48951e-05	-2.24802e-05	-2.41949e-05	-2.07424e-05	-1.846e-05	-2.50939e-05	-2.06836e-05	-2.18518e-05	-2.69752e-05	-2.36843e-05	-2.80124e-05	-1.85374e-05	-2.49914e-05	-1.48456e-05	-2.16638e-05	-2.06991e-05	-2.39442e-05	-2.3532e-05	-2.04461e-05	-2.23637e-05	-2.20118e-05	-2.66753e-05	-2.32876e-05	-2.10985e-05	-2.30635e-05	-2.10369e-05	-2.30748e-05	-2.86189e-05	-2.64059e-05	-2.36878e-05	-2.2436e-05	-2.03482e-05	-2.35746e-05	-2.78901e-05	-2.11438e-05	-2.32889e-05	-1.87894e-05	-2.13773e-05	-2.35507e-05	-2.42038e-05	-2.35041e-05
DLX3	-2.07607e-05	-3.08791e-05	-2.85592e-05	-3.06254e-05	-2.31601e-05	-2.01104e-05	-2.28062e-05	-2.2842e-05	-2.56575e-05	-2.13465e-05	-2.53179e-05	-2.69391e-05	-2.79471e-05	-2.87689e-05	-2.5876e-05	-2.38302e-05	-2.56368e-05	-1.41777e-05	-2.38382e-05	-2.43742e-05	-2.15614e-05	-2.76049e-05	-2.37685e-05	-2.4928e-05	-2.54451e-05	-2.38345e-05	-2.12752e-05	-2.5024e-05	-2.62206e-05	-9.76186e-06	-2.65446e-05	-3.05041e-05	-2.40381e-05	-2.88338e-05	-1.91681e-05	-2.09588e-05	-2.63543e-05	-3.57904e-05	-2.80683e-05	-2.22128e-05	-1.96242e-05	-2.44738e-05	-1.88625e-05	-2.74809e-05	-2.50609e-05	-2.77015e-05	-3.08386e-05	-1.96531e-05	-2.82463e-05
DNMT1	7.38788e-05	0.000102277	0.000134891	8.20935e-05	8.81077e-05	7.84197e-05	0.000124602	7.63297e-05	5.74369e-05	7.77744e-05	8.74821e-05	9.02779e-05	6.38001e-05	7.61438e-05	0.000101495	0.0001062	0.000105419	5.52359e-05	9.67597e-05	5.50861e-05	8.55147e-05	7.33521e-05	8.98533e-05	0.000114079	9.04976e-05	7.16463e-05	9.83135e-05	8.829e-05	0.000124457	0.000150707	0.00010122	8.43626e-05	0.000109095	8.26524e-05	0.000102208	9.59552e-05	8.99398e-05	6.97628e-05	0.00012603	5.54513e-05	6.99022e-05	9.12071e-05	7.33096e-05	0.000105387	6.13999e-05	0.000113898	0.000114019	9.17597e-05	9.25699e-05
E2F2	1.6256e-05	2.68993e-05	3.45434e-05	2.1997e-05	2.15323e-05	1.73196e-05	3.03367e-05	1.89912e-05	1.53382e-05	1.88167e-05	2.10588e-05	2.2826e-05	1.65864e-05	2.07156e-05	2.37271e-05	2.55708e-05	2.69768e-05	8.25827e-06	2.43591e-05	1.30902e-05	2.05487e-05	1.71687e-05	2.15263e-05	2.56733e-05	2.28561e-05	1.60951e-05	2.11862e-05	2.18604e-05	3.06847e-05	3.2509e-05	2.37796e-05	2.21919e-05	2.66159e-05	2.19693e-05	2.1541e-05	2.39637e-05	2.55704e-05	2.19456e-05	3.05153e-05	1.25054e-05	1.70561e-05	2.25297e-05	1.54903e-05	2.814e-05	1.46577e-05	2.79296e-05	3.15653e-05	2.04629e-05	2.56386e-05
E2F4	4.66494e-05	5.53749e-05	7.24688e-05	5.51613e-05	4.95188e-05	4.57849e-05	6.37676e-05	4.86732e-05	4.11123e-05	4.51601e-05	4.21431e-05	5.44288e-05	4.32426e-05	4.23322e-05	5.15814e-05	5.51372e-05	5.01322e-05	3.05875e-05	4.65939e-05	4.00008e-05	4.98911e-05	4.8571e-05	4.87057e-05	5.60147e-05	4.74396e-05	3.31804e-05	4.89034e-05	4.4937e-05	6.04828e-05	6.73243e-05	5.26863e-05	4.99766e-05	5.37118e-05	5.52443e-05	4.88108e-05	5.71125e-05	5.68247e-05	4.84249e-05	6.29061e-05	4.04682e-05	4.16122e-05	4.23213e-05	4.59636e-05	6.1098e-05	4.78186e-05	6.14554e-05	6.71262e-05	4.81582e-05	5.50672e-05
E2F6	5.30368e-05	5.60819e-05	5.31646e-05	4.75065e-05	4.9487e-05	5.31493e-05	6.28749e-05	4.97042e-05	5.86781e-05	5.17479e-05	6.01795e-05	5.43056e-05	4.54982e-05	5.97562e-05	5.21253e-05	5.37176e-05	5.9891e-05	6.74489e-05	5.91574e-05	5.00137e-05	5.35124e-05	4.47196e-05	5.05172e-05	6.02878e-05	5.72314e-05	5.93457e-05	5.3413e-05	5.60875e-05	5.11127e-05	6.39206e-05	6.64198e-05	5.40892e-05	5.42922e-05	5.0027e-05	5.82787e-05	6.66088e-05	5.39834e-05	5.96456e-05	5.9116e-05	5.0862e-05	5.14139e-05	6.1481e-05	5.34317e-05	4.7881e-05	5.09313e-05	5.30727e-05	5.25374e-05	5.64984e-05	5.29406e-05
E2F8	1.74833e-06	-3.354e-06	7.61478e-07	-1.3185e-06	2.84512e-06	1.80786e-06	-7.13772e-07	2.78704e-06	1.75185e-07	2.2696e-06	-1.07646e-06	-1.36364e-06	-9.63085e-08	-3.93859e-06	8.72864e-07	8.3492e-07	-1.09381e-06	3.06737e-06	1.23458e-06	-4.85326e-07	4.19804e-06	-9.69345e-07	1.99662e-06	-1.13143e-06	3.04401e-08	-7.33132e-07	2.04417e-06	-2.11202e-06	-8.34726e-08	3.05525e-06	-4.39478e-06	-4.38475e-06	5.26542e-07	-1.89329e-07	2.49125e-06	3.01218e-08	1.16563e-06	-9.0669e-06	-1.14422e-06	3.25266e-06	3.66302e-06	-2.86774e-07	4.44828e-06	1.51124e-06	3.9284e-09	5.0622e-07	-1.25795e-06	3.65847e-06	-2.13478e-06
EBF1	-2.54802e-05	-4.7082e-05	-5.96371e-05	-4.4401e-05	-3.81514e-05	-3.26971e-05	-4.4263e-05	-2.96499e-05	-2.05208e-05	-2.86209e-05	-3.07586e-05	-3.80668e-05	-3.54894e-05	-3.31546e-05	-4.42557e-05	-4.074e-05	-3.97373e-05	-3.21013e-06	-3.51064e-05	-2.70736e-05	-3.31831e-05	-4.23074e-05	-3.78818e-05	-4.19731e-05	-3.09912e-05	-2.58931e-05	-3.8958e-05	-3.4783e-05	-5.48147e-05	-4.48299e-05	-3.86737e-05	-4.5498e-05	-4.19776e-05	-4.18293e-05	-3.68461e-05	-2.95558e-05	-3.45667e-05	-4.14776e-05	-4.95674e-05	-2.14653e-05	-2.21618e-05	-3.4312e-05	-2.40092e-05	-4.96832e-05	-3.18146e-05	-4.95926e-05	-5.05226e-05	-3.15918e-05	-4.19261e-05
EGR2	-2.22919e-05	-2.17838e-05	-2.80989e-05	-2.45462e-05	-2.07057e-05	-1.79663e-05	-2.10361e-05	-2.16003e-05	-1.61613e-05	-1.87668e-05	-1.81723e-05	-2.2834e-05	-2.10629e-05	-1.37994e-05	-2.46704e-05	-2.3645e-05	-1.69698e-05	-1.53604e-05	-1.6201e-05	-1.82458e-05	-1.98423e-05	-2.48181e-05	-2.17931e-05	-2.60468e-05	-2.05683e-05	-1.52404e-05	-2.30464e-05	-1.7523e-05	-2.44446e-05	-1.85586e-05	-1.93662e-05	-1.82889e-05	-2.20169e-05	-2.29011e-05	-2.0686e-05	-1.54833e-05	-1.95476e-05	-1.28367e-05	-2.7619e-05	-2.06607e-05	-1.72735e-05	-1.40782e-05	-2.20287e-05	-2.34911e-05	-2.05648e-05	-2.73619e-05	-2.54141e-05	-2.01848e-05	-1.87762e-05
EGR3	-2.52962e-05	-2.99799e-05	-4.10744e-05	-3.18868e-05	-2.63432e-05	-2.26937e-05	-3.32059e-05	-2.69782e-05	-2.08912e-05	-2.36315e-05	-2.06344e-05	-3.01636e-05	-2.41004e-05	-2.03748e-05	-2.78343e-05	-3.00305e-05	-2.48824e-05	-1.2017e-05	-2.25339e-05	-2.09639e-05	-2.59176e-05	-2.75538e-05	-2.60366e-05	-2.9958e-05	-2.52362e-05	-1.43605e-05	-2.52459e-05	-2.26576e-05	-3.29591e-05	-3.25108e-05	-2.60963e-05	-2.59945e-05	-2.8603e-05	-3.11117e-05	-2.37155e-05	-2.83225e-05	-3.15894e-05	-2.46331e-05	-3.47923e-05	-2.17209e-05	-2.1502e-05	-1.90317e-05	-2.43243e-05	-3.44529e-05	-2.58743e-05	-3.45592e-05	-3.88379e-05	-2.42305e-05	-2.9955e-05
ELF1	1.7363e-05	2.10626e-05	1.62511e-05	2.01188e-05	1.94284e-05	2.15919e-05	1.66442e-05	1.68339e-05	2.1697e-05	1.79934e-05	2.15795e-05	1.82737e-05	2.18072e-05	2.40182e-05	2.06231e-05	1.66931e-05	2.02032e-05	2.17608e-05	2.09411e-05	2.21695e-05	1.96218e-05	2.2123e-05	1.94153e-05	1.88773e-05	1.77548e-05	2.49323e-05	2.03593e-05	2.02956e-05	1.80077e-05	1.27148e-05	2.29389e-05	2.46932e-05	1.73668e-05	2.0211e-05	2.12218e-05	1.82375e-05	1.53007e-05	2.66392e-05	1.77277e-05	2.02603e-05	1.69486e-05	2.4011e-05	1.82156e-05	1.72954e-05	2.22155e-05	1.8244e-05	1.51219e-05	1.94623e-05	1.84318e-05
ELF2	3.19982e-05	3.57506e-05	2.98438e-05	3.32098e-05	2.79253e-05	2.44655e-05	2.98088e-05	3.20784e-05	3.85381e-05	3.04397e-05	3.7715e-05	3.45045e-05	3.22426e-05	3.64863e-05	3.15398e-05	3.17893e-05	3.38081e-05	3.55318e-05	3.29282e-05	3.07931e-05	2.8656e-05	2.86431e-05	3.0055e-05	3.50865e-05	3.87494e-05	3.54614e-05	2.76325e-05	3.32696e-05	2.78268e-05	1.39537e-05	3.50645e-05	3.10515e-05	3.15056e-05	3.21819e-05	2.63111e-05	3.09196e-05	3.54156e-05	3.73718e-05	3.6469e-05	3.32706e-05	3.12683e-05	3.28788e-05	3.01751e-05	2.89014e-05	2.91096e-05	3.27444e-05	3.56817e-05	2.89299e-05	3.24931e-05
ELF3	1.51951e-05	1.73082e-05	1.4073e-05	1.50783e-05	1.17805e-05	9.52142e-06	1.40483e-05	1.4332e-05	1.6649e-05	1.3449e-05	1.8662e-05	1.65617e-05	1.42638e-05	1.63194e-05	1.55315e-05	1.57993e-05	1.58359e-05	1.66629e-05	1.45752e-05	1.31876e-05	1.14367e-05	1.31518e-05	1.3759e-05	1.88636e-05	1.93301e-05	1.68211e-05	1.32718e-05	1.60599e-05	1.3691e-05	5.77627e-06	1.71807e-05	1.34833e-05	1.55644e-05	1.384e-05	1.20252e-05	1.24383e-05	1.53477e-05	1.57427e-05	1.93768e-05	1.44755e-05	1.35545e-05	1.43949e-05	1.33506e-05	1.23325e-05	1.16249e-05	1.6197e-05	1.70315e-05	1.27325e-05	1.43704e-05
ELF4	8.86159e-05	9.85168e-05	0.000109971	0.000103473	9.34314e-05	8.65827e-05	9.17482e-05	9.20457e-05	8.89142e-05	8.60626e-05	8.70439e-05	9.55786e-05	9.51941e-05	8.55479e-05	9.89865e-05	9.37732e-05	8.78036e-05	7.45866e-05	8.77832e-05	8.73711e-05	9.37205e-05	9.92845e-05	9.35102e-05	9.69576e-05	9.00604e-05	8.22772e-05	9.24308e-05	8.42694e-05	9.82688e-05	7.60503e-05	9.08816e-05	9.45005e-05	9.16986e-05	0.000101804	8.92595e-05	8.57107e-05	9.41943e-05	9.10492e-05	0.000103777	9.14569e-05	8.24867e-05	8.53034e-05	9.06283e-05	0.00010195	9.48312e-05	0.000105438	0.0001048	8.98313e-05	9.2194e-05
ELF5	-1.24721e-05	-8.72453e-06	-1.12789e-05	-6.03969e-06	-1.31093e-05	-1.54826e-05	-2.16051e-05	-1.53804e-05	-2.26371e-05	-1.65849e-05	-1.18982e-05	-1.15129e-05	-5.11768e-06	-1.72777e-05	-2.99937e-06	-1.02257e-05	-1.77068e-05	-2.24843e-05	-2.01643e-05	-1.06517e-05	-1.98097e-05	1.88275e-06	-9.56231e-06	-4.67571e-06	-1.3928e-05	-1.03724e-05	-5.93271e-06	-1.17761e-05	-5.59875e-06	-2.8686e-05	-1.37119e-05	-8.91818e-06	-1.0865e-05	-1.18862e-05	-1.20196e-05	-3.48152e-05	-2.56358e-05	-1.77637e-05	-5.89321e-06	-1.36738e-05	-2.04175e-05	-1.88224e-05	-1.57552e-05	-1.35479e-05	-1.30077e-05	-5.92029e-06	-1.46085e-05	-1.69562e-05	-1.72908e-05
ELK1	8.47875e-05	9.10229e-05	0.000107259	9.22918e-05	9.41994e-05	9.0931e-05	9.70901e-05	8.95738e-05	8.76057e-05	8.69478e-05	8.38841e-05	8.88432e-05	8.57026e-05	8.37569e-05	9.2819e-05	9.06492e-05	9.02659e-05	8.02872e-05	9.30654e-05	8.21514e-05	9.86195e-05	8.70398e-05	9.12326e-05	9.0005e-05	8.54955e-05	8.07443e-05	9.12305e-05	8.16047e-05	9.54326e-05	9.86003e-05	8.86808e-05	8.89113e-05	9.01577e-05	9.55716e-05	9.40786e-05	9.70499e-05	9.49116e-05	8.44314e-05	9.59906e-05	8.77449e-05	8.54148e-05	9.06696e-05	9.13241e-05	0.000100123	9.07273e-05	9.8454e-05	9.797e-05	9.45218e-05	8.98114e-05
ELK3	1.52828e-05	7.54965e-06	4.45722e-06	1.16428e-05	9.66103e-06	9.41396e-06	6.50776e-06	1.55374e-05	2.0785e-05	1.3191e-05	1.09985e-05	1.20437e-05	1.25733e-05	1.14908e-05	6.31114e-06	8.18227e-06	7.35589e-06	2.05813e-05	9.61962e-06	1.44431e-05	1.29661e-05	8.57911e-06	9.29349e-06	6.77385e-06	1.35652e-05	1.07114e-05	5.99184e-06	8.51131e-06	1.00204e-06	-2.51206e-06	8.08817e-06	6.78273e-06	6.57341e-06	1.26972e-05	5.77378e-06	1.48546e-05	1.66918e-05	1.15269e-05	6.24266e-06	1.88973e-05	1.61141e-05	8.39971e-06	1.6195e-05	8.17324e-06	1.49328e-05	7.20314e-06	1.05133e-05	1.09341e-05	1.02849e-05
ELK4	0.000110892	0.0001305	0.000156229	0.000131645	0.000118325	0.000114855	0.000138668	0.000113559	0.000105206	0.000107708	0.00010517	0.000125969	0.000111569	0.000109284	0.000123702	0.000124048	0.000117321	8.48327e-05	0.00011199	0.000105918	0.000119021	0.000123323	0.000116638	0.000128595	0.000110081	9.35104e-05	0.000118357	0.000109268	0.000135714	0.000138741	0.000127461	0.000126719	0.000121576	0.000131415	0.000118481	0.000128667	0.000124924	0.000125637	0.000139532	0.000103983	9.92644e-05	0.000108169	0.000110805	0.000137019	0.000121544	0.000138966	0.000144536	0.000114924	0.000126404
ENO1	8.12741e-06	2.47151e-06	1.71165e-06	6.249e-06	2.79495e-06	6.07754e-06	4.05429e-06	5.89335e-06	7.91768e-06	4.52373e-06	1.5563e-06	6.17177e-06	5.03765e-06	3.52534e-06	1.27756e-06	2.48401e-06	-1.33598e-07	9.35925e-06	4.15873e-09	8.15632e-06	4.40754e-06	6.654e-06	2.47116e-06	3.23316e-06	2.4268e-06	1.53886e-06	2.51333e-06	2.43209e-06	-8.93654e-07	2.80071e-06	5.81248e-06	4.68435e-06	7.14258e-07	6.5486e-06	2.6383e-06	8.77027e-06	5.16288e-06	7.35631e-06	1.71092e-06	8.06503e-06	4.55577e-06	5.26315e-08	7.64478e-06	2.36351e-06	1.05517e-05	2.63804e-06	3.72809e-06	3.70641e-06	4.20495e-06
EPAS1	9.26624e-06	9.4346e-06	4.70601e-06	5.34397e-06	1.28805e-05	1.5591e-05	9.87149e-06	9.08774e-06	1.45207e-05	1.24535e-05	1.62413e-05	6.93011e-06	1.03201e-05	1.61216e-05	1.19295e-05	8.88692e-06	1.53944e-05	2.1963e-05	1.81914e-05	1.2215e-05	1.47773e-05	7.74916e-06	1.23025e-05	9.77234e-06	1.12498e-05	2.12135e-05	1.41415e-05	1.32249e-05	9.09242e-06	1.36059e-05	1.36189e-05	1.21949e-05	1.07684e-05	7.56247e-06	1.75967e-05	1.32411e-05	7.14756e-06	1.1592e-05	7.26654e-06	1.27855e-05	1.34526e-05	2.13389e-05	1.25923e-05	7.0917e-06	1.02336e-05	7.15862e-06	2.03368e-06	1.58876e-05	8.00282e-06
ERG	6.86304e-06	5.92533e-06	6.19544e-06	8.84841e-06	5.82569e-06	6.30812e-06	3.5071e-06	6.13547e-06	5.45051e-06	4.96311e-06	3.98086e-06	6.64138e-06	8.23968e-06	4.23307e-06	6.75747e-06	5.19717e-06	2.59696e-06	4.36144e-06	2.62458e-06	7.83063e-06	5.40426e-06	1.02777e-05	5.97278e-06	6.09385e-06	4.03425e-06	4.36404e-06	6.33943e-06	4.31405e-06	5.29554e-06	7.70194e-07	5.41225e-06	7.1713e-06	4.28826e-06	7.99003e-06	5.16304e-06	3.11924e-06	4.04382e-06	6.27824e-06	5.8192e-06	7.52732e-06	4.10046e-06	2.78701e-06	6.69407e-06	6.07467e-06	9.12828e-06	7.02898e-06	5.75355e-06	4.87376e-06	5.0007e-06
ESR1	2.25364e-05	1.31702e-05	1.81711e-06	1.53841e-05	1.26189e-05	1.26807e-05	6.12632e-06	1.98535e-05	2.89895e-05	1.81014e-05	2.26777e-05	1.7046e-05	1.98506e-05	1.93711e-05	1.3937e-05	1.29382e-05	1.2572e-05	3.58623e-05	1.50978e-05	2.19535e-05	1.53054e-05	1.52203e-05	1.47766e-05	1.61912e-05	2.26792e-05	2.47747e-05	1.3095e-05	1.62613e-05	2.80518e-06	-1.00979e-05	1.60311e-05	1.13658e-05	1.13823e-05	1.49949e-05	1.18779e-05	1.35762e-05	1.63352e-05	1.57701e-05	1.27618e-05	2.74353e-05	2.14015e-05	1.59367e-05	2.25376e-05	6.45022e-06	1.88568e-05	1.12286e-05	9.75736e-06	1.6077e-05	1.11733e-05
ESRRA	-1.69883e-06	-9.37069e-06	-9.75716e-06	-5.01646e-06	-7.38077e-06	-4.77253e-06	-7.79447e-06	-3.91379e-06	-3.5939e-06	-5.34706e-06	-9.11006e-06	-4.91678e-06	-5.32331e-06	-8.71076e-06	-8.953e-06	-7.58799e-06	-1.1393e-05	-7.81551e-07	-1.09502e-05	-2.58475e-06	-6.1829e-06	-3.9263e-06	-7.52503e-06	-7.46266e-06	-7.73207e-06	-9.04724e-06	-7.43704e-06	-8.28876e-06	-1.13729e-05	-7.91746e-06	-6.91346e-06	-7.87694e-06	-9.40828e-06	-4.96921e-06	-7.8508e-06	-3.97501e-06	-5.90869e-06	-7.14275e-06	-9.31256e-06	-1.86813e-06	-4.8007e-06	-1.14767e-05	-2.1007e-06	-8.48861e-06	-1.0562e-06	-8.16179e-06	-7.72712e-06	-6.52975e-06	-7.38355e-06
ESRRG	-3.26129e-05	-2.08818e-05	-2.25451e-05	-2.5912e-05	-2.44446e-05	-2.35601e-05	-2.04725e-05	-2.95992e-05	-2.8596e-05	-2.62147e-05	-2.54576e-05	-2.65168e-05	-2.62768e-05	-1.78173e-05	-2.70511e-05	-2.61395e-05	-1.83196e-05	-3.73486e-05	-2.06198e-05	-2.66762e-05	-2.67187e-05	-2.74278e-05	-2.6028e-05	-2.96058e-05	-2.77903e-05	-2.47729e-05	-2.7424e-05	-2.09455e-05	-1.96154e-05	-1.49254e-05	-2.25124e-05	-1.70602e-05	-2.33051e-05	-2.54317e-05	-2.57959e-05	-2.14586e-05	-2.37823e-05	-1.14695e-05	-2.76993e-05	-3.40248e-05	-2.76269e-05	-1.86367e-05	-3.41738e-05	-2.13585e-05	-2.77297e-05	-2.74416e-05	-2.28698e-05	-2.78465e-05	-1.83367e-05
ETS1	4.67126e-05	4.61369e-05	5.51984e-05	4.23446e-05	5.10017e-05	5.63288e-05	6.35256e-05	4.8128e-05	5.32794e-05	5.01054e-05	4.57275e-05	4.69252e-05	3.87213e-05	5.07568e-05	4.30967e-05	4.73517e-05	5.40701e-05	5.65923e-05	5.66026e-05	4.47118e-05	5.84617e-05	3.72069e-05	4.67698e-05	4.52238e-05	4.49962e-05	4.49497e-05	4.76506e-05	4.59817e-05	4.74612e-05	7.89173e-05	5.49176e-05	4.85062e-05	4.79593e-05	4.91517e-05	5.6005e-05	7.37121e-05	5.66284e-05	5.22985e-05	4.64128e-05	4.66077e-05	5.09096e-05	5.66076e-05	5.22622e-05	5.20131e-05	5.12817e-05	4.67496e-05	5.00201e-05	5.64005e-05	5.16092e-05
ETS2	4.37237e-05	4.61135e-05	5.07442e-05	4.61703e-05	4.22186e-05	3.8409e-05	4.63046e-05	4.46767e-05	4.48717e-05	4.17545e-05	4.3526e-05	4.62868e-05	4.16912e-05	4.11943e-05	4.46052e-05	4.55275e-05	4.33334e-05	4.09421e-05	4.28464e-05	3.94606e-05	4.36863e-05	4.1433e-05	4.29112e-05	4.7489e-05	4.65848e-05	3.91751e-05	4.17282e-05	4.09345e-05	4.42379e-05	3.86037e-05	4.44675e-05	4.08916e-05	4.4365e-05	4.60305e-05	4.09488e-05	4.51528e-05	4.82743e-05	4.1657e-05	5.06754e-05	4.33602e-05	4.15155e-05	4.05865e-05	4.38557e-05	4.61968e-05	4.19626e-05	4.88326e-05	5.12274e-05	4.28935e-05	4.41096e-05
ETV5	-1.17612e-05	-1.07608e-05	-1.65989e-05	-1.2692e-05	-1.78393e-05	-1.49018e-05	-1.13703e-05	-1.53587e-05	-1.27024e-05	-1.48322e-05	-1.16669e-05	-1.04375e-05	-1.40194e-05	-9.63531e-06	-1.53697e-05	-1.34374e-05	-1.32852e-05	-1.12382e-05	-1.6566e-05	-1.13393e-05	-1.91822e-05	-1.21073e-05	-1.6184e-05	-1.01247e-05	-1.22781e-05	-1.25006e-05	-1.52948e-05	-1.0059e-05	-1.50017e-05	-1.33989e-05	-6.78134e-06	-9.99003e-06	-1.38744e-05	-1.41949e-05	-1.58654e-05	-1.14362e-05	-1.48336e-05	-4.5727e-06	-1.18757e-05	-1.55473e-05	-1.60196e-05	-1.50999e-05	-1.60878e-05	-1.75491e-05	-1.23616e-05	-1.4846e-05	-1.28067e-05	-1.71542e-05	-1.14318e-05
ETV6	0.000117772	0.00013285	0.000148381	0.000133637	0.000122894	0.000115842	0.000133206	0.000122345	0.00012228	0.000116187	0.000118188	0.000129023	0.00012015	0.000119522	0.000127027	0.000126187	0.000123719	0.000104011	0.000122155	0.000113713	0.000125795	0.000122911	0.000122145	0.000129558	0.000122991	0.000109133	0.000119842	0.000115584	0.000130607	0.000118655	0.000127762	0.000126239	0.000124301	0.000134014	0.000119388	0.000129748	0.000133161	0.00012892	0.000139371	0.000117966	0.000112399	0.000118604	0.000119497	0.000136044	0.000124077	0.000138279	0.000143968	0.000121089	0.000128285
ETV7	1.07564e-06	5.60456e-06	4.0863e-06	1.9467e-06	4.97876e-06	1.51154e-06	2.03695e-06	2.80882e-06	2.75992e-06	3.8912e-06	8.52993e-06	2.12758e-06	4.14984e-06	5.53304e-06	7.35444e-06	5.25025e-06	8.00369e-06	2.86995e-06	8.50113e-06	1.07858e-06	3.87248e-06	1.72656e-06	5.84585e-06	5.64016e-06	7.24514e-06	9.19581e-06	5.74919e-06	5.89644e-06	6.99762e-06	-4.59577e-07	2.77667e-06	2.93787e-06	6.81869e-06	1.52279e-06	5.41026e-06	-1.70229e-06	2.51896e-06	6.46005e-07	6.53946e-06	2.43109e-06	4.32966e-06	8.84321e-06	1.82754e-06	4.01977e-06	-1.93911e-06	5.20956e-06	3.04147e-06	4.84355e-06	2.69286e-06
FLI1	1.83987e-05	2.29471e-05	1.72053e-05	2.13382e-05	1.38387e-05	1.06601e-05	1.60968e-05	1.79464e-05	2.22854e-05	1.61085e-05	2.24976e-05	2.17334e-05	1.95611e-05	2.20467e-05	1.81634e-05	1.85715e-05	1.89625e-05	1.75729e-05	1.67634e-05	1.77803e-05	1.29725e-05	1.77847e-05	1.62329e-05	2.18527e-05	2.38626e-05	1.9811e-05	1.40484e-05	1.99771e-05	1.58136e-05	9.20223e-07	2.13828e-05	1.89837e-05	1.80555e-05	1.91989e-05	1.15836e-05	1.51596e-05	2.06238e-05	2.50877e-05	2.32295e-05	1.81487e-05	1.59957e-05	1.66716e-05	1.50199e-05	1.59752e-05	1.61547e-05	1.97712e-05	2.31827e-05	1.3401e-05	1.98035e-05
FOS	-9.42836e-05	-7.96853e-05	-8.16485e-05	-9.03298e-05	-7.50577e-05	-7.46871e-05	-8.60024e-05	-9.43426e-05	-0.00010844	-8.44081e-05	-7.67404e-05	-9.30741e-05	-8.0209e-05	-8.24982e-05	-6.6736e-05	-7.80497e-05	-7.29035e-05	-9.83948e-05	-7.4446e-05	-8.66446e-05	-8.62656e-05	-7.37698e-05	-7.35705e-05	-7.68568e-05	-8.87981e-05	-6.6936e-05	-6.38514e-05	-7.29906e-05	-5.9092e-05	-6.02754e-05	-8.40082e-05	-7.42201e-05	-7.13769e-05	-9.3782e-05	-6.42338e-05	-0.000109052	-0.000108137	-9.45994e-05	-8.0437e-05	-9.73478e-05	-8.93008e-05	-6.83053e-05	-9.38357e-05	-8.17933e-05	-9.62154e-05	-7.99616e-05	-9.85507e-05	-7.90452e-05	-8.85503e-05
FOSB	-4.48797e-06	-3.16296e-06	-4.94937e-06	-9.0573e-06	-1.95545e-07	-1.64644e-07	-3.39958e-06	-5.61785e-06	-7.10297e-06	-1.97991e-06	3.96405e-06	-6.92729e-06	-4.00458e-06	-2.18441e-06	3.71148e-06	-4.98416e-07	2.37633e-06	4.03142e-06	3.78815e-06	-5.0451e-06	-1.33785e-06	-3.91426e-06	1.02835e-06	2.37896e-06	-9.01839e-07	7.85823e-06	5.47344e-06	7.41439e-07	2.4679e-06	4.26673e-06	-1.2351e-06	-4.015e-06	1.72005e-06	-8.85278e-06	7.02606e-06	-9.10537e-06	-1.12398e-05	-1.22672e-05	-4.4935e-08	-4.13564e-06	-2.10503e-06	6.01023e-06	-2.21398e-06	-5.82815e-06	-9.08768e-06	-1.90576e-06	-1.1121e-05	2.62228e-06	-8.15698e-06
FOXA1	9.4903e-06	8.01187e-06	1.15787e-05	8.8895e-06	5.45377e-06	3.91032e-06	1.00297e-05	8.4513e-06	5.79665e-06	6.40615e-06	5.88428e-06	1.00306e-05	5.4434e-06	3.49953e-06	7.35529e-06	9.67175e-06	5.4395e-06	5.476e-06	3.89965e-06	5.01227e-06	5.40296e-06	7.05575e-06	6.41616e-06	1.11122e-05	8.90718e-06	2.17308e-06	6.46093e-06	5.95875e-06	8.17591e-06	8.53934e-06	7.74723e-06	4.35128e-06	8.30505e-06	8.02018e-06	5.17321e-06	7.84582e-06	9.52479e-06	3.75386e-06	1.2228e-05	6.53234e-06	6.03548e-06	1.77621e-06	7.91332e-06	8.18821e-06	6.31443e-06	1.05711e-05	1.24975e-05	5.97383e-06	7.61554e-06
FOXA2	-3.20936e-05	-3.52501e-05	-3.81044e-05	-3.45851e-05	-3.09576e-05	-2.98668e-05	-3.93428e-05	-3.4186e-05	-3.87321e-05	-3.23134e-05	-3.14066e-05	-3.59677e-05	-2.94352e-05	-3.56419e-05	-2.798e-05	-3.24213e-05	-3.4793e-05	-3.08678e-05	-3.40228e-05	-3.04273e-05	-3.41279e-05	-2.67444e-05	-2.97849e-05	-3.11411e-05	-3.47288e-05	-2.6972e-05	-2.62357e-05	-3.13477e-05	-3.01801e-05	-3.40163e-05	-3.57477e-05	-3.30826e-05	-3.17531e-05	-3.63813e-05	-2.77257e-05	-4.49328e-05	-4.32663e-05	-4.15751e-05	-3.46222e-05	-3.17219e-05	-3.29494e-05	-3.22807e-05	-3.18115e-05	-3.6093e-05	-3.3899e-05	-3.3463e-05	-4.19156e-05	-3.14041e-05	-3.83408e-05
FOXC1	-4.28573e-05	-5.07774e-05	-5.5747e-05	-4.81799e-05	-4.21237e-05	-3.70414e-05	-4.94828e-05	-4.33036e-05	-4.15388e-05	-4.06763e-05	-4.57935e-05	-4.84204e-05	-4.1995e-05	-4.25169e-05	-4.82544e-05	-4.86834e-05	-4.62569e-05	-3.61085e-05	-4.34718e-05	-3.80065e-05	-4.14065e-05	-4.36367e-05	-4.4052e-05	-5.28311e-05	-4.84538e-05	-4.00124e-05	-4.39683e-05	-4.37129e-05	-5.01374e-05	-4.12614e-05	-4.82057e-05	-4.39129e-05	-4.79857e-05	-4.65229e-05	-4.21805e-05	-4.29032e-05	-4.72943e-05	-4.39636e-05	-5.69632e-05	-3.98538e-05	-3.87198e-05	-4.14625e-05	-4.10081e-05	-4.81206e-05	-3.98497e-05	-5.30831e-05	-5.51153e-05	-4.20283e-05	-4.60683e-05
FOXF1	-3.00526e-05	-4.31127e-05	-3.62884e-05	-3.68108e-05	-3.09626e-05	-2.70581e-05	-3.60013e-05	-3.1994e-05	-4.00492e-05	-3.18545e-05	-4.17738e-05	-3.74678e-05	-3.46627e-05	-4.44799e-05	-3.4761e-05	-3.46992e-05	-4.15768e-05	-3.08305e-05	-3.91084e-05	-3.20407e-05	-3.05028e-05	-3.04885e-05	-3.26394e-05	-3.74844e-05	-4.12943e-05	-3.92927e-05	-2.94624e-05	-3.87267e-05	-3.4832e-05	-1.9905e-05	-4.12474e-05	-3.95278e-05	-3.60284e-05	-3.58036e-05	-2.89097e-05	-3.56375e-05	-3.93821e-05	-4.95573e-05	-4.07548e-05	-3.07859e-05	-3.13624e-05	-4.03473e-05	-2.73157e-05	-3.45222e-05	-3.01608e-05	-3.63297e-05	-4.16538e-05	-3.01705e-05	-3.95292e-05
FOXF2	1.58791e-05	2.56027e-05	2.26448e-05	2.29288e-05	2.13186e-05	1.79628e-05	1.75068e-05	1.81356e-05	2.01684e-05	1.85322e-05	2.45172e-05	2.00629e-05	2.3669e-05	2.48047e-05	2.4831e-05	2.05789e-05	2.41638e-05	1.42756e-05	2.3928e-05	1.94456e-05	1.95265e-05	2.24076e-05	2.21082e-05	2.19555e-05	2.23128e-05	2.55027e-05	2.13526e-05	2.23696e-05	2.42017e-05	8.77571e-06	2.15747e-05	2.49871e-05	2.20415e-05	2.16707e-05	2.02186e-05	1.37173e-05	1.86933e-05	2.56112e-05	2.38957e-05	1.85453e-05	1.73808e-05	2.54615e-05	1.59642e-05	2.22407e-05	1.78951e-05	2.33642e-05	2.18027e-05	1.91195e-05	2.12202e-05
FOXI1	-5.08133e-05	-4.37451e-05	-4.40334e-05	-5.07247e-05	-4.71431e-05	-4.27046e-05	-3.65956e-05	-5.20494e-05	-5.46186e-05	-4.72538e-05	-4.68213e-05	-4.72753e-05	-5.15916e-05	-4.20726e-05	-4.79847e-05	-4.48761e-05	-3.98938e-05	-5.34952e-05	-4.39177e-05	-4.87756e-05	-5.00637e-05	-4.88635e-05	-4.77157e-05	-4.56852e-05	-4.96819e-05	-4.66139e-05	-4.50811e-05	-4.0593e-05	-3.87293e-05	-1.97576e-05	-3.99311e-05	-4.02407e-05	-4.24582e-05	-5.04426e-05	-4.25241e-05	-4.03954e-05	-4.90936e-05	-3.8224e-05	-4.65482e-05	-5.76695e-05	-4.94977e-05	-4.18021e-05	-5.39643e-05	-4.57e-05	-5.02244e-05	-4.86041e-05	-4.6598e-05	-4.75914e-05	-4.13912e-05
FOXJ1	1.42005e-05	7.16692e-06	4.56503e-06	1.33378e-05	8.98278e-06	9.03984e-06	1.72066e-06	1.26842e-05	1.39551e-05	9.95248e-06	8.58147e-06	1.07083e-05	1.45537e-05	6.87293e-06	9.80112e-06	7.62973e-06	2.77109e-06	1.52358e-05	4.43666e-06	1.45347e-05	9.6741e-06	1.5164e-05	9.71056e-06	8.93826e-06	9.55343e-06	9.76343e-06	9.13905e-06	6.59481e-06	3.32334e-06	-7.48961e-06	6.57133e-06	7.75805e-06	5.54113e-06	1.21884e-05	6.80049e-06	4.35276e-06	8.02141e-06	6.88869e-06	7.36781e-06	1.74244e-05	1.06402e-05	4.16009e-06	1.45618e-05	6.82816e-06	1.52059e-05	9.2281e-06	6.99591e-06	8.82801e-06	6.03724e-06
FOXJ2	8.54136e-06	1.73525e-05	2.19916e-05	1.362e-05	1.22081e-05	7.36458e-06	1.57995e-05	9.83991e-06	4.79164e-06	9.45834e-06	1.36183e-05	1.33026e-05	1.05014e-05	1.0143e-05	1.7502e-05	1.66931e-05	1.5659e-05	8.16888e-07	1.31925e-05	5.72958e-06	9.44528e-06	1.2201e-05	1.36648e-05	1.86603e-05	1.44456e-05	1.02439e-05	1.45175e-05	1.32383e-05	2.1443e-05	1.48254e-05	1.31593e-05	1.24009e-05	1.74875e-05	1.17975e-05	1.28533e-05	6.33879e-06	1.14261e-05	8.69061e-06	2.19172e-05	5.47042e-06	7.46357e-06	1.19757e-05	7.15711e-06	1.64493e-05	5.23234e-06	1.93115e-05	1.88924e-05	1.07705e-05	1.3233e-05
FOXJ3	1.68284e-05	2.70822e-05	3.09196e-05	2.55702e-05	2.34927e-05	2.19266e-05	2.36676e-05	1.80189e-05	1.47944e-05	1.8243e-05	2.09474e-05	2.18885e-05	2.30865e-05	2.14916e-05	2.75562e-05	2.34493e-05	2.36297e-05	9.23279e-06	2.21781e-05	1.91622e-05	2.0983e-05	2.68872e-05	2.365e-05	2.54358e-05	1.89692e-05	2.07951e-05	2.54341e-05	2.18194e-05	3.0604e-05	2.35195e-05	2.4118e-05	2.77616e-05	2.4314e-05	2.4216e-05	2.46456e-05	1.64189e-05	1.77084e-05	2.44295e-05	2.77783e-05	1.62689e-05	1.4827e-05	2.32164e-05	1.68817e-05	2.67634e-05	2.08443e-05	2.80736e-05	2.51687e-05	2.08535e-05	2.27839e-05
FOXK1	2.80703e-05	3.47058e-05	3.78274e-05	3.93864e-05	3.45518e-05	2.69614e-05	1.68101e-05	2.87586e-05	1.90295e-05	2.58695e-05	3.14455e-05	2.93276e-05	4.10368e-05	2.1653e-05	4.6642e-05	3.3692e-05	2.48727e-05	1.62579e-05	2.57403e-05	2.98029e-05	2.83919e-05	4.73795e-05	3.76758e-05	3.9142e-05	2.91283e-05	3.38587e-05	4.11964e-05	2.73599e-05	4.12273e-05	4.21325e-06	2.38251e-05	3.2227e-05	3.32732e-05	3.36538e-05	3.4163e-05	-7.12217e-09	1.60354e-05	1.57625e-05	4.05872e-05	3.2201e-05	2.19188e-05	2.61242e-05	2.94406e-05	3.42681e-05	2.8779e-05	4.29758e-05	2.89373e-05	2.94876e-05	2.19729e-05
FOXL2	-1.87928e-05	-2.03232e-05	-1.37009e-05	-2.23283e-05	-1.63315e-05	-1.70305e-05	-1.13982e-05	-1.70908e-05	-2.12831e-05	-1.60709e-05	-2.01296e-05	-1.92713e-05	-2.33533e-05	-2.09133e-05	-1.9933e-05	-1.57269e-05	-1.51639e-05	-2.00671e-05	-1.50914e-05	-2.26321e-05	-1.54487e-05	-2.45652e-05	-1.77454e-05	-1.94054e-05	-1.80542e-05	-2.22991e-05	-1.79727e-05	-1.82584e-05	-1.47331e-05	2.77364e-07	-2.04476e-05	-2.23575e-05	-1.5016e-05	-2.04136e-05	-1.60115e-05	-1.17306e-05	-1.36636e-05	-2.45215e-05	-1.81163e-05	-2.15654e-05	-1.4918e-05	-1.73404e-05	-1.77297e-05	-1.47792e-05	-2.23134e-05	-1.83122e-05	-1.55115e-05	-1.54249e-05	-1.63055e-05
FOXM1	-8.65448e-06	-1.17528e-05	-1.10221e-05	-1.28674e-05	-9.16597e-06	-1.21764e-05	-1.30667e-05	-9.30218e-06	-1.36827e-05	-9.14345e-06	-6.90881e-06	-1.15993e-05	-1.02433e-05	-1.44048e-05	-5.71209e-06	-7.12726e-06	-9.96771e-06	-6.9675e-06	-9.22423e-06	-1.25435e-05	-1.05286e-05	-1.04139e-05	-7.46856e-06	-5.7904e-06	-6.78967e-06	-6.67897e-06	-5.71207e-06	-9.55023e-06	-7.5291e-06	-1.16043e-05	-1.35601e-05	-1.59019e-05	-6.87633e-06	-1.3979e-05	-7.1336e-06	-1.86727e-05	-1.3952e-05	-2.35101e-05	-6.67352e-06	-9.11362e-06	-8.32114e-06	-1.02475e-05	-8.07527e-06	-1.1798e-05	-1.5719e-05	-8.03033e-06	-1.29574e-05	-7.92491e-06	-1.48153e-05
FOXN3	-2.67248e-05	-1.79966e-05	-1.71605e-05	-2.33033e-05	-2.32492e-05	-2.1411e-05	-1.32774e-05	-2.62355e-05	-2.70994e-05	-2.36183e-05	-2.30789e-05	-2.13917e-05	-2.61763e-05	-1.77053e-05	-2.41745e-05	-2.09623e-05	-1.64744e-05	-3.17571e-05	-2.01791e-05	-2.50392e-05	-2.51527e-05	-2.4928e-05	-2.3939e-05	-2.21002e-05	-2.39329e-05	-2.47823e-05	-2.36814e-05	-1.82454e-05	-1.60454e-05	-4.75024e-06	-1.67299e-05	-1.63376e-05	-1.92595e-05	-2.30901e-05	-2.20389e-05	-1.55809e-05	-2.05513e-05	-1.17503e-05	-2.07184e-05	-3.17805e-05	-2.55335e-05	-1.92504e-05	-2.96e-05	-1.9317e-05	-2.49806e-05	-2.24951e-05	-1.76988e-05	-2.46308e-05	-1.57999e-05
FOXO1	3.52611e-06	1.40446e-05	1.58297e-05	1.25672e-05	1.48433e-05	1.44215e-05	8.21467e-06	5.51017e-06	2.3107e-06	7.688e-06	1.02477e-05	7.0108e-06	1.4122e-05	1.12621e-05	1.78837e-05	1.03152e-05	1.2835e-05	-1.27217e-06	1.32788e-05	9.77712e-06	1.16757e-05	1.75221e-05	1.42237e-05	1.10364e-05	5.09462e-06	1.42967e-05	1.69685e-05	1.1034e-05	1.98422e-05	1.14466e-05	1.04933e-05	1.82379e-05	1.24348e-05	1.16248e-05	1.68641e-05	9.10447e-07	1.69065e-06	1.18567e-05	1.19152e-05	5.87646e-06	4.36371e-06	1.61971e-05	5.64438e-06	1.47496e-05	1.00032e-05	1.4471e-05	7.26548e-06	1.14475e-05	9.27394e-06
FOXO3	-1.57833e-05	-2.50268e-05	-2.98101e-05	-2.06191e-05	-1.42503e-05	-9.43756e-06	-2.67605e-05	-1.64219e-05	-1.36741e-05	-1.45622e-05	-1.85693e-05	-2.28921e-05	-1.32306e-05	-1.74221e-05	-1.88779e-05	-2.30289e-05	-2.17053e-05	-6.0926e-06	-1.68532e-05	-1.02879e-05	-1.25794e-05	-1.42972e-05	-1.60398e-05	-2.53946e-05	-2.25608e-05	-1.0918e-05	-1.49233e-05	-1.92572e-05	-2.47505e-05	-2.22637e-05	-2.24931e-05	-1.77242e-05	-2.27786e-05	-1.888e-05	-1.32798e-05	-1.99961e-05	-2.37852e-05	-2.09976e-05	-3.00644e-05	-9.56181e-06	-1.2762e-05	-1.419e-05	-1.15868e-05	-2.22763e-05	-1.12364e-05	-2.50293e-05	-3.16031e-05	-1.34744e-05	-2.31548e-05
FOXO4	-1.49452e-05	-1.27956e-05	-9.99103e-06	-1.318e-05	-1.25888e-05	-1.0883e-05	-9.90893e-06	-1.50821e-05	-1.80373e-05	-1.40665e-05	-1.61893e-05	-1.36169e-05	-1.44488e-05	-1.41404e-05	-1.32732e-05	-1.28325e-05	-1.29269e-05	-1.90954e-05	-1.41245e-05	-1.39696e-05	-1.37418e-05	-1.18628e-05	-1.33515e-05	-1.36425e-05	-1.67953e-05	-1.62118e-05	-1.21312e-05	-1.3024e-05	-9.44476e-06	-2.60938e-06	-1.2344e-05	-1.06438e-05	-1.24345e-05	-1.31501e-05	-1.15512e-05	-1.19029e-05	-1.47794e-05	-1.17247e-05	-1.34906e-05	-1.72207e-05	-1.55198e-05	-1.37888e-05	-1.54759e-05	-1.11288e-05	-1.28425e-05	-1.2769e-05	-1.26346e-05	-1.36647e-05	-1.17e-05
FOXP1	-7.17414e-07	8.08974e-07	1.11175e-05	-1.34084e-06	2.45869e-07	-5.18782e-06	1.81845e-06	-2.66463e-06	-1.70411e-05	-3.54754e-06	-5.62862e-07	-7.10074e-07	-3.7141e-06	-1.31994e-05	1.00614e-05	7.76317e-06	-1.50177e-06	-1.00399e-05	-3.80874e-06	-9.59979e-06	-4.29011e-06	2.99136e-06	3.42023e-06	1.26134e-05	7.6374e-07	-4.12893e-06	9.06194e-06	-1.5812e-06	1.30562e-05	9.53459e-06	-3.00765e-06	-7.22325e-06	7.47402e-06	-4.72392e-06	5.72436e-06	-1.5771e-05	-9.29534e-06	-2.35765e-05	1.37734e-05	-7.03388e-06	-6.2919e-06	-6.58488e-06	-1.61607e-06	2.06491e-06	-1.0757e-05	1.05914e-05	2.28546e-06	6.58637e-07	-6.67518e-06
FOXP3	-4.55886e-05	-4.9524e-05	-5.01041e-05	-5.09562e-05	-3.99375e-05	-3.73924e-05	-4.70187e-05	-4.55329e-05	-4.94155e-05	-4.1389e-05	-4.36487e-05	-5.0439e-05	-4.42527e-05	-4.55992e-05	-4.23753e-05	-4.4797e-05	-4.26213e-05	-4.03142e-05	-4.01496e-05	-4.33194e-05	-4.11575e-05	-4.43636e-05	-4.10512e-05	-4.76234e-05	-4.76453e-05	-3.80173e-05	-3.80856e-05	-4.24952e-05	-4.16358e-05	-3.18405e-05	-4.86572e-05	-4.56246e-05	-4.26964e-05	-4.98062e-05	-3.62131e-05	-4.8692e-05	-5.16677e-05	-5.36378e-05	-5.10028e-05	-4.4507e-05	-4.05005e-05	-3.84095e-05	-4.27337e-05	-4.60811e-05	-4.67276e-05	-4.86014e-05	-5.54974e-05	-3.93871e-05	-4.83981e-05
FOXQ1	1.0445e-05	2.12448e-05	2.29784e-05	1.72884e-05	1.77005e-05	1.59683e-05	1.85718e-05	1.21483e-05	1.07849e-05	1.35356e-05	1.77168e-05	1.53386e-05	1.62132e-05	1.83262e-05	2.09327e-05	1.76619e-05	2.07196e-05	6.44663e-06	1.95376e-05	1.28265e-05	1.56069e-05	1.7692e-05	1.78396e-05	1.90089e-05	1.5182e-05	1.79958e-05	1.91025e-05	1.78543e-05	2.41731e-05	1.91712e-05	1.89004e-05	2.13702e-05	1.93899e-05	1.66179e-05	1.92706e-05	1.25071e-05	1.31661e-05	1.95416e-05	2.11219e-05	1.01435e-05	1.11037e-05	2.09255e-05	1.06606e-05	1.99025e-05	1.28465e-05	2.04727e-05	1.83488e-05	1.59117e-05	1.75473e-05
FUBP1	2.39175e-05	4.26898e-05	5.06358e-05	3.75696e-05	3.31248e-05	2.84627e-05	4.21459e-05	2.77688e-05	2.40563e-05	2.74961e-05	3.11925e-05	3.50811e-05	3.00894e-05	3.42548e-05	3.69971e-05	3.65665e-05	3.91419e-05	9.60837e-06	3.5014e-05	2.44489e-05	3.0347e-05	3.26771e-05	3.29459e-05	3.72998e-05	3.18155e-05	2.61525e-05	3.2415e-05	3.357e-05	4.60691e-05	4.09534e-05	3.72922e-05	3.99241e-05	3.80888e-05	3.6434e-05	3.19348e-05	3.30052e-05	3.56762e-05	4.13141e-05	4.39404e-05	2.02942e-05	2.33661e-05	3.43326e-05	2.21851e-05	4.28019e-05	2.73945e-05	4.20329e-05	4.61894e-05	2.91268e-05	3.96769e-05
GATA2	-1.00385e-05	-7.54295e-06	-5.74022e-06	-6.36757e-06	-1.05762e-06	-6.31886e-07	-1.19369e-05	-8.96371e-06	-1.37255e-05	-6.91813e-06	-7.41514e-06	-1.13051e-05	-2.15433e-06	-8.97828e-06	3.08891e-07	-7.03282e-06	-7.04925e-06	-1.15787e-05	-4.75463e-06	-5.22788e-06	-3.48346e-06	8.20624e-07	-1.85257e-06	-7.4846e-06	-1.2065e-05	-1.90281e-06	1.39103e-06	-7.1305e-06	-2.13176e-07	-5.39967e-06	-1.03735e-05	-3.05611e-06	-5.54476e-06	-6.87862e-06	1.1963e-06	-1.74893e-05	-1.64651e-05	-1.29323e-05	-8.66421e-06	-6.72614e-06	-8.653e-06	-2.50768e-06	-6.6549e-06	-4.38806e-06	-5.8496e-06	-4.76724e-06	-1.4221e-05	-3.28615e-06	-1.08705e-05
GATA3	-2.55262e-05	-1.80673e-05	-1.52027e-05	-2.78159e-05	-1.58894e-05	-1.70504e-05	-1.1813e-05	-2.32263e-05	-2.64826e-05	-1.8084e-05	-1.45543e-05	-2.38327e-05	-2.53054e-05	-1.67537e-05	-1.59697e-05	-1.56924e-05	-8.50149e-06	-2.19535e-05	-8.65957e-06	-2.65068e-05	-1.71396e-05	-2.7319e-05	-1.64778e-05	-1.73596e-05	-1.78076e-05	-1.34852e-05	-1.41102e-05	-1.43322e-05	-9.30322e-06	3.83355e-06	-1.78998e-05	-1.96989e-05	-1.18407e-05	-2.60157e-05	-1.06256e-05	-1.76747e-05	-2.11469e-05	-2.45987e-05	-1.66225e-05	-2.80148e-05	-1.80238e-05	-7.78803e-06	-2.37391e-05	-1.70039e-05	-3.01141e-05	-1.89357e-05	-2.14305e-05	-1.44759e-05	-1.85593e-05
GATA4	1.05133e-05	8.3372e-06	1.41394e-05	8.99351e-06	1.15586e-05	1.2296e-05	1.32217e-05	1.02028e-05	7.11285e-06	1.00559e-05	7.55253e-06	9.34955e-06	7.72805e-06	5.86357e-06	1.10918e-05	1.11908e-05	9.12348e-06	1.0128e-05	9.85686e-06	8.14827e-06	1.25863e-05	9.7752e-06	1.08348e-05	1.12797e-05	7.87524e-06	7.07632e-06	1.26218e-05	7.84699e-06	1.2262e-05	2.00129e-05	9.61036e-06	8.1119e-06	1.07843e-05	9.99226e-06	1.37621e-05	1.22943e-05	9.34568e-06	3.84489e-06	1.14024e-05	9.55807e-06	9.61479e-06	9.01662e-06	1.23063e-05	1.18e-05	1.03579e-05	1.20467e-05	1.0061e-05	1.27668e-05	8.54305e-06
GLI1	4.52402e-05	4.31539e-05	4.44314e-05	4.66919e-05	4.29779e-05	4.50608e-05	4.28573e-05	4.40656e-05	4.75669e-05	4.20392e-05	4.12296e-05	4.47671e-05	4.45658e-05	4.25716e-05	4.30419e-05	4.12565e-05	3.94595e-05	4.73755e-05	4.07718e-05	4.58798e-05	4.56804e-05	4.64496e-05	4.24562e-05	4.36665e-05	4.10397e-05	4.15401e-05	4.29414e-05	3.96933e-05	3.93907e-05	3.76754e-05	4.58899e-05	4.49694e-05	3.95521e-05	4.74554e-05	4.35793e-05	4.70574e-05	4.34896e-05	4.63659e-05	4.34875e-05	4.75971e-05	4.12691e-05	4.12879e-05	4.69114e-05	4.30836e-05	5.01213e-05	4.47521e-05	4.3519e-05	4.41486e-05	4.20144e-05
GLI2	-5.56733e-05	-6.28049e-05	-6.93914e-05	-6.4019e-05	-5.74338e-05	-5.2035e-05	-5.88596e-05	-5.75672e-05	-5.57594e-05	-5.38291e-05	-5.64182e-05	-6.06707e-05	-5.83319e-05	-5.41742e-05	-6.21871e-05	-6.00328e-05	-5.65762e-05	-4.73456e-05	-5.57174e-05	-5.3152e-05	-5.73727e-05	-6.01975e-05	-5.82762e-05	-6.2872e-05	-5.89106e-05	-5.21225e-05	-5.74689e-05	-5.39872e-05	-6.21683e-05	-4.78855e-05	-5.80959e-05	-5.80305e-05	-5.88742e-05	-6.26488e-05	-5.52647e-05	-5.38751e-05	-6.00474e-05	-5.6576e-05	-6.75077e-05	-5.61599e-05	-5.18066e-05	-5.37354e-05	-5.59619e-05	-6.32778e-05	-5.68187e-05	-6.67231e-05	-6.72889e-05	-5.58409e-05	-5.81917e-05
GLI3	-1.18312e-05	-1.60845e-05	-1.69388e-05	-1.74856e-05	-1.68056e-05	-1.85466e-05	-1.2567e-05	-1.18859e-05	-1.11391e-05	-1.24991e-05	-1.26997e-05	-1.31932e-05	-1.77893e-05	-1.46574e-05	-1.82113e-05	-1.3146e-05	-1.33584e-05	-9.36362e-06	-1.39122e-05	-1.65051e-05	-1.56773e-05	-2.1321e-05	-1.61454e-05	-1.43744e-05	-9.38231e-06	-1.57179e-05	-1.82079e-05	-1.35461e-05	-1.7944e-05	-1.35165e-05	-1.56562e-05	-2.05675e-05	-1.35254e-05	-1.70286e-05	-1.82481e-05	-1.03539e-05	-8.58302e-06	-1.75953e-05	-1.41076e-05	-1.38085e-05	-1.00366e-05	-1.61488e-05	-1.32692e-05	-1.64367e-05	-1.83912e-05	-1.66055e-05	-1.17999e-05	-1.49749e-05	-1.34181e-05
GLIS2	6.73104e-05	6.78805e-05	7.43801e-05	6.79681e-05	6.54933e-05	6.27335e-05	7.09081e-05	6.79016e-05	6.9734e-05	6.47626e-05	6.62867e-05	6.88332e-05	6.29491e-05	6.34307e-05	6.72256e-05	6.79919e-05	6.60492e-05	6.84644e-05	6.68186e-05	6.19065e-05	6.91728e-05	6.26978e-05	6.56661e-05	7.08281e-05	6.90587e-05	6.20838e-05	6.5219e-05	6.22462e-05	6.56234e-05	6.43583e-05	6.86789e-05	6.26413e-05	6.64468e-05	6.92156e-05	6.60276e-05	7.21571e-05	7.1783e-05	6.2983e-05	7.38209e-05	6.78258e-05	6.47809e-05	6.45791e-05	6.93063e-05	6.87334e-05	6.61736e-05	7.20017e-05	7.33152e-05	6.81713e-05	6.57126e-05
GLIS3	-3.52581e-05	-4.55349e-05	-4.4934e-05	-4.58614e-05	-3.86348e-05	-3.39812e-05	-3.56543e-05	-3.75221e-05	-3.88688e-05	-3.53291e-05	-4.03455e-05	-4.10566e-05	-4.33326e-05	-4.09972e-05	-4.33635e-05	-3.92117e-05	-3.9382e-05	-2.83035e-05	-3.83423e-05	-3.79242e-05	-3.68827e-05	-4.36876e-05	-3.97134e-05	-4.15153e-05	-4.03187e-05	-3.89976e-05	-3.80165e-05	-3.83461e-05	-4.22444e-05	-2.07926e-05	-3.98592e-05	-4.38047e-05	-3.92229e-05	-4.3629e-05	-3.52131e-05	-3.14031e-05	-3.90112e-05	-4.54782e-05	-4.50321e-05	-3.77192e-05	-3.32944e-05	-3.86711e-05	-3.44606e-05	-4.26204e-05	-3.8829e-05	-4.48247e-05	-4.50893e-05	-3.52309e-05	-4.05126e-05
GRHL1	2.91884e-05	4.0387e-05	3.97509e-05	3.89535e-05	2.39666e-05	1.71428e-05	2.74843e-05	2.5886e-05	2.01806e-05	2.1986e-05	3.31008e-05	3.62484e-05	3.28186e-05	2.5798e-05	3.96834e-05	3.58017e-05	2.73241e-05	1.48152e-05	2.09406e-05	2.51937e-05	1.7344e-05	3.98383e-05	2.99239e-05	4.59713e-05	3.47101e-05	2.73703e-05	3.22779e-05	3.10702e-05	3.89943e-05	9.54436e-06	3.4896e-05	3.22556e-05	3.42365e-05	3.16547e-05	2.47971e-05	1.0506e-05	2.26274e-05	2.87298e-05	4.87049e-05	2.36315e-05	1.69506e-05	2.01699e-05	2.22556e-05	3.0039e-05	2.40689e-05	4.27909e-05	3.99102e-05	2.11564e-05	2.84004e-05
GSC	2.19794e-05	1.40227e-05	1.5434e-05	1.55244e-05	1.74808e-05	1.48021e-05	1.39069e-05	2.07703e-05	1.95287e-05	1.88857e-05	1.99938e-05	1.72102e-05	1.70225e-05	1.19735e-05	1.9845e-05	1.92452e-05	1.47733e-05	2.73898e-05	1.69995e-05	1.61531e-05	1.91345e-05	1.59048e-05	1.89629e-05	2.13827e-05	2.17394e-05	1.93193e-05	1.98068e-05	1.5131e-05	1.45055e-05	1.03853e-05	1.40799e-05	8.87292e-06	1.79497e-05	1.5445e-05	1.88439e-05	1.32177e-05	1.68425e-05	3.13107e-06	2.0441e-05	2.32985e-05	2.08243e-05	1.5059e-05	2.38319e-05	1.45186e-05	1.51804e-05	1.92789e-05	1.53298e-05	2.0645e-05	1.15244e-05
HES1	1.72053e-06	6.72856e-06	1.0162e-05	1.19398e-06	4.10181e-06	5.45971e-07	1.1884e-05	4.42773e-06	4.28335e-06	5.02716e-06	6.77292e-06	4.98801e-06	-1.14147e-06	6.1961e-06	3.12681e-06	7.42179e-06	1.11055e-05	1.18481e-06	9.9407e-06	-2.19214e-06	4.90313e-06	-4.82399e-06	3.89035e-06	5.63575e-06	9.04739e-06	2.74825e-06	1.96989e-06	6.26634e-06	7.94177e-06	1.40954e-05	5.38869e-06	1.54544e-06	8.69821e-06	2.49309e-06	3.43687e-06	1.08672e-05	1.17605e-05	4.12888e-06	8.86919e-06	-7.44486e-07	6.12923e-06	7.9247e-06	1.40629e-06	7.59125e-06	-3.01946e-06	5.82634e-06	1.12989e-05	4.99848e-06	8.33328e-06
HES2	1.51792e-06	3.59292e-06	8.7194e-06	1.39984e-06	3.55499e-06	2.71458e-06	8.49696e-06	2.23679e-06	-6.82535e-07	2.62765e-06	1.9522e-06	2.92205e-06	-7.49308e-07	1.06589e-06	3.46248e-06	5.20166e-06	5.2523e-06	-7.79379e-07	4.4794e-06	-1.16436e-06	3.66851e-06	-7.46427e-08	3.16086e-06	4.72571e-06	2.8642e-06	-1.29219e-07	3.84396e-06	2.80772e-06	7.21154e-06	1.45546e-05	3.59105e-06	1.66877e-06	5.61115e-06	2.09179e-06	4.85839e-06	6.08034e-06	4.60821e-06	-9.9892e-08	6.20804e-06	-9.86375e-07	2.17838e-06	3.32689e-06	1.80513e-06	5.72546e-06	-2.0435e-07	5.22674e-06	6.23422e-06	4.08506e-06	4.12162e-06
HEY1	-3.02153e-05	-3.23036e-05	-3.15024e-05	-3.01896e-05	-3.29371e-05	-3.30672e-05	-3.1878e-05	-3.0944e-05	-3.49458e-05	-3.17117e-05	-3.47628e-05	-3.02963e-05	-3.13171e-05	-3.44457e-05	-3.31737e-05	-3.08419e-05	-3.43937e-05	-3.66968e-05	-3.62639e-05	-3.12442e-05	-3.49173e-05	-2.96845e-05	-3.25694e-05	-3.21409e-05	-3.25572e-05	-3.64391e-05	-3.30847e-05	-3.16856e-05	-3.10135e-05	-3.00339e-05	-3.38905e-05	-3.25447e-05	-3.15693e-05	-3.16487e-05	-3.50232e-05	-3.38843e-05	-3.13306e-05	-3.26704e-05	-3.22055e-05	-3.31384e-05	-3.19907e-05	-3.75643e-05	-3.28513e-05	-3.11812e-05	-3.16439e-05	-3.19607e-05	-2.95003e-05	-3.47073e-05	-3.03357e-05
HEY2	1.4499e-05	8.27193e-06	7.64866e-06	9.17353e-06	5.45752e-06	5.5173e-06	1.10737e-05	1.18615e-05	1.36064e-05	9.66221e-06	9.97911e-06	1.26762e-05	6.84937e-06	7.54463e-06	6.39681e-06	1.03029e-05	6.79499e-06	1.72011e-05	5.87735e-06	9.15814e-06	7.29516e-06	6.51473e-06	6.84023e-06	1.26276e-05	1.3226e-05	6.61346e-06	6.31564e-06	8.45194e-06	4.08199e-06	6.6122e-06	1.13443e-05	4.36661e-06	8.31544e-06	8.99124e-06	5.74617e-06	1.3734e-05	1.31564e-05	7.31053e-06	1.20295e-05	1.21767e-05	1.0836e-05	4.05957e-06	1.26408e-05	5.90757e-06	9.72505e-06	9.26049e-06	1.22542e-05	8.32717e-06	8.80543e-06
HIC1	7.5511e-06	3.94805e-06	-2.48616e-06	2.17021e-06	4.38833e-06	5.34088e-06	1.68249e-06	5.67427e-06	1.02799e-05	6.63732e-06	1.09471e-05	4.3134e-06	5.96604e-06	8.18654e-06	5.84405e-06	4.40299e-06	6.25907e-06	1.77943e-05	7.74716e-06	7.43377e-06	5.51222e-06	3.75334e-06	5.63168e-06	6.91776e-06	8.84564e-06	1.34506e-05	6.53484e-06	7.20207e-06	7.28084e-07	-1.88693e-06	7.08577e-06	3.43023e-06	4.63815e-06	2.43017e-06	7.16879e-06	4.02519e-06	2.75329e-06	3.71103e-06	4.2197e-06	9.59373e-06	8.101e-06	9.296e-06	8.2283e-06	-5.78245e-07	4.6495e-06	2.60901e-06	-8.14915e-07	7.35851e-06	1.76961e-06
HIC2	4.07571e-06	-3.84034e-06	-8.64984e-06	-1.32533e-06	5.17264e-07	1.76425e-06	-5.35911e-06	3.41475e-06	7.93274e-06	3.08391e-06	2.32592e-06	-7.68156e-07	2.53192e-06	1.46555e-06	-1.8675e-06	-2.35469e-06	-1.96921e-06	1.28199e-05	9.86179e-07	4.66369e-06	2.93952e-06	-6.26971e-07	3.45179e-07	-2.94414e-06	1.99655e-06	4.95902e-06	-6.78399e-07	-4.43649e-07	-7.75741e-06	-9.46951e-06	-1.97532e-06	-2.82803e-06	-2.99005e-06	-2.61989e-07	-1.90269e-07	1.12946e-06	9.25009e-07	-1.6646e-06	-5.38493e-06	8.07872e-06	5.66748e-06	1.42547e-06	5.8874e-06	-4.14632e-06	3.47397e-06	-4.21802e-06	-5.53936e-06	2.46504e-06	-2.66661e-06
HIF1A	7.48294e-06	1.16004e-05	2.01966e-05	9.1654e-06	8.49718e-06	8.02196e-06	1.94889e-05	7.60481e-06	2.98164e-06	7.26533e-06	5.74774e-06	1.11557e-05	3.26918e-06	5.92298e-06	9.10477e-06	1.27005e-05	1.11868e-05	5.90909e-07	8.48262e-06	3.16601e-06	8.3754e-06	6.28558e-06	8.11514e-06	1.30441e-05	8.0102e-06	1.03018e-06	9.21331e-06	8.42746e-06	1.58094e-05	2.74002e-05	1.23173e-05	8.94865e-06	1.25196e-05	9.59219e-06	1.02052e-05	1.55622e-05	1.2319e-05	8.24087e-06	1.5746e-05	1.92048e-06	5.46662e-06	6.53723e-06	6.34723e-06	1.39567e-05	6.26875e-06	1.38351e-05	1.71585e-05	8.80374e-06	1.24751e-05
HIVEP1	1.11618e-06	1.10124e-05	4.44533e-06	5.8684e-06	1.5559e-06	2.33065e-06	7.63954e-06	9.20163e-07	6.59771e-06	2.40953e-06	8.61207e-06	6.70654e-06	4.44731e-06	1.35439e-05	3.58012e-06	4.01031e-06	9.86862e-06	1.18577e-06	6.80071e-06	4.79542e-06	2.17403e-07	3.60985e-06	2.4295e-06	6.11404e-06	6.61274e-06	8.09641e-06	1.51289e-06	9.37102e-06	5.66714e-06	1.80081e-06	1.23273e-05	1.19743e-05	5.30117e-06	5.04732e-06	1.87334e-06	7.57839e-06	5.61413e-06	2.05134e-05	6.91659e-06	-3.45681e-07	9.35207e-07	9.21719e-06	-2.20906e-06	3.661e-06	3.5103e-06	3.96944e-06	7.74416e-06	6.67484e-07	9.588e-06
HIVEP2	2.17539e-05	1.31373e-05	1.03287e-05	1.66218e-05	1.17047e-05	1.22074e-05	1.31789e-05	1.91984e-05	2.32572e-05	1.62114e-05	1.57934e-05	1.85926e-05	1.5508e-05	1.4177e-05	1.16899e-05	1.43562e-05	1.05693e-05	2.63014e-05	1.09879e-05	1.81223e-05	1.43888e-05	1.43378e-05	1.28282e-05	1.63927e-05	1.88623e-05	1.38025e-05	1.13964e-05	1.33166e-05	6.30824e-06	4.14504e-06	1.60134e-05	1.06634e-05	1.18149e-05	1.65343e-05	1.04426e-05	1.89014e-05	1.92489e-05	1.4724e-05	1.51495e-05	2.21472e-05	1.80118e-05	9.57491e-06	2.06868e-05	1.08222e-05	1.90124e-05	1.38326e-05	1.63581e-05	1.43118e-05	1.38819e-05
HLTF	-3.03684e-05	-4.34154e-05	-5.13726e-05	-4.59282e-05	-3.33051e-05	-2.91345e-05	-3.8411e-05	-3.21058e-05	-2.67262e-05	-2.81991e-05	-2.84334e-05	-3.99226e-05	-3.66396e-05	-3.13723e-05	-3.85005e-05	-3.7202e-05	-3.22144e-05	-1.01194e-05	-2.76924e-05	-3.08812e-05	-2.98883e-05	-4.27522e-05	-3.38698e-05	-3.92724e-05	-3.14378e-05	-2.26054e-05	-3.29131e-05	-3.17136e-05	-4.38826e-05	-2.94043e-05	-3.67798e-05	-4.16642e-05	-3.59045e-05	-4.26108e-05	-2.90033e-05	-2.97938e-05	-3.62146e-05	-4.26904e-05	-4.5176e-05	-2.71808e-05	-2.32581e-05	-2.60204e-05	-2.70018e-05	-4.39399e-05	-3.6182e-05	-4.52935e-05	-4.93015e-05	-2.7543e-05	-4.00212e-05
HMG20B	-6.54893e-07	1.02136e-05	1.67816e-05	6.04872e-06	8.86767e-06	6.50865e-06	1.09254e-05	1.67505e-06	-4.29411e-06	3.39029e-06	5.26472e-06	4.28826e-06	4.1539e-06	4.6504e-06	1.16756e-05	9.14548e-06	1.07662e-05	-8.2618e-06	9.30633e-06	9.73531e-09	6.07048e-06	6.95385e-06	8.51055e-06	9.19891e-06	3.4587e-06	4.64826e-06	1.0643e-05	6.92362e-06	1.79588e-05	1.83838e-05	6.7491e-06	9.63603e-06	1.11279e-05	5.55162e-06	1.09853e-05	1.86895e-06	2.58983e-06	4.00278e-06	1.20403e-05	-2.77585e-06	5.56747e-07	9.59933e-06	1.07326e-08	1.22371e-05	5.34994e-07	1.18341e-05	9.26989e-06	6.65078e-06	7.31284e-06
HNF1A	5.97674e-06	7.73983e-06	9.76624e-06	7.70609e-06	7.31901e-06	5.13466e-06	6.65212e-06	6.94406e-06	5.23787e-06	6.27693e-06	6.79114e-06	6.9601e-06	6.96064e-06	5.33938e-06	8.48213e-06	7.94026e-06	7.04876e-06	3.3739e-06	6.95839e-06	5.0017e-06	6.81001e-06	6.97991e-06	7.57319e-06	7.96424e-06	7.54388e-06	5.77888e-06	7.30235e-06	6.19802e-06	8.93397e-06	5.03704e-06	5.49706e-06	5.95596e-06	7.97118e-06	7.24483e-06	6.51695e-06	4.2767e-06	7.20187e-06	4.28154e-06	9.24651e-06	6.03331e-06	6.05159e-06	6.15411e-06	6.1724e-06	8.5756e-06	5.08376e-06	9.11041e-06	8.9349e-06	6.63848e-06	6.67116e-06
HNF1B	4.85488e-06	-1.28229e-05	-1.48334e-05	5.89625e-07	-6.7906e-07	-7.18892e-07	-2.05377e-05	4.18052e-06	3.64296e-06	8.19887e-08	-7.42405e-06	-5.09215e-06	6.2288e-06	-1.13514e-05	-3.4736e-06	-7.92099e-06	-1.66944e-05	8.04991e-06	-1.07241e-05	6.05933e-06	1.26352e-06	5.5783e-06	-1.13617e-06	-9.99554e-06	-5.71446e-06	-2.88813e-06	-2.57945e-06	-1.0574e-05	-1.52486e-05	-3.01346e-05	-1.58207e-05	-1.01353e-05	-1.11173e-05	4.00566e-09	-5.95181e-06	-1.41019e-05	-6.45251e-06	-1.63968e-05	-1.34547e-05	1.32838e-05	3.09807e-06	-1.196e-05	8.69715e-06	-7.08772e-06	6.67825e-06	-6.74144e-06	-1.26729e-05	-1.40964e-06	-1.18732e-05
HNF4G	-1.72014e-05	-2.86951e-05	-3.24292e-05	-2.4238e-05	-2.31509e-05	-2.2327e-05	-3.01142e-05	-1.89233e-05	-1.86097e-05	-1.9883e-05	-2.27033e-05	-2.36652e-05	-2.02522e-05	-2.57152e-05	-2.47953e-05	-2.44582e-05	-2.8042e-05	-1.20437e-05	-2.58165e-05	-1.84288e-05	-2.22597e-05	-2.18048e-05	-2.26707e-05	-2.53687e-05	-2.16151e-05	-2.07691e-05	-2.31598e-05	-2.41516e-05	-3.03198e-05	-3.20395e-05	-2.79923e-05	-2.85449e-05	-2.57774e-05	-2.44279e-05	-2.43748e-05	-2.62817e-05	-2.39318e-05	-3.04017e-05	-2.8513e-05	-1.50794e-05	-1.73057e-05	-2.64985e-05	-1.66836e-05	-2.78442e-05	-2.03997e-05	-2.71369e-05	-2.89985e-05	-2.18612e-05	-2.70967e-05
HOXA1	-8.10116e-06	-1.56428e-05	-1.74242e-05	-1.34053e-05	-1.16954e-05	-9.77899e-06	-1.43179e-05	-9.61235e-06	-8.85363e-06	-9.68087e-06	-1.18585e-05	-1.23678e-05	-1.11465e-05	-1.30316e-05	-1.342e-05	-1.28568e-05	-1.43933e-05	-3.34126e-06	-1.28929e-05	-8.83648e-06	-1.04675e-05	-1.16928e-05	-1.17955e-05	-1.32672e-05	-1.17301e-05	-1.03495e-05	-1.14556e-05	-1.24171e-05	-1.63695e-05	-1.26986e-05	-1.34161e-05	-1.4671e-05	-1.36091e-05	-1.28281e-05	-1.11442e-05	-1.08831e-05	-1.23946e-05	-1.55503e-05	-1.56313e-05	-7.16101e-06	-8.21599e-06	-1.29433e-05	-7.35632e-06	-1.49413e-05	-9.3823e-06	-1.47998e-05	-1.61519e-05	-1.00913e-05	-1.4148e-05
HOXA2	1.10459e-05	1.60882e-05	1.66687e-05	1.10114e-05	1.36217e-05	1.27165e-05	1.87377e-05	1.20718e-05	1.38922e-05	1.34445e-05	1.68366e-05	1.34297e-05	1.01968e-05	1.68521e-05	1.40638e-05	1.50663e-05	1.92444e-05	1.37923e-05	1.87203e-05	1.00041e-05	1.43317e-05	8.42588e-06	1.36087e-05	1.56042e-05	1.61092e-05	1.57738e-05	1.36764e-05	1.57391e-05	1.63572e-05	2.0482e-05	1.71212e-05	1.41131e-05	1.63594e-05	1.20978e-05	1.5545e-05	1.81148e-05	1.58852e-05	1.57898e-05	1.69096e-05	1.00789e-05	1.34796e-05	1.89856e-05	1.13988e-05	1.45729e-05	9.47483e-06	1.45805e-05	1.58253e-05	1.49993e-05	1.54237e-05
HOXA3	-4.63711e-05	-5.42773e-05	-4.9932e-05	-5.39288e-05	-4.31955e-05	-3.97171e-05	-4.60956e-05	-4.71133e-05	-5.38427e-05	-4.39912e-05	-5.0299e-05	-5.22033e-05	-4.97756e-05	-5.25817e-05	-4.71297e-05	-4.66733e-05	-4.77639e-05	-4.36027e-05	-4.57539e-05	-4.73372e-05	-4.3471e-05	-4.81651e-05	-4.48666e-05	-5.01956e-05	-5.19578e-05	-4.68776e-05	-4.15166e-05	-4.74601e-05	-4.45345e-05	-2.57448e-05	-5.20661e-05	-5.11248e-05	-4.57106e-05	-5.21918e-05	-3.92633e-05	-4.71171e-05	-5.23099e-05	-6.01067e-05	-5.33307e-05	-4.77856e-05	-4.30989e-05	-4.57718e-05	-4.36732e-05	-4.76895e-05	-4.84755e-05	-5.07439e-05	-5.58411e-05	-4.18607e-05	-5.08331e-05
HOXA9	-2.83542e-05	-2.75505e-05	-2.51402e-05	-2.9726e-05	-2.04308e-05	-1.80781e-05	-2.47653e-05	-2.79958e-05	-3.27351e-05	-2.41183e-05	-2.55114e-05	-3.0377e-05	-2.56136e-05	-2.65596e-05	-2.13238e-05	-2.47344e-05	-2.25827e-05	-2.65364e-05	-2.10389e-05	-2.5765e-05	-2.19873e-05	-2.3604e-05	-2.16841e-05	-2.6269e-05	-2.9914e-05	-2.08677e-05	-1.78986e-05	-2.38132e-05	-1.87023e-05	-9.38614e-06	-2.6918e-05	-2.35314e-05	-2.25847e-05	-2.87554e-05	-1.58338e-05	-2.87595e-05	-3.28974e-05	-3.19047e-05	-2.81986e-05	-2.81399e-05	-2.49892e-05	-1.9076e-05	-2.54881e-05	-2.41421e-05	-2.71464e-05	-2.60102e-05	-3.31476e-05	-2.05202e-05	-2.79859e-05
HOXB13	1.83796e-05	1.64074e-05	1.72399e-05	1.91997e-05	1.67998e-05	1.63206e-05	1.33036e-05	1.72147e-05	1.60289e-05	1.56432e-05	1.60489e-05	1.71993e-05	1.89898e-05	1.34683e-05	1.94421e-05	1.67889e-05	1.30322e-05	1.74934e-05	1.36586e-05	1.78063e-05	1.66111e-05	2.1198e-05	1.75882e-05	1.91049e-05	1.60066e-05	1.64566e-05	1.8771e-05	1.45567e-05	1.63317e-05	9.32637e-06	1.58835e-05	1.60541e-05	1.56662e-05	1.81429e-05	1.73058e-05	1.15689e-05	1.3491e-05	1.26514e-05	1.86372e-05	1.94957e-05	1.49002e-05	1.35848e-05	1.89252e-05	1.61304e-05	1.88362e-05	1.92796e-05	1.57321e-05	1.68177e-05	1.36024e-05
HOXB6	4.24909e-06	7.01269e-06	2.81161e-06	8.49423e-06	5.89146e-06	2.77565e-06	-2.05033e-06	5.94065e-06	7.62446e-06	4.99834e-06	7.66863e-06	5.11795e-06	1.06131e-05	7.28259e-06	7.62658e-06	4.18822e-06	4.70515e-06	2.99398e-06	5.54252e-06	7.29578e-06	4.57508e-06	8.66038e-06	6.6342e-06	4.13805e-06	7.15052e-06	9.06565e-06	4.73276e-06	5.56812e-06	4.25548e-06	-1.29514e-05	2.40329e-06	6.74354e-06	4.45253e-06	6.96445e-06	2.36526e-06	-3.02539e-06	4.34522e-06	7.1661e-06	4.84187e-06	8.1255e-06	5.29109e-06	6.09904e-06	4.28477e-06	5.32379e-06	5.43075e-06	5.84463e-06	4.7836e-06	3.50338e-06	4.59836e-06
HOXB7	-3.22922e-05	-3.10105e-05	-3.28973e-05	-3.24882e-05	-2.86633e-05	-2.71445e-05	-3.07379e-05	-3.17098e-05	-3.26665e-05	-2.92251e-05	-3.00438e-05	-3.26115e-05	-2.97472e-05	-2.81811e-05	-3.04162e-05	-3.09517e-05	-2.81356e-05	-3.18911e-05	-2.80578e-05	-2.92522e-05	-3.00864e-05	-3.00995e-05	-2.94058e-05	-3.31051e-05	-3.21797e-05	-2.75095e-05	-2.88983e-05	-2.79664e-05	-2.83329e-05	-2.41793e-05	-3.11757e-05	-2.80003e-05	-2.94661e-05	-3.22264e-05	-2.81039e-05	-3.13237e-05	-3.27345e-05	-2.878e-05	-3.42095e-05	-3.23141e-05	-2.9232e-05	-2.66929e-05	-3.21993e-05	-3.03279e-05	-3.11939e-05	-3.31077e-05	-3.41029e-05	-2.9732e-05	-2.95856e-05
HOXB9	2.09983e-05	1.73468e-05	2.28491e-05	2.42967e-05	2.35036e-05	2.18095e-05	1.09231e-05	2.03323e-05	1.29783e-05	1.79998e-05	1.59324e-05	1.77769e-05	2.56242e-05	9.76436e-06	2.79127e-05	2.01692e-05	1.17422e-05	1.57425e-05	1.42976e-05	2.12164e-05	2.17896e-05	3.12152e-05	2.40549e-05	2.24569e-05	1.48825e-05	1.86445e-05	2.74034e-05	1.41653e-05	2.32002e-05	9.34138e-06	1.3242e-05	1.8268e-05	1.86937e-05	2.22194e-05	2.4271e-05	4.17273e-06	9.89523e-06	5.15148e-06	2.17309e-05	2.43584e-05	1.60852e-05	1.40306e-05	2.41259e-05	2.15134e-05	2.32043e-05	2.57693e-05	1.51832e-05	2.17222e-05	1.1839e-05
HOXC10	-4.94985e-05	-4.39216e-05	-4.74024e-05	-5.03486e-05	-4.63169e-05	-4.53477e-05	-4.18696e-05	-4.93442e-05	-5.04992e-05	-4.53856e-05	-4.29673e-05	-4.73504e-05	-4.8534e-05	-4.10455e-05	-4.65506e-05	-4.45251e-05	-3.93367e-05	-4.97289e-05	-4.18588e-05	-4.78417e-05	-4.92033e-05	-4.94512e-05	-4.6072e-05	-4.5963e-05	-4.50689e-05	-4.22895e-05	-4.5404e-05	-3.98965e-05	-4.09196e-05	-3.29397e-05	-4.3361e-05	-4.30566e-05	-4.19785e-05	-5.06184e-05	-4.43498e-05	-4.52892e-05	-4.73971e-05	-4.14241e-05	-4.65855e-05	-5.3288e-05	-4.57316e-05	-4.04028e-05	-5.20386e-05	-4.65487e-05	-5.19432e-05	-4.87346e-05	-4.71411e-05	-4.69959e-05	-4.26317e-05
HOXC13	-1.2775e-05	-1.14079e-05	-2.44636e-06	-8.04389e-06	-7.37399e-06	-5.36996e-06	-8.39887e-06	-1.29054e-05	-2.18338e-05	-1.26736e-05	-1.85843e-05	-1.20463e-05	-1.02266e-05	-1.76886e-05	-7.32221e-06	-9.72121e-06	-1.43141e-05	-2.3157e-05	-1.49179e-05	-1.14253e-05	-9.66188e-06	-3.18624e-06	-8.83942e-06	-1.06931e-05	-1.9447e-05	-1.78287e-05	-5.51847e-06	-1.3748e-05	-2.61579e-06	3.90206e-06	-1.28101e-05	-7.36224e-06	-9.96748e-06	-8.61621e-06	-5.83227e-06	-1.43219e-05	-1.66449e-05	-1.54201e-05	-1.03274e-05	-1.49974e-05	-1.59343e-05	-1.49908e-05	-1.18027e-05	-5.18409e-06	-7.72331e-06	-6.7133e-06	-1.07551e-05	-1.01357e-05	-1.13487e-05
HOXC6	-9.93976e-06	-9.69878e-06	-4.44891e-06	-1.12573e-05	-2.58865e-06	-1.93446e-06	-6.44748e-06	-9.28139e-06	-1.49191e-05	-6.71715e-06	-7.99589e-06	-1.1942e-05	-8.52873e-06	-1.11884e-05	-2.49036e-06	-5.89714e-06	-5.55944e-06	-8.85448e-06	-3.65559e-06	-9.73978e-06	-3.39614e-06	-6.40144e-06	-3.58701e-06	-6.68609e-06	-1.1078e-05	-4.85882e-06	1.30817e-07	-7.71445e-06	-5.40999e-07	6.86812e-06	-9.84519e-06	-8.04827e-06	-4.36227e-06	-1.02529e-05	1.83925e-06	-1.12607e-05	-1.38572e-05	-1.79585e-05	-7.5769e-06	-9.60076e-06	-7.49525e-06	-2.88372e-06	-6.38261e-06	-5.30291e-06	-1.00607e-05	-5.78271e-06	-1.31215e-05	-2.1031e-06	-1.11155e-05
HOXC8	5.27442e-06	-3.98058e-08	2.0555e-06	1.60699e-06	3.20413e-06	4.34264e-06	2.31416e-06	3.66234e-06	1.83189e-06	3.27142e-06	1.69571e-06	2.19119e-06	2.06929e-06	-1.12498e-06	3.5288e-06	3.14773e-06	1.34358e-07	7.43835e-06	1.15578e-06	3.07426e-06	4.02469e-06	3.68613e-06	3.32712e-06	4.16378e-06	1.79241e-06	2.20237e-06	5.12742e-06	1.01594e-06	1.85577e-06	5.83558e-06	1.8337e-06	-2.17512e-07	2.30887e-06	1.90754e-06	5.37291e-06	2.25805e-06	4.89127e-07	-4.20539e-06	2.74207e-06	5.03253e-06	3.46658e-06	7.25718e-07	6.42247e-06	1.36338e-06	3.83806e-06	3.13506e-06	5.91715e-08	4.895e-06	-4.57647e-07
HOXC9	-4.06706e-05	-5.82139e-05	-5.34437e-05	-5.12299e-05	-4.52433e-05	-4.08749e-05	-4.92938e-05	-4.2868e-05	-4.8986e-05	-4.3058e-05	-5.45418e-05	-4.98866e-05	-4.84604e-05	-5.66883e-05	-5.15054e-05	-4.84839e-05	-5.51753e-05	-3.87044e-05	-5.24325e-05	-4.38568e-05	-4.3561e-05	-4.665e-05	-4.70568e-05	-5.27505e-05	-5.24259e-05	-5.27194e-05	-4.5534e-05	-5.14991e-05	-5.2445e-05	-3.40603e-05	-5.52735e-05	-5.52696e-05	-5.02788e-05	-4.95911e-05	-4.47322e-05	-4.48619e-05	-4.87491e-05	-6.20862e-05	-5.66955e-05	-4.14859e-05	-4.07523e-05	-5.44893e-05	-3.85377e-05	-4.95237e-05	-4.27703e-05	-5.26194e-05	-5.47794e-05	-4.35076e-05	-5.17832e-05
HOXD10	-4.53318e-05	-4.67049e-05	-4.33758e-05	-4.82687e-05	-4.11031e-05	-4.00795e-05	-4.13604e-05	-4.4668e-05	-5.05941e-05	-4.19818e-05	-4.56969e-05	-4.69883e-05	-4.6117e-05	-4.63228e-05	-4.36184e-05	-4.24085e-05	-4.1871e-05	-4.70302e-05	-4.18173e-05	-4.56519e-05	-4.26936e-05	-4.54553e-05	-4.22047e-05	-4.58727e-05	-4.64612e-05	-4.44193e-05	-4.06525e-05	-4.24565e-05	-3.89321e-05	-2.66238e-05	-4.71524e-05	-4.52937e-05	-4.0961e-05	-4.75631e-05	-3.95005e-05	-4.4352e-05	-4.61265e-05	-5.05092e-05	-4.67468e-05	-4.76729e-05	-4.17496e-05	-4.2102e-05	-4.46824e-05	-4.22649e-05	-4.73265e-05	-4.55971e-05	-4.70303e-05	-4.15956e-05	-4.39354e-05
HOXD13	1.85534e-05	2.88403e-05	3.66304e-05	2.81096e-05	2.5961e-05	2.30147e-05	2.6646e-05	2.02494e-05	1.37538e-05	1.96878e-05	2.09926e-05	2.3968e-05	2.4216e-05	2.00723e-05	3.05087e-05	2.66998e-05	2.46511e-05	7.25939e-06	2.29647e-05	1.90476e-05	2.30713e-05	2.91164e-05	2.60623e-05	2.83315e-05	2.03088e-05	1.94278e-05	2.80765e-05	2.23069e-05	3.4903e-05	2.81744e-05	2.42951e-05	2.80675e-05	2.72403e-05	2.64952e-05	2.67069e-05	1.70101e-05	1.99384e-05	2.20897e-05	3.17416e-05	1.7011e-05	1.5896e-05	2.27371e-05	1.88069e-05	3.08019e-05	2.16338e-05	3.22722e-05	2.93133e-05	2.28202e-05	2.44325e-05
HSF1	-2.55312e-06	-1.76193e-06	-1.21047e-06	-1.87737e-06	-5.61054e-06	-7.03611e-06	-1.44005e-06	-2.85855e-06	-3.70448e-06	-4.11963e-06	-3.87281e-06	-8.85208e-07	-4.45522e-06	-3.9685e-06	-4.59327e-06	-2.01803e-06	-3.72624e-06	-6.50086e-06	-5.68863e-06	-4.79689e-06	-6.24556e-06	-4.2756e-06	-4.80867e-06	-1.62628e-06	-1.44776e-06	-6.95996e-06	-5.90959e-06	-3.11177e-06	-3.14913e-06	-4.40208e-06	-2.64396e-06	-4.32567e-06	-2.68343e-06	-2.84239e-06	-7.17595e-06	-2.61669e-06	-4.19936e-07	-1.94138e-06	-4.39544e-07	-5.04694e-06	-4.27406e-06	-7.06526e-06	-4.93179e-06	-2.82908e-06	-4.6948e-06	-2.07647e-06	1.58164e-06	-6.08172e-06	-1.31368e-06
HSF2	-2.77867e-05	-2.83369e-05	-2.96208e-05	-3.15619e-05	-2.97085e-05	-2.78012e-05	-2.32502e-05	-2.89305e-05	-2.90285e-05	-2.71496e-05	-2.73724e-05	-2.77427e-05	-3.17401e-05	-2.61466e-05	-3.10719e-05	-2.71728e-05	-2.53293e-05	-2.64275e-05	-2.71161e-05	-2.90956e-05	-3.00643e-05	-3.21924e-05	-2.96451e-05	-2.79134e-05	-2.71489e-05	-2.83421e-05	-2.93322e-05	-2.51511e-05	-2.76988e-05	-1.63025e-05	-2.55099e-05	-2.84619e-05	-2.65373e-05	-3.10788e-05	-2.80731e-05	-2.27342e-05	-2.65993e-05	-2.58315e-05	-2.88105e-05	-3.15552e-05	-2.67425e-05	-2.70833e-05	-2.98054e-05	-2.96316e-05	-3.05683e-05	-3.08002e-05	-2.78548e-05	-2.85604e-05	-2.57614e-05
HSF4	1.43718e-05	1.19525e-05	2.19269e-05	1.61413e-05	1.50552e-05	1.31947e-05	1.65856e-05	1.59558e-05	1.05829e-05	1.32404e-05	7.05767e-06	1.46144e-05	1.19746e-05	6.23684e-06	1.31895e-05	1.50019e-05	9.89294e-06	6.68521e-06	1.02907e-05	1.07173e-05	1.61835e-05	1.38529e-05	1.37403e-05	1.28333e-05	1.10006e-05	3.64157e-06	1.29966e-05	8.47483e-06	1.55901e-05	1.95035e-05	9.36169e-06	1.01012e-05	1.34855e-05	1.67365e-05	1.25121e-05	1.59008e-05	1.76656e-05	6.79248e-06	1.54832e-05	1.34294e-05	1.29886e-05	7.0117e-06	1.57408e-05	1.91625e-05	1.49731e-05	1.74554e-05	1.95905e-05	1.40964e-05	1.41385e-05
ID4	-3.18074e-06	-9.44984e-06	-1.72643e-05	-7.02574e-06	-1.29883e-05	-1.52268e-05	-1.59086e-05	-5.13879e-06	-1.69102e-06	-7.72346e-06	-5.02642e-06	-5.72932e-06	-5.62516e-06	-8.06185e-06	-1.0764e-05	-9.19409e-06	-1.24168e-05	-4.09147e-07	-1.2858e-05	-5.48144e-06	-1.3134e-05	-8.47609e-06	-1.04073e-05	-7.3694e-06	-2.23445e-06	-6.41624e-06	-1.29424e-05	-8.00785e-06	-1.69148e-05	-3.03035e-05	-1.03232e-05	-1.33035e-05	-1.09028e-05	-9.17441e-06	-1.63241e-05	-1.36509e-05	-6.58128e-06	-9.27397e-06	-8.71294e-06	-2.39133e-06	-5.52416e-06	-1.39597e-05	-6.21608e-06	-1.46134e-05	-8.65107e-06	-1.08373e-05	-8.51798e-06	-1.23212e-05	-1.02827e-05
IRF1	-1.84647e-05	-8.9874e-06	-6.50782e-06	-1.06694e-05	-1.03446e-05	-1.60673e-05	-1.8353e-05	-1.69851e-05	-2.66477e-05	-1.62982e-05	-1.16562e-05	-1.53653e-05	-9.15297e-06	-1.75929e-05	-2.41983e-06	-9.16417e-06	-1.20246e-05	-2.92722e-05	-1.34772e-05	-1.72806e-05	-1.68992e-05	-5.36748e-06	-8.2658e-06	-7.33987e-06	-1.38357e-05	-1.06438e-05	-5.55074e-06	-1.17497e-05	-3.19193e-07	-1.8588e-05	-1.7396e-05	-1.123e-05	-7.48533e-06	-1.47141e-05	-9.69303e-06	-3.39045e-05	-2.333e-05	-2.26631e-05	-5.72217e-06	-1.91645e-05	-1.93332e-05	-1.31044e-05	-1.91818e-05	-9.34129e-06	-2.05934e-05	-5.61008e-06	-1.33769e-05	-1.47459e-05	-1.63622e-05
IRF2	3.27037e-05	3.9236e-05	3.77074e-05	4.05504e-05	3.84269e-05	3.77898e-05	3.51684e-05	3.71003e-05	4.45683e-05	3.6403e-05	3.60677e-05	3.65661e-05	3.98931e-05	4.33969e-05	3.42576e-05	3.24807e-05	3.85449e-05	3.31316e-05	4.05167e-05	3.89558e-05	4.09314e-05	3.59855e-05	3.60564e-05	2.95954e-05	3.53463e-05	3.72325e-05	3.18829e-05	3.51952e-05	3.3295e-05	2.54461e-05	3.6853e-05	4.26039e-05	3.3092e-05	4.23998e-05	3.3269e-05	4.23858e-05	4.27853e-05	5.03741e-05	3.24321e-05	3.88274e-05	3.67775e-05	4.16557e-05	3.51327e-05	4.05746e-05	4.16487e-05	3.5336e-05	3.95527e-05	3.60869e-05	4.09513e-05
IRF3	3.47285e-05	3.42556e-05	3.62727e-05	3.99582e-05	3.27375e-05	3.16175e-05	2.78674e-05	3.36077e-05	3.20047e-05	3.01693e-05	3.00841e-05	3.50617e-05	3.7702e-05	2.83885e-05	3.67611e-05	3.25841e-05	2.63153e-05	2.91485e-05	2.65262e-05	3.51367e-05	3.2108e-05	4.18646e-05	3.36723e-05	3.59001e-05	3.07443e-05	2.97645e-05	3.44692e-05	2.88216e-05	3.27516e-05	1.83511e-05	3.20466e-05	3.43914e-05	3.04534e-05	3.78421e-05	3.14651e-05	2.53129e-05	2.9429e-05	3.12599e-05	3.64445e-05	3.65739e-05	2.81833e-05	2.62516e-05	3.48466e-05	3.40795e-05	3.82245e-05	3.81134e-05	3.46438e-05	3.11131e-05	3.01525e-05
IRF4	2.13865e-05	2.40357e-05	2.32622e-05	2.44817e-05	2.26334e-05	2.01426e-05	1.70596e-05	2.10225e-05	1.98831e-05	2.01423e-05	2.4422e-05	2.17542e-05	2.53792e-05	2.04042e-05	2.79015e-05	2.29143e-05	2.08451e-05	2.05085e-05	2.13059e-05	2.18117e-05	2.10812e-05	2.70078e-05	2.42359e-05	2.63486e-05	2.29238e-05	2.55264e-05	2.57484e-05	2.14673e-05	2.45264e-05	1.02465e-05	2.1562e-05	2.26064e-05	2.28126e-05	2.25978e-05	2.36641e-05	1.18829e-05	1.65914e-05	1.78451e-05	2.64611e-05	2.3306e-05	1.89017e-05	2.20222e-05	2.19509e-05	2.16577e-05	2.10705e-05	2.62349e-05	2.0659e-05	2.2008e-05	1.83171e-05
IRF5	1.46119e-05	1.95506e-05	2.42445e-05	2.17532e-05	2.3733e-05	2.02316e-05	1.09513e-05	1.60643e-05	8.54591e-06	1.5918e-05	1.77885e-05	1.47996e-05	2.41184e-05	1.21968e-05	2.9567e-05	1.99147e-05	1.62154e-05	8.48374e-06	1.81651e-05	1.71895e-05	2.02402e-05	2.85872e-05	2.43095e-05	2.18921e-05	1.43748e-05	2.1411e-05	2.78738e-05	1.58946e-05	2.76817e-05	1.07121e-05	1.31897e-05	2.03433e-05	2.06662e-05	1.95191e-05	2.5299e-05	1.78686e-07	7.10915e-06	6.68229e-06	2.25459e-05	1.81801e-05	1.31528e-05	1.91896e-05	1.79388e-05	2.23478e-05	1.71776e-05	2.57455e-05	1.42218e-05	2.06518e-05	1.21024e-05
IRF7	-1.15782e-05	-2.00456e-06	-7.70915e-06	-6.5183e-06	-2.91359e-06	1.32031e-07	-6.90948e-06	-1.1167e-05	-8.44082e-06	-6.75444e-06	-1.88628e-06	-9.00671e-06	-2.56934e-06	2.07436e-06	-1.54339e-06	-7.45873e-06	-1.23423e-07	-8.45654e-06	-1.37467e-08	-3.14822e-06	-5.26978e-06	-1.49771e-06	-3.41048e-06	-6.41358e-06	-9.09558e-06	4.08158e-06	-8.83544e-07	-1.00606e-06	-4.78519e-07	-2.98303e-06	-9.80771e-07	4.463e-06	-4.52485e-06	-6.5778e-06	8.49445e-07	-9.34637e-06	-1.37439e-05	4.07065e-06	-7.95388e-06	-9.38093e-06	-9.03339e-06	5.05075e-06	-1.06677e-05	-5.91304e-06	-5.18595e-06	-6.93572e-06	-1.25561e-05	-4.46978e-06	-5.18886e-06
IRF8	2.57866e-05	3.49187e-05	3.53399e-05	3.57455e-05	2.76665e-05	2.35387e-05	2.61526e-05	2.69681e-05	2.60443e-05	2.46238e-05	2.8724e-05	3.12934e-05	3.24611e-05	2.87452e-05	3.31073e-05	2.96859e-05	2.77956e-05	1.65776e-05	2.58004e-05	2.73828e-05	2.50667e-05	3.45609e-05	2.9106e-05	3.24293e-05	2.92322e-05	2.66985e-05	2.82404e-05	2.79606e-05	3.2969e-05	1.37371e-05	2.96163e-05	3.30372e-05	2.92987e-05	3.2876e-05	2.486e-05	2.01893e-05	2.75193e-05	3.34923e-05	3.55403e-05	2.6306e-05	2.20486e-05	2.57539e-05	2.39322e-05	3.21208e-05	2.84159e-05	3.5047e-05	3.51647e-05	2.41467e-05	3.00065e-05
IRF9	7.87736e-06	1.37744e-05	8.64864e-06	1.10276e-05	1.23131e-05	1.27232e-05	7.45569e-06	7.93684e-06	1.08431e-05	9.94863e-06	1.55511e-05	9.07717e-06	1.41674e-05	1.57843e-05	1.52737e-05	9.98004e-06	1.40179e-05	1.17147e-05	1.46669e-05	1.26073e-05	1.09808e-05	1.41858e-05	1.2927e-05	1.23214e-05	1.08802e-05	1.9467e-05	1.44859e-05	1.3639e-05	1.3151e-05	4.37065e-06	1.37376e-05	1.62052e-05	1.15707e-05	1.04164e-05	1.47387e-05	5.27506e-06	5.00428e-06	1.5201e-05	1.13255e-05	1.0694e-05	8.77706e-06	1.7905e-05	8.77019e-06	9.53257e-06	1.06365e-05	1.13016e-05	6.1013e-06	1.18476e-05	9.40856e-06
IRX1	-1.61658e-06	5.1286e-06	1.46404e-05	6.25576e-07	6.72162e-06	6.23515e-06	1.31076e-05	4.82247e-07	-5.30325e-06	2.62543e-06	1.30682e-06	1.59651e-06	-2.00034e-06	1.24856e-06	6.14204e-06	6.82921e-06	8.89022e-06	-6.12364e-06	8.08036e-06	-3.3169e-06	6.21276e-06	8.86295e-08	5.19379e-06	5.34333e-06	5.65263e-07	-1.42105e-07	7.4152e-06	3.71431e-06	1.39044e-05	2.75685e-05	4.73148e-06	4.54884e-06	8.57351e-06	2.18001e-06	1.00166e-05	7.70496e-06	3.52523e-06	-3.9163e-07	7.82285e-06	-4.95654e-06	8.92033e-07	7.45192e-06	1.28406e-07	9.89258e-06	-1.44927e-06	7.57717e-06	6.93985e-06	6.63183e-06	5.54502e-06
IRX5	-2.29237e-05	-1.52651e-05	-2.12239e-05	-1.97674e-05	-1.70745e-05	-1.65764e-05	-1.78462e-05	-2.04308e-05	-1.5995e-05	-1.72709e-05	-1.44707e-05	-1.98434e-05	-1.7029e-05	-9.18534e-06	-1.93593e-05	-1.98348e-05	-1.15013e-05	-2.06318e-05	-1.1796e-05	-1.70679e-05	-1.80646e-05	-2.07145e-05	-1.79878e-05	-2.23854e-05	-1.74768e-05	-1.19665e-05	-1.97727e-05	-1.33764e-05	-1.69551e-05	-1.76891e-05	-1.61503e-05	-1.21848e-05	-1.72017e-05	-1.90522e-05	-1.82518e-05	-1.60649e-05	-1.69623e-05	-6.65012e-06	-2.203e-05	-2.12691e-05	-1.69695e-05	-9.3211e-06	-2.32778e-05	-1.76257e-05	-1.99034e-05	-2.19614e-05	-1.95987e-05	-1.88038e-05	-1.39089e-05
JDP2	-9.95198e-05	-9.57883e-05	-9.08444e-05	-0.000106159	-8.6077e-05	-8.61697e-05	-8.65513e-05	-9.78707e-05	-0.000111228	-8.9382e-05	-8.98444e-05	-0.000101581	-9.90634e-05	-9.53844e-05	-8.68051e-05	-8.68698e-05	-8.18606e-05	-9.94841e-05	-8.22786e-05	-0.000100649	-9.15054e-05	-9.85422e-05	-8.68176e-05	-9.17049e-05	-9.46947e-05	-8.59043e-05	-8.12256e-05	-8.54779e-05	-7.59107e-05	-5.30633e-05	-9.72962e-05	-9.54872e-05	-8.14428e-05	-0.000105305	-7.83103e-05	-9.96697e-05	-0.000102349	-0.000110541	-9.36256e-05	-0.000105278	-8.94543e-05	-8.13866e-05	-9.79755e-05	-9.04508e-05	-0.000108253	-9.4298e-05	-0.000101951	-8.60493e-05	-9.47226e-05
JUN	2.46769e-06	4.18003e-06	8.27098e-06	1.72308e-06	3.80441e-06	4.50661e-06	7.86909e-06	1.03502e-06	-2.94123e-06	2.0505e-06	3.12071e-06	2.94109e-06	3.8168e-07	5.35992e-07	6.49437e-06	5.96567e-06	4.64885e-06	1.27147e-06	3.56902e-06	1.65013e-07	2.8681e-06	3.81096e-06	4.29244e-06	8.20847e-06	2.058e-06	2.56111e-06	7.60664e-06	3.74819e-06	9.06993e-06	1.56919e-05	5.92508e-06	3.32526e-06	6.29498e-06	1.53957e-06	8.32117e-06	2.7431e-06	-4.83216e-07	-1.55248e-06	8.01262e-06	-7.32466e-07	3.67462e-07	3.70466e-06	2.51652e-06	4.17941e-06	7.83551e-07	6.6467e-06	3.34036e-06	4.97846e-06	2.01251e-06
KLF12	6.35648e-05	6.24933e-05	5.47113e-05	6.58386e-05	4.26089e-05	4.1144e-05	6.01462e-05	6.11312e-05	7.59465e-05	5.31334e-05	5.61782e-05	6.95894e-05	5.4462e-05	6.33274e-05	4.28374e-05	5.36493e-05	5.12899e-05	6.149e-05	4.60901e-05	5.86764e-05	4.72911e-05	5.03214e-05	4.49864e-05	5.7724e-05	6.58498e-05	4.4893e-05	3.62554e-05	5.44208e-05	3.87283e-05	2.72032e-05	6.5819e-05	5.56224e-05	4.86013e-05	6.45546e-05	3.34086e-05	7.35112e-05	7.59874e-05	8.14694e-05	6.14125e-05	6.07903e-05	5.46495e-05	4.27089e-05	5.52302e-05	5.20621e-05	6.31498e-05	5.51596e-05	7.53938e-05	4.3943e-05	6.58516e-05
KLF13	3.74504e-05	3.8469e-05	3.66352e-05	3.90006e-05	3.62918e-05	3.51832e-05	3.7212e-05	3.92985e-05	4.65015e-05	3.76024e-05	3.86836e-05	3.89054e-05	3.76134e-05	4.15131e-05	3.40981e-05	3.51045e-05	3.81421e-05	4.1352e-05	3.94334e-05	3.80977e-05	3.96536e-05	3.354e-05	3.55905e-05	3.46575e-05	4.00314e-05	3.74836e-05	3.21524e-05	3.59586e-05	3.1402e-05	2.67018e-05	3.86562e-05	3.7513e-05	3.45707e-05	4.05074e-05	3.31028e-05	4.41892e-05	4.44623e-05	4.476e-05	3.64444e-05	4.09507e-05	3.90618e-05	3.90889e-05	3.85591e-05	3.75904e-05	3.98308e-05	3.6299e-05	4.08519e-05	3.70229e-05	3.95498e-05
KLF3	4.67271e-06	-5.32486e-06	-1.76532e-05	-4.35453e-06	-6.23373e-06	-1.58881e-06	-7.52488e-06	1.77821e-07	1.01696e-05	2.63207e-07	3.16679e-06	-8.9503e-07	-3.2123e-07	3.51072e-06	-6.94615e-06	-5.94647e-06	-4.63856e-06	1.93993e-05	-3.31959e-06	5.47153e-06	-3.4051e-06	-3.24098e-06	-4.84185e-06	-2.8976e-06	1.82589e-06	6.05986e-06	-5.18911e-06	-1.1358e-07	-1.54321e-05	-1.57225e-05	1.9898e-06	-3.58431e-06	-7.2336e-06	-3.89502e-06	-4.48811e-06	2.10304e-06	-2.47161e-06	3.44766e-06	-7.9922e-06	6.98327e-06	2.84759e-06	-1.14063e-06	3.58269e-06	-1.28095e-05	3.07457e-06	-9.67719e-06	-9.9761e-06	-1.98318e-06	-4.87025e-06
KLF6	1.94838e-05	2.11952e-05	3.02115e-05	2.02684e-05	2.57991e-05	2.73752e-05	2.82323e-05	2.02622e-05	1.64331e-05	2.14107e-05	1.87187e-05	1.97619e-05	1.85981e-05	1.82827e-05	2.47739e-05	2.32876e-05	2.34295e-05	1.88703e-05	2.46882e-05	1.86102e-05	2.7101e-05	2.17177e-05	2.39343e-05	2.30402e-05	1.71646e-05	1.92871e-05	2.70165e-05	1.96116e-05	2.8181e-05	4.04919e-05	2.29063e-05	2.27523e-05	2.38478e-05	2.23642e-05	2.99144e-05	2.62629e-05	1.99793e-05	1.65696e-05	2.38801e-05	1.89061e-05	1.98652e-05	2.4729e-05	2.31485e-05	2.64908e-05	2.22847e-05	2.54206e-05	2.16189e-05	2.68798e-05	2.09466e-05
KLF8	1.54671e-06	-2.60285e-06	-1.07896e-05	-3.39257e-06	-2.61117e-06	-9.24512e-07	-3.17921e-06	1.38512e-06	1.02182e-05	1.93066e-06	3.36732e-06	-7.19786e-07	-4.37498e-07	5.91916e-06	-6.15165e-06	-4.04988e-06	6.99444e-07	1.21251e-05	2.28029e-06	3.05694e-06	3.37137e-07	-6.03806e-06	-2.84729e-06	-5.01776e-06	3.07947e-06	4.87694e-06	-5.58701e-06	1.05163e-06	-1.02937e-05	-9.41209e-06	6.4031e-07	-1.79364e-06	-3.94672e-06	-1.73385e-06	-3.98689e-06	6.05081e-06	3.87985e-06	6.21859e-06	-6.74503e-06	4.59339e-06	4.92257e-06	3.29512e-06	1.73585e-06	-5.92121e-06	1.11142e-06	-7.49184e-06	-4.06863e-06	-3.62496e-07	8.0038e-08
LCOR	2.58165e-06	1.25317e-05	1.35084e-05	7.00307e-06	1.14043e-05	7.05085e-06	6.11405e-06	3.74049e-06	-1.42938e-06	6.00561e-06	1.38066e-05	5.04736e-06	9.63117e-06	7.46508e-06	1.89426e-05	1.20778e-05	1.34968e-05	7.02976e-07	1.32905e-05	3.30841e-06	7.25659e-06	1.14038e-05	1.32709e-05	1.53339e-05	9.60266e-06	1.59516e-05	1.69207e-05	1.11149e-05	1.98589e-05	7.60751e-06	8.10926e-06	1.00319e-05	1.46052e-05	4.92983e-06	1.5663e-05	-6.48882e-06	-1.23914e-06	-5.72002e-08	1.62089e-05	2.90623e-06	3.74074e-06	1.4903e-05	3.7432e-06	1.01245e-05	-2.68287e-07	1.47037e-05	5.62452e-06	1.02494e-05	4.37123e-06
LIN54	-4.65111e-05	-4.31248e-05	-3.87279e-05	-4.66693e-05	-3.7984e-05	-3.48037e-05	-3.69511e-05	-4.61758e-05	-5.31044e-05	-4.1606e-05	-4.44359e-05	-4.63858e-05	-4.46964e-05	-4.326e-05	-3.96088e-05	-4.05638e-05	-3.8114e-05	-4.92315e-05	-3.86791e-05	-4.4187e-05	-4.06556e-05	-4.13028e-05	-3.96035e-05	-4.30851e-05	-4.81564e-05	-4.14447e-05	-3.57082e-05	-3.95588e-05	-3.24573e-05	-1.61946e-05	-4.22156e-05	-3.867e-05	-3.80854e-05	-4.58245e-05	-3.33281e-05	-4.25085e-05	-4.85329e-05	-4.55993e-05	-4.42603e-05	-4.96899e-05	-4.34272e-05	-3.70644e-05	-4.54384e-05	-3.91099e-05	-4.50495e-05	-4.26675e-05	-4.68752e-05	-3.89917e-05	-4.17201e-05
MAFB	8.26507e-06	7.36114e-06	9.67031e-06	7.00346e-06	8.02373e-06	7.21631e-06	8.6527e-06	7.91584e-06	6.23443e-06	7.59981e-06	7.99195e-06	7.63806e-06	6.55901e-06	5.38494e-06	9.26215e-06	9.08808e-06	7.6298e-06	8.55573e-06	7.83898e-06	6.00618e-06	8.23656e-06	7.22121e-06	8.39919e-06	1.00441e-05	8.37297e-06	7.30882e-06	9.3733e-06	7.03145e-06	9.10178e-06	1.00147e-05	7.49687e-06	5.5963e-06	8.87591e-06	7.01685e-06	9.3743e-06	6.86614e-06	7.06467e-06	2.79646e-06	1.01967e-05	7.64186e-06	7.53782e-06	7.17736e-06	8.85123e-06	7.94677e-06	6.25141e-06	9.56969e-06	8.03373e-06	8.97921e-06	6.22341e-06
MAFF	8.44854e-06	6.60705e-06	9.94827e-06	6.15387e-06	9.22657e-06	1.19973e-05	1.20183e-05	7.38707e-06	6.65186e-06	8.29166e-06	6.60435e-06	7.21185e-06	5.59261e-06	6.63581e-06	8.18923e-06	8.28005e-06	8.2572e-06	1.10234e-05	8.9081e-06	7.61444e-06	1.06134e-05	7.51775e-06	8.33283e-06	8.81905e-06	5.50351e-06	7.30839e-06	1.05542e-05	7.19805e-06	9.18904e-06	1.99554e-05	1.01512e-05	8.18584e-06	8.22784e-06	7.61934e-06	1.27269e-05	1.29125e-05	6.72405e-06	5.95602e-06	7.92201e-06	7.54673e-06	7.75505e-06	9.33558e-06	1.00789e-05	8.35807e-06	9.58672e-06	8.31014e-06	6.23011e-06	1.10938e-05	7.12189e-06
MAX	-4.21294e-05	-4.90344e-05	-5.54848e-05	-5.57146e-05	-4.38449e-05	-3.92864e-05	-4.1793e-05	-4.49017e-05	-4.24002e-05	-3.95842e-05	-3.73644e-05	-4.82125e-05	-4.88656e-05	-4.00195e-05	-4.61556e-05	-4.38593e-05	-3.82609e-05	-2.62209e-05	-3.69432e-05	-4.34777e-05	-4.27733e-05	-5.21085e-05	-4.35949e-05	-4.41083e-05	-4.11234e-05	-3.32608e-05	-4.06729e-05	-3.83043e-05	-4.66019e-05	-2.72734e-05	-4.15359e-05	-4.80321e-05	-4.17146e-05	-5.34034e-05	-3.66524e-05	-3.88626e-05	-4.75365e-05	-4.94075e-05	-4.93404e-05	-4.37485e-05	-3.68381e-05	-3.47937e-05	-4.12651e-05	-5.19572e-05	-4.91079e-05	-5.19497e-05	-5.55164e-05	-3.84453e-05	-4.70766e-05
MBD2	6.43104e-05	6.91282e-05	8.33415e-05	6.10761e-05	6.25389e-05	6.07248e-05	8.35298e-05	6.19225e-05	5.70277e-05	6.11298e-05	6.57872e-05	6.8168e-05	5.15957e-05	5.83523e-05	6.89261e-05	7.30997e-05	7.02185e-05	6.37581e-05	6.70447e-05	5.15183e-05	6.48413e-05	5.63129e-05	6.40594e-05	8.00539e-05	6.82766e-05	5.75348e-05	6.90363e-05	6.35625e-05	7.51168e-05	9.36103e-05	7.48068e-05	5.94112e-05	7.24336e-05	6.24177e-05	7.20207e-05	7.55332e-05	6.74909e-05	5.43744e-05	8.34628e-05	5.53343e-05	5.86029e-05	6.40415e-05	6.44071e-05	6.83748e-05	5.61702e-05	7.6086e-05	7.57897e-05	6.87771e-05	6.45943e-05
MECOM	-4.97415e-06	-5.87551e-07	-1.71878e-06	-1.19231e-06	4.67721e-06	5.64147e-07	-9.05993e-06	-1.38352e-06	-3.52095e-06	1.145e-07	2.92735e-06	-5.52697e-06	4.58975e-06	-4.69192e-07	6.33624e-06	-7.36488e-07	1.75893e-06	-4.28537e-06	4.88264e-06	-9.47045e-07	2.5749e-06	2.42605e-06	4.57885e-06	-2.26539e-06	-4.97345e-07	7.54861e-06	4.83958e-06	-5.34481e-08	3.97681e-06	-1.11856e-05	-7.05004e-06	-7.19793e-08	1.46471e-06	-1.81203e-06	3.76379e-06	-1.40581e-05	-6.45962e-06	-7.80313e-06	-1.82445e-06	7.91473e-07	4.27563e-07	6.19086e-06	-1.36219e-06	1.31227e-06	-4.36356e-06	7.97266e-07	-6.46748e-06	2.24415e-06	-4.53658e-06
MEF2A	-1.14892e-05	-5.43464e-10	-1.90209e-06	-6.74658e-06	-1.95541e-06	1.23116e-06	5.58754e-07	-1.06331e-05	-9.13521e-06	-5.77246e-06	-1.81975e-06	-7.22128e-06	-5.31114e-06	2.96903e-06	-1.5969e-06	-4.75296e-06	3.468e-06	-9.97147e-06	2.45289e-06	-5.15955e-06	-3.76972e-06	-3.9664e-06	-3.02811e-06	-4.37978e-06	-7.98959e-06	1.90735e-06	-3.80943e-07	4.55834e-07	3.35375e-06	9.91053e-06	2.08292e-06	5.27646e-06	-1.52604e-06	-5.86235e-06	2.72835e-06	-2.32015e-06	-9.57708e-06	5.80464e-06	-4.62872e-06	-1.20199e-05	-8.35429e-06	6.61593e-06	-1.08869e-05	-2.54988e-06	-6.00313e-06	-4.76498e-06	-7.67672e-06	-2.85509e-06	-1.60977e-06
MEF2B	7.46171e-06	-1.87938e-06	3.64867e-06	3.122e-07	6.72234e-06	5.18515e-06	4.65644e-06	9.09722e-06	7.68061e-06	8.04176e-06	2.9645e-06	2.49474e-06	1.51678e-06	-8.40364e-07	2.18751e-06	4.79441e-06	3.06996e-06	1.2365e-05	6.6131e-06	2.43256e-06	1.04115e-05	-1.9508e-06	5.31387e-06	1.33984e-06	5.95248e-06	2.12391e-06	4.09765e-06	7.37183e-07	6.09626e-07	9.20115e-06	-1.9779e-06	-4.86607e-06	4.09978e-06	2.97644e-06	5.66604e-06	9.09686e-06	9.57708e-06	-8.48899e-06	1.5613e-06	9.38924e-06	1.13892e-05	3.61261e-06	1.13149e-05	5.0108e-06	3.19862e-06	2.89546e-06	3.36117e-06	9.36672e-06	1.70166e-06
MEF2D	-2.17355e-05	-2.2058e-05	-2.14341e-05	-2.02218e-05	-2.12796e-05	-2.14736e-05	-2.50001e-05	-2.27972e-05	-2.80184e-05	-2.27975e-05	-2.35974e-05	-2.23323e-05	-1.94414e-05	-2.54685e-05	-1.87896e-05	-2.08998e-05	-2.46311e-05	-2.71485e-05	-2.55126e-05	-2.11088e-05	-2.43069e-05	-1.60631e-05	-2.04784e-05	-2.03001e-05	-2.41483e-05	-2.26835e-05	-1.87249e-05	-2.191e-05	-1.83394e-05	-2.26911e-05	-2.41779e-05	-2.11642e-05	-2.10655e-05	-2.22899e-05	-2.093e-05	-3.0489e-05	-2.75168e-05	-2.62863e-05	-2.11765e-05	-2.29952e-05	-2.41975e-05	-2.53491e-05	-2.28641e-05	-2.16323e-05	-2.20106e-05	-2.01979e-05	-2.36654e-05	-2.3212e-05	-2.37657e-05
MEIS1	-1.89951e-05	-1.62845e-05	-1.32678e-05	-1.88089e-05	-1.28053e-05	-1.37269e-05	-1.48627e-05	-1.76459e-05	-2.2215e-05	-1.54689e-05	-1.54897e-05	-1.89891e-05	-1.68948e-05	-1.74568e-05	-1.25054e-05	-1.41571e-05	-1.28594e-05	-2.02176e-05	-1.2402e-05	-1.87334e-05	-1.44518e-05	-1.63601e-05	-1.32588e-05	-1.55268e-05	-1.7265e-05	-1.40156e-05	-1.14879e-05	-1.47517e-05	-9.53445e-06	-6.01859e-06	-1.8083e-05	-1.61092e-05	-1.24665e-05	-1.85825e-05	-1.08004e-05	-1.97773e-05	-1.94409e-05	-2.21515e-05	-1.53483e-05	-1.95234e-05	-1.59353e-05	-1.21176e-05	-1.75182e-05	-1.36862e-05	-2.02535e-05	-1.47604e-05	-1.82979e-05	-1.34211e-05	-1.70349e-05
MESP1	1.50666e-07	-1.23334e-05	-9.78247e-06	-5.3327e-06	-6.29156e-06	-6.82098e-06	-1.36371e-05	-2.66653e-06	-8.14057e-06	-5.54353e-06	-9.409e-06	-6.53952e-06	-3.8761e-06	-1.65337e-05	-4.37298e-06	-5.83071e-06	-1.55719e-05	-3.56068e-07	-1.37198e-05	-4.21119e-06	-6.33286e-06	-9.52362e-07	-5.06285e-06	-4.38582e-06	-7.18284e-06	-9.04409e-06	-3.25011e-06	-1.103e-05	-9.94941e-06	-1.45029e-05	-1.29754e-05	-1.40961e-05	-8.453e-06	-6.82537e-06	-6.13082e-06	-1.53689e-05	-1.10529e-05	-2.27205e-05	-6.83576e-06	7.50215e-07	-4.71161e-06	-1.57728e-05	1.02566e-06	-9.4009e-06	-3.89217e-06	-5.1419e-06	-1.06712e-05	-5.25312e-06	-1.37025e-05
MITF	-5.50442e-06	-1.1155e-06	-3.11255e-06	-8.92651e-06	1.61058e-06	3.07277e-06	3.25637e-06	-3.90766e-06	-3.71436e-07	8.5175e-07	4.60711e-06	-5.48511e-06	-4.99258e-06	5.21733e-06	-4.89172e-07	-1.14271e-06	8.05207e-06	4.94401e-06	9.71147e-06	-3.6663e-06	2.93959e-06	-8.74092e-06	4.60798e-07	-2.25564e-06	1.63419e-07	7.9042e-06	1.80849e-06	3.10405e-06	1.59615e-06	1.28962e-05	2.04881e-06	1.48626e-07	2.07023e-06	-5.99475e-06	6.387e-06	4.64403e-06	-1.93537e-06	1.02781e-08	-3.04875e-06	-4.31928e-06	1.89341e-06	1.21142e-05	-2.55568e-06	-1.98529e-06	-6.34051e-06	-4.29754e-06	-6.61964e-06	4.26259e-06	-9.29035e-07
MLL	7.49479e-05	7.88081e-05	8.90764e-05	8.42771e-05	7.64973e-05	7.24634e-05	7.72488e-05	7.75472e-05	7.65677e-05	7.21589e-05	6.99398e-05	7.91362e-05	7.68439e-05	7.018e-05	7.79008e-05	7.61552e-05	7.11263e-05	6.56863e-05	7.17946e-05	7.28849e-05	7.88496e-05	7.92322e-05	7.56243e-05	7.73962e-05	7.3761e-05	6.54175e-05	7.38307e-05	6.81371e-05	7.71028e-05	6.60864e-05	7.46584e-05	7.60531e-05	7.37349e-05	8.43041e-05	7.24317e-05	7.70184e-05	8.10891e-05	7.56455e-05	8.26363e-05	7.73088e-05	7.0351e-05	6.90229e-05	7.71352e-05	8.34167e-05	8.04028e-05	8.45199e-05	8.65411e-05	7.47494e-05	7.66752e-05
MLXIPL	-4.2103e-05	-4.7736e-05	-5.77425e-05	-5.0781e-05	-4.70692e-05	-4.52323e-05	-4.64377e-05	-4.29257e-05	-3.69829e-05	-4.05769e-05	-3.94112e-05	-4.55394e-05	-4.58745e-05	-3.80351e-05	-5.09483e-05	-4.65492e-05	-4.14588e-05	-3.1841e-05	-4.1165e-05	-4.16864e-05	-4.61235e-05	-5.20589e-05	-4.67212e-05	-4.89455e-05	-3.95769e-05	-3.78634e-05	-4.90465e-05	-3.98326e-05	-5.25872e-05	-4.61787e-05	-4.45675e-05	-4.76229e-05	-4.55418e-05	-4.97259e-05	-4.7762e-05	-3.96384e-05	-4.1152e-05	-4.07047e-05	-5.19181e-05	-4.20134e-05	-3.68784e-05	-4.0392e-05	-4.38241e-05	-5.15098e-05	-4.70422e-05	-5.38648e-05	-4.9792e-05	-4.48734e-05	-4.34471e-05
MNT	-7.36363e-06	-3.69091e-06	-5.14787e-06	-9.92979e-06	-6.58089e-06	-6.36633e-06	-1.38618e-06	-8.55977e-06	-8.68451e-06	-6.10232e-06	-1.19025e-06	-6.35223e-06	-9.32146e-06	-3.34861e-06	-3.82306e-06	-3.3223e-06	-3.89832e-07	-3.74749e-06	-1.87316e-06	-8.99347e-06	-7.58996e-06	-9.29485e-06	-5.40179e-06	-1.01913e-06	-3.13712e-06	-1.31573e-06	-3.19357e-06	-1.82589e-06	-1.66333e-06	3.73231e-06	-1.25135e-06	-5.58139e-06	-1.84352e-06	-9.96635e-06	-1.92804e-06	-5.18255e-06	-8.1227e-06	-6.53429e-06	-1.65466e-06	-1.0366e-05	-6.60663e-06	-8.38398e-07	-8.35768e-06	-7.54649e-06	-1.14878e-05	-5.13611e-06	-6.74877e-06	-4.57298e-06	-5.86108e-06
MNX1	-2.45568e-05	-2.15373e-05	-1.97911e-05	-2.87717e-05	-2.42154e-05	-2.44194e-05	-1.44447e-05	-2.54332e-05	-2.84667e-05	-2.27861e-05	-2.01031e-05	-2.3154e-05	-2.97205e-05	-2.23821e-05	-2.28231e-05	-1.89056e-05	-1.66635e-05	-2.38053e-05	-1.93208e-05	-2.88408e-05	-2.54692e-05	-2.97137e-05	-2.33453e-05	-1.82922e-05	-2.00952e-05	-2.25106e-05	-2.14719e-05	-1.87938e-05	-1.70332e-05	-3.66719e-06	-1.92532e-05	-2.50493e-05	-1.73575e-05	-2.84726e-05	-1.98784e-05	-1.9212e-05	-2.25909e-05	-2.60451e-05	-1.81251e-05	-3.06079e-05	-2.29696e-05	-1.98469e-05	-2.65197e-05	-2.32797e-05	-3.13047e-05	-2.23944e-05	-2.10214e-05	-2.21295e-05	-2.12607e-05
MSX1	-1.4906e-05	-1.61141e-05	-1.53093e-05	-1.93218e-05	-1.24297e-05	-9.67201e-06	-1.05978e-05	-1.56603e-05	-1.65551e-05	-1.2738e-05	-1.30648e-05	-1.6802e-05	-1.71955e-05	-1.36128e-05	-1.38326e-05	-1.36129e-05	-1.10127e-05	-9.7218e-06	-1.03089e-05	-1.50634e-05	-1.19896e-05	-1.68894e-05	-1.3164e-05	-1.40519e-05	-1.55158e-05	-1.0956e-05	-1.06627e-05	-1.23678e-05	-1.19429e-05	1.01148e-06	-1.26023e-05	-1.44191e-05	-1.23248e-05	-1.77217e-05	-7.94254e-06	-1.06919e-05	-1.68547e-05	-1.73253e-05	-1.58456e-05	-1.60833e-05	-1.25628e-05	-9.16026e-06	-1.34076e-05	-1.52163e-05	-1.5977e-05	-1.6092e-05	-1.89689e-05	-1.0339e-05	-1.52759e-05
MTF1	2.52913e-05	2.23228e-05	1.99793e-05	2.40331e-05	2.13023e-05	1.85119e-05	1.99701e-05	2.66128e-05	3.16976e-05	2.40964e-05	2.48324e-05	2.46272e-05	2.37335e-05	2.43334e-05	1.99908e-05	2.16876e-05	2.19072e-05	2.88461e-05	2.33066e-05	2.35344e-05	2.39892e-05	1.90711e-05	2.1567e-05	2.11157e-05	2.77322e-05	2.29822e-05	1.78364e-05	2.13212e-05	1.58421e-05	8.01023e-06	2.10706e-05	1.89771e-05	2.06148e-05	2.46083e-05	1.7198e-05	2.55305e-05	2.97785e-05	2.40056e-05	2.23464e-05	2.83609e-05	2.65895e-05	2.1703e-05	2.57262e-05	2.16708e-05	2.35409e-05	2.17452e-05	2.58516e-05	2.2213e-05	2.32675e-05
MXI1	3.31364e-05	4.07694e-05	4.18984e-05	3.75088e-05	3.4105e-05	3.27257e-05	4.28662e-05	3.53063e-05	4.05553e-05	3.45165e-05	3.68545e-05	3.87632e-05	3.27983e-05	4.12131e-05	3.30499e-05	3.60057e-05	4.05129e-05	3.22809e-05	3.90678e-05	3.28474e-05	3.6208e-05	3.02807e-05	3.34512e-05	3.5994e-05	3.84319e-05	3.31059e-05	3.06201e-05	3.64093e-05	3.58521e-05	3.69074e-05	4.1132e-05	3.87446e-05	3.62716e-05	3.88288e-05	3.22108e-05	4.61582e-05	4.43705e-05	4.73287e-05	3.962e-05	3.2613e-05	3.43021e-05	3.85303e-05	3.24386e-05	3.91423e-05	3.52588e-05	3.74776e-05	4.46749e-05	3.42701e-05	4.18163e-05
MYBL2	-1.61052e-05	-1.64837e-05	-1.77087e-05	-1.09167e-05	-1.55394e-05	-1.18114e-05	-2.1137e-05	-1.77149e-05	-1.98968e-05	-1.80146e-05	-2.1609e-05	-1.62463e-05	-1.06183e-05	-1.76568e-05	-1.53397e-05	-1.89962e-05	-2.23109e-05	-2.25514e-05	-2.2834e-05	-1.03113e-05	-1.79544e-05	-5.30203e-06	-1.60916e-05	-1.88039e-05	-2.36168e-05	-1.84916e-05	-1.46188e-05	-1.77401e-05	-1.59301e-05	-2.04821e-05	-1.6935e-05	-9.63539e-06	-1.9853e-05	-1.26844e-05	-1.6403e-05	-2.20788e-05	-2.29332e-05	-1.10679e-05	-2.0581e-05	-1.53589e-05	-2.05793e-05	-2.08439e-05	-1.7049e-05	-1.5854e-05	-8.38563e-06	-1.66619e-05	-1.9705e-05	-1.90086e-05	-1.67446e-05
MYC	3.30986e-05	2.99412e-05	3.20049e-05	3.69749e-05	2.70365e-05	2.34742e-05	2.52564e-05	3.36726e-05	3.41938e-05	2.8096e-05	2.56552e-05	3.38775e-05	3.2723e-05	2.53232e-05	2.77686e-05	2.87785e-05	2.22863e-05	2.61923e-05	2.21531e-05	3.07504e-05	2.81543e-05	3.27413e-05	2.76549e-05	2.91676e-05	3.09625e-05	2.15271e-05	2.40583e-05	2.43094e-05	2.4104e-05	9.67916e-06	2.59937e-05	2.66925e-05	2.57097e-05	3.54503e-05	2.04641e-05	2.75169e-05	3.52865e-05	2.98326e-05	3.16811e-05	3.47278e-05	2.84841e-05	1.91228e-05	3.19268e-05	3.11974e-05	3.40017e-05	3.26185e-05	3.71602e-05	2.52585e-05	3.00253e-05
MYPOP	3.89555e-05	3.96056e-05	4.93302e-05	4.2741e-05	4.26319e-05	4.2577e-05	4.17051e-05	3.90354e-05	3.40496e-05	3.7414e-05	3.47767e-05	3.93084e-05	3.95511e-05	3.26268e-05	4.44546e-05	4.09244e-05	3.62769e-05	3.41119e-05	3.74301e-05	3.75835e-05	4.33252e-05	4.47623e-05	4.1761e-05	4.26948e-05	3.45787e-05	3.44268e-05	4.46722e-05	3.45999e-05	4.48592e-05	4.56945e-05	3.90928e-05	4.0133e-05	3.98554e-05	4.30509e-05	4.48975e-05	3.79865e-05	3.62722e-05	3.24428e-05	4.40624e-05	3.93952e-05	3.5e-05	3.67271e-05	4.20611e-05	4.44702e-05	4.26942e-05	4.63066e-05	4.12144e-05	4.24923e-05	3.68504e-05
MZF1	8.11944e-06	1.69736e-05	2.11111e-05	1.16236e-05	1.15286e-05	9.02033e-06	1.97722e-05	9.40064e-06	7.32335e-06	1.00403e-05	1.33168e-05	1.33038e-05	7.85348e-06	1.30303e-05	1.39849e-05	1.55717e-05	1.75997e-05	3.50617e-06	1.49907e-05	5.79569e-06	1.0413e-05	8.41855e-06	1.19691e-05	1.65609e-05	1.38964e-05	9.78953e-06	1.23321e-05	1.39527e-05	1.95258e-05	2.22569e-05	1.58537e-05	1.34469e-05	1.66997e-05	1.1446e-05	1.28917e-05	1.44332e-05	1.43337e-05	1.39152e-05	1.96287e-05	4.37281e-06	8.5069e-06	1.42464e-05	6.82299e-06	1.59858e-05	6.13543e-06	1.6618e-05	1.90874e-05	1.12854e-05	1.54839e-05
NFAT5	5.80749e-06	1.0638e-05	1.03379e-05	4.99542e-06	9.79199e-06	8.67205e-06	1.30937e-05	7.59621e-06	1.00302e-05	9.64817e-06	1.30897e-05	7.56421e-06	5.7111e-06	1.3098e-05	9.23651e-06	9.94819e-06	1.56404e-05	1.04736e-05	1.59375e-05	5.45459e-06	1.0725e-05	2.49765e-06	9.45268e-06	9.45022e-06	1.18137e-05	1.30085e-05	9.15159e-06	1.15381e-05	1.12373e-05	1.55812e-05	1.12922e-05	8.96881e-06	1.18059e-05	6.57446e-06	1.14944e-05	1.32784e-05	1.13366e-05	1.04434e-05	1.05503e-05	5.94918e-06	1.03861e-05	1.64434e-05	6.95883e-06	9.64266e-06	3.99267e-06	8.6139e-06	9.50458e-06	1.12457e-05	1.04589e-05
NFATC1	2.16939e-05	2.19783e-05	3.04301e-05	2.3705e-05	2.83031e-05	2.70306e-05	2.31808e-05	2.30919e-05	1.7357e-05	2.29016e-05	2.07699e-05	2.06143e-05	2.38445e-05	1.70079e-05	2.93177e-05	2.49027e-05	2.22215e-05	1.93884e-05	2.46642e-05	2.09095e-05	2.84739e-05	2.67625e-05	2.72765e-05	2.4908e-05	1.95655e-05	2.22032e-05	3.00097e-05	1.97336e-05	2.94871e-05	2.95676e-05	1.98389e-05	2.22296e-05	2.50605e-05	2.43592e-05	3.05029e-05	1.86513e-05	1.90108e-05	1.2073e-05	2.58056e-05	2.35869e-05	2.1691e-05	2.41708e-05	2.60174e-05	2.78662e-05	2.33715e-05	2.84981e-05	2.16614e-05	2.80797e-05	1.9391e-05
NFATC2	2.4466e-06	-2.0302e-06	3.12145e-06	3.32298e-06	1.02173e-06	1.43656e-06	-2.7135e-06	6.21471e-07	-5.87988e-06	-1.29656e-06	-5.01237e-06	2.81151e-07	2.1587e-06	-8.118e-06	3.25961e-06	8.97428e-07	-6.74719e-06	-3.698e-06	-6.58641e-06	9.93975e-07	-2.98841e-07	7.61235e-06	1.36695e-06	2.29641e-06	-4.22652e-06	-4.93019e-06	3.87489e-06	-3.84207e-06	2.18324e-06	-1.93664e-07	-3.14678e-06	-1.29675e-06	-8.50205e-07	1.76552e-06	1.72535e-06	-6.96778e-06	-5.32949e-06	-8.80457e-06	1.52766e-06	1.61779e-06	-2.96263e-06	-7.53333e-06	2.80383e-06	1.17962e-06	3.3392e-06	3.71245e-06	-9.51495e-07	8.24811e-09	-3.7636e-06
NFATC3	-5.10189e-06	1.24313e-06	3.42047e-06	-3.84939e-06	3.11142e-06	1.98381e-06	1.90084e-06	-3.49095e-06	-6.23399e-06	-4.89042e-07	2.62293e-06	-3.76963e-06	-1.75528e-06	5.38209e-07	4.75782e-06	1.72774e-06	5.51251e-06	-3.91461e-06	6.05658e-06	-4.12636e-06	1.67529e-06	-1.62542e-06	2.86916e-06	1.75838e-06	-7.57351e-07	4.66399e-06	5.27753e-06	2.00769e-06	7.60585e-06	9.82671e-06	1.32032e-07	1.20101e-06	4.17827e-06	-3.31898e-06	6.82354e-06	-3.74882e-06	-4.67544e-06	-4.55533e-06	2.2509e-06	-5.04072e-06	-1.42196e-06	7.36125e-06	-3.01856e-06	1.91875e-06	-5.90676e-06	1.86507e-06	-2.9602e-06	3.15483e-06	-1.43967e-06
NFATC4	-2.81337e-05	-2.11319e-05	-1.52794e-05	-2.63584e-05	-1.93916e-05	-2.31129e-05	-1.98891e-05	-2.62e-05	-3.54318e-05	-2.35532e-05	-2.15227e-05	-2.61657e-05	-2.52848e-05	-2.65027e-05	-1.60173e-05	-1.79581e-05	-1.75027e-05	-3.39306e-05	-1.8555e-05	-2.99268e-05	-2.3363e-05	-2.36165e-05	-1.88898e-05	-1.86786e-05	-2.30349e-05	-2.16165e-05	-1.60549e-05	-2.04945e-05	-1.00345e-05	-8.36944e-06	-2.55609e-05	-2.39343e-05	-1.54572e-05	-2.73402e-05	-1.63948e-05	-3.16787e-05	-2.81458e-05	-3.39391e-05	-1.71356e-05	-3.11926e-05	-2.50205e-05	-1.90506e-05	-2.75797e-05	-1.85535e-05	-3.27954e-05	-1.81104e-05	-2.27499e-05	-2.08312e-05	-2.40388e-05
NFE2	-5.70312e-05	-5.03815e-05	-4.6097e-05	-5.22678e-05	-4.14626e-05	-4.3946e-05	-5.43589e-05	-5.34782e-05	-6.51172e-05	-4.91336e-05	-5.02356e-05	-5.71589e-05	-4.60256e-05	-5.35371e-05	-4.01467e-05	-4.73695e-05	-4.6154e-05	-6.42554e-05	-4.47242e-05	-5.21989e-05	-4.74284e-05	-4.36281e-05	-4.2418e-05	-5.12598e-05	-5.51928e-05	-4.45302e-05	-3.8926e-05	-4.7594e-05	-3.52995e-05	-3.8951e-05	-5.80893e-05	-4.70458e-05	-4.37036e-05	-5.35375e-05	-3.98142e-05	-6.69778e-05	-6.14057e-05	-6.22102e-05	-5.13587e-05	-5.57306e-05	-5.09335e-05	-4.31758e-05	-5.40395e-05	-4.41458e-05	-5.62937e-05	-4.72297e-05	-5.73673e-05	-4.61819e-05	-5.30405e-05
NFE2L2	2.00837e-05	2.15065e-05	1.73006e-05	2.19748e-05	1.51286e-05	1.50924e-05	1.78622e-05	1.88004e-05	2.33952e-05	1.71026e-05	2.01016e-05	2.19766e-05	1.98809e-05	2.17306e-05	1.70899e-05	1.77228e-05	1.74908e-05	2.02559e-05	1.6039e-05	2.04106e-05	1.55221e-05	1.96551e-05	1.63304e-05	2.03886e-05	2.09905e-05	1.84876e-05	1.49561e-05	1.90333e-05	1.47764e-05	7.24916e-06	2.25154e-05	2.06259e-05	1.66434e-05	2.09184e-05	1.37794e-05	1.99768e-05	2.07796e-05	2.67436e-05	2.0706e-05	2.00381e-05	1.67383e-05	1.63864e-05	1.77345e-05	1.66026e-05	2.09778e-05	1.89559e-05	2.19035e-05	1.52226e-05	2.02353e-05
NFIA	-4.66966e-05	-5.41586e-05	-5.28226e-05	-5.15706e-05	-4.18673e-05	-4.15311e-05	-5.4193e-05	-4.59131e-05	-5.26202e-05	-4.37178e-05	-4.85187e-05	-5.31642e-05	-4.4553e-05	-5.26524e-05	-4.43006e-05	-4.74813e-05	-4.92937e-05	-4.48896e-05	-4.58269e-05	-4.54619e-05	-4.34496e-05	-4.45773e-05	-4.28736e-05	-5.1437e-05	-5.05561e-05	-4.33056e-05	-4.08661e-05	-4.78618e-05	-4.5409e-05	-4.2383e-05	-5.66934e-05	-5.14341e-05	-4.6378e-05	-5.12667e-05	-4.10381e-05	-5.67317e-05	-5.42719e-05	-6.24935e-05	-5.43561e-05	-4.41757e-05	-4.22258e-05	-4.56754e-05	-4.33018e-05	-4.78206e-05	-4.86318e-05	-5.02462e-05	-5.77903e-05	-4.2621e-05	-5.29651e-05
NFIB	3.9347e-06	5.30798e-06	5.14378e-06	2.99546e-06	2.88133e-07	1.4728e-06	8.43521e-06	2.04442e-06	2.91694e-06	2.01409e-06	3.68927e-06	5.67498e-06	7.2174e-08	4.36514e-06	1.71071e-06	4.48051e-06	4.38533e-06	3.57183e-06	1.97366e-06	1.78116e-06	3.36574e-07	1.37028e-06	1.10336e-06	6.66063e-06	4.46003e-06	1.2003e-06	1.73266e-06	4.59218e-06	3.6557e-06	9.1729e-06	8.29963e-06	3.93397e-06	4.075e-06	2.74136e-06	2.15649e-06	8.0328e-06	4.68934e-06	7.22796e-06	6.76832e-06	1.86827e-07	1.19713e-06	1.8536e-06	1.52979e-06	2.20034e-06	2.40729e-06	3.98056e-06	6.6366e-06	1.59712e-06	5.25199e-06
NFIX	1.64937e-05	7.80083e-06	2.67371e-06	8.58286e-06	8.49004e-06	1.13267e-05	8.61876e-06	1.28021e-05	1.78169e-05	1.23547e-05	1.4104e-05	1.16286e-05	1.0547e-05	1.15756e-05	9.03129e-06	9.56203e-06	8.44661e-06	2.72387e-05	9.81701e-06	1.43506e-05	1.11329e-05	9.69251e-06	9.63947e-06	1.28023e-05	1.36478e-05	1.53596e-05	1.07281e-05	1.08472e-05	2.88094e-06	5.2662e-06	1.36083e-05	7.38962e-06	8.20818e-06	9.19757e-06	1.15125e-05	1.38737e-05	9.91828e-06	8.8965e-06	9.3507e-06	1.74384e-05	1.39978e-05	1.05354e-05	1.67615e-05	3.84631e-06	1.36884e-05	7.77642e-06	5.65948e-06	1.27795e-05	7.06928e-06
NFKB1	1.87679e-05	3.06166e-05	2.83951e-05	2.7284e-05	2.29061e-05	2.2326e-05	2.40944e-05	1.86048e-05	1.96931e-05	1.93843e-05	2.60416e-05	2.45148e-05	2.56362e-05	2.76827e-05	2.85594e-05	2.41334e-05	2.65197e-05	1.47836e-05	2.41988e-05	2.26947e-05	2.01338e-05	2.85867e-05	2.41338e-05	2.82484e-05	2.27062e-05	2.66276e-05	2.57627e-05	2.59345e-05	2.97575e-05	1.86971e-05	2.95215e-05	3.17363e-05	2.52119e-05	2.52997e-05	2.48325e-05	1.81095e-05	1.85188e-05	3.25364e-05	2.95111e-05	1.83662e-05	1.59094e-05	2.68271e-05	1.7179e-05	2.5017e-05	2.28018e-05	2.8077e-05	2.55766e-05	2.08843e-05	2.49273e-05
NFKB2	-3.1217e-05	-2.6359e-05	-2.95311e-05	-3.19173e-05	-2.63659e-05	-2.60542e-05	-2.66993e-05	-3.081e-05	-3.16496e-05	-2.7087e-05	-2.35733e-05	-3.04241e-05	-2.85417e-05	-2.38659e-05	-2.5451e-05	-2.66107e-05	-2.18139e-05	-2.87887e-05	-2.24549e-05	-2.90799e-05	-2.86677e-05	-2.94338e-05	-2.60528e-05	-2.70046e-05	-2.69681e-05	-2.11331e-05	-2.45006e-05	-2.28962e-05	-2.27455e-05	-1.97849e-05	-2.63111e-05	-2.53965e-05	-2.40669e-05	-3.20253e-05	-2.3447e-05	-3.05667e-05	-3.1722e-05	-2.71888e-05	-2.7995e-05	-3.22677e-05	-2.73763e-05	-2.04898e-05	-3.15504e-05	-2.85444e-05	-3.30204e-05	-2.92085e-05	-3.17029e-05	-2.65248e-05	-2.74169e-05
NFYA	2.17917e-05	2.38604e-05	3.3611e-05	2.35291e-05	2.02158e-05	1.62421e-05	3.01239e-05	2.31545e-05	1.88026e-05	2.02453e-05	1.82247e-05	2.53337e-05	1.63738e-05	1.65178e-05	2.07976e-05	2.57758e-05	2.19852e-05	1.32947e-05	1.97589e-05	1.47103e-05	2.10701e-05	1.71821e-05	2.02696e-05	2.54686e-05	2.38042e-05	1.09168e-05	1.88388e-05	1.89776e-05	2.56549e-05	3.02338e-05	2.17266e-05	1.74035e-05	2.45147e-05	2.36365e-05	1.82762e-05	2.73045e-05	2.96392e-05	1.78171e-05	2.98855e-05	1.73306e-05	1.98248e-05	1.55323e-05	2.05939e-05	2.73347e-05	1.81024e-05	2.76744e-05	3.38563e-05	2.0315e-05	2.50928e-05
NFYB	2.70833e-05	3.33841e-05	3.61265e-05	3.54587e-05	2.94552e-05	2.77165e-05	2.95417e-05	2.86674e-05	2.86889e-05	2.65951e-05	2.67187e-05	3.14851e-05	3.1702e-05	2.93799e-05	3.08673e-05	2.90815e-05	2.80605e-05	1.9569e-05	2.71491e-05	2.90401e-05	2.89444e-05	3.34924e-05	2.91501e-05	2.97113e-05	2.75286e-05	2.50538e-05	2.79408e-05	2.72657e-05	3.1708e-05	2.22668e-05	3.02282e-05	3.37496e-05	2.84645e-05	3.45307e-05	2.65776e-05	2.81113e-05	3.08781e-05	3.55741e-05	3.25953e-05	2.80431e-05	2.46166e-05	2.69126e-05	2.6746e-05	3.38505e-05	3.22013e-05	3.36858e-05	3.54023e-05	2.66785e-05	3.18318e-05
NFYC	5.65689e-05	5.94026e-05	6.92193e-05	6.33564e-05	5.19468e-05	5.13577e-05	6.22576e-05	5.48946e-05	5.191e-05	4.99545e-05	4.80353e-05	6.13783e-05	5.29196e-05	4.87365e-05	5.56559e-05	5.72834e-05	4.95267e-05	4.4796e-05	4.63569e-05	5.20481e-05	5.27512e-05	5.96913e-05	5.24204e-05	6.15431e-05	5.23534e-05	4.12917e-05	5.30896e-05	4.95324e-05	5.78853e-05	5.68202e-05	5.98854e-05	5.66914e-05	5.40127e-05	6.20954e-05	5.14442e-05	5.95511e-05	5.84193e-05	5.791e-05	6.51586e-05	5.23345e-05	4.63673e-05	4.37953e-05	5.45504e-05	6.02511e-05	5.98993e-05	6.41328e-05	6.76415e-05	5.13756e-05	5.74795e-05
NPAS2	-1.44864e-05	-1.51638e-05	-2.34575e-05	-1.40226e-05	-1.45258e-05	-1.39315e-05	-2.17608e-05	-1.38102e-05	-8.75807e-06	-1.31167e-05	-1.19075e-05	-1.56462e-05	-9.77994e-06	-9.22801e-06	-1.61651e-05	-1.7986e-05	-1.47347e-05	-1.0345e-05	-1.34057e-05	-9.41842e-06	-1.47679e-05	-1.30795e-05	-1.45929e-05	-1.9387e-05	-1.36564e-05	-8.46327e-06	-1.66999e-05	-1.27799e-05	-1.99206e-05	-2.88458e-05	-1.61598e-05	-1.21629e-05	-1.73934e-05	-1.43074e-05	-1.73182e-05	-1.7543e-05	-1.51192e-05	-8.13188e-06	-2.09275e-05	-1.03487e-05	-1.17473e-05	-1.15318e-05	-1.45689e-05	-1.76516e-05	-1.21062e-05	-1.94578e-05	-1.93144e-05	-1.57998e-05	-1.45197e-05
NR1D1	-5.0501e-06	-3.46015e-07	2.7714e-06	-1.20851e-06	-3.18151e-06	-6.72135e-06	-2.00151e-06	-3.83494e-06	-8.14035e-06	-4.61404e-06	-3.63276e-06	-2.10917e-06	-3.30013e-06	-5.29423e-06	-5.83875e-07	-4.70857e-07	-2.24046e-06	-1.25579e-05	-4.02999e-06	-6.63355e-06	-5.47226e-06	-2.28702e-06	-2.39307e-06	-4.38707e-07	-2.09291e-06	-6.17715e-06	-2.72818e-06	-2.89598e-06	2.29403e-06	-3.2609e-06	-4.4446e-06	-3.34983e-06	-2.45039e-07	-2.79053e-06	-4.64225e-06	-7.95563e-06	-2.77662e-06	-5.40774e-06	1.87297e-06	-7.1e-06	-5.67864e-06	-5.40202e-06	-6.51921e-06	1.84405e-07	-7.03083e-06	9.48703e-07	1.96404e-06	-5.20458e-06	-1.83628e-06
NR1H2	-1.72806e-05	-1.72218e-05	-1.62292e-05	-1.49753e-05	-1.41341e-05	-1.31966e-05	-1.96493e-05	-1.74493e-05	-2.14281e-05	-1.68079e-05	-1.87594e-05	-1.80973e-05	-1.33568e-05	-1.8824e-05	-1.35428e-05	-1.67416e-05	-1.86516e-05	-2.10665e-05	-1.8279e-05	-1.45604e-05	-1.62638e-05	-1.04069e-05	-1.44657e-05	-1.72629e-05	-2.05205e-05	-1.62234e-05	-1.27524e-05	-1.69434e-05	-1.32208e-05	-1.55727e-05	-1.89125e-05	-1.40452e-05	-1.64944e-05	-1.59659e-05	-1.37395e-05	-2.30054e-05	-2.20841e-05	-1.90587e-05	-1.82464e-05	-1.66848e-05	-1.8139e-05	-1.73433e-05	-1.67236e-05	-1.52501e-05	-1.45939e-05	-1.57121e-05	-1.99224e-05	-1.62025e-05	-1.81398e-05
NR2C1	1.00249e-05	1.03804e-05	1.0645e-05	6.40273e-06	8.81184e-06	8.05808e-06	1.47047e-05	1.01924e-05	1.24472e-05	1.07675e-05	1.30083e-05	1.0383e-05	5.62492e-06	1.17985e-05	8.44522e-06	1.13462e-05	1.3932e-05	1.47628e-05	1.37135e-05	6.73371e-06	1.056e-05	3.02564e-06	9.05564e-06	1.17701e-05	1.38317e-05	1.10781e-05	8.61879e-06	1.1335e-05	9.38336e-06	1.58071e-05	1.25151e-05	7.08736e-06	1.18164e-05	7.74067e-06	1.03697e-05	1.61831e-05	1.39902e-05	9.40703e-06	1.24077e-05	8.66091e-06	1.19777e-05	1.29886e-05	1.01187e-05	9.087e-06	6.06118e-06	9.59455e-06	1.19909e-05	1.14583e-05	1.09515e-05
NR2C2	3.48581e-05	3.14672e-05	3.68552e-05	3.19185e-05	3.03384e-05	3.22141e-05	4.03689e-05	3.38156e-05	3.59549e-05	3.20864e-05	2.93741e-05	3.50072e-05	2.68278e-05	3.06118e-05	2.80363e-05	3.26279e-05	3.13775e-05	3.67495e-05	3.11003e-05	3.02655e-05	3.43736e-05	2.73502e-05	2.94131e-05	3.34036e-05	3.22781e-05	2.55323e-05	2.91355e-05	2.93792e-05	2.91606e-05	4.24595e-05	3.62312e-05	2.97596e-05	3.09467e-05	3.41477e-05	3.15029e-05	4.56083e-05	3.89405e-05	3.36131e-05	3.44727e-05	3.26107e-05	3.24092e-05	2.92921e-05	3.53509e-05	3.31324e-05	3.49125e-05	3.31531e-05	3.76507e-05	3.35023e-05	3.41371e-05
NR2F1	-1.45438e-05	-1.33947e-05	-1.84939e-05	-1.56413e-05	-9.66266e-06	-9.24698e-06	-1.89328e-05	-1.4751e-05	-1.47141e-05	-1.17555e-05	-7.66476e-06	-1.69624e-05	-9.18793e-06	-1.05103e-05	-7.38287e-06	-1.32312e-05	-1.0323e-05	-8.39755e-06	-8.28686e-06	-1.06971e-05	-1.15166e-05	-9.61219e-06	-9.02956e-06	-1.21585e-05	-1.28369e-05	-1.90064e-06	-6.43455e-06	-9.83723e-06	-1.03964e-05	-1.66546e-05	-1.38239e-05	-1.0953e-05	-1.12674e-05	-1.6144e-05	-6.258e-06	-2.22415e-05	-2.14663e-05	-1.68862e-05	-1.48488e-05	-1.13016e-05	-1.17968e-05	-5.28891e-06	-1.25162e-05	-1.56003e-05	-1.47695e-05	-1.40043e-05	-2.24283e-05	-9.54925e-06	-1.72873e-05
NR2F6	9.19605e-06	1.23332e-05	1.53572e-05	1.33104e-05	1.14641e-05	6.54623e-06	5.69851e-06	9.60551e-06	3.39715e-06	8.07099e-06	1.09854e-05	1.01035e-05	1.31934e-05	4.74182e-06	1.77257e-05	1.32994e-05	8.45169e-06	2.52463e-06	8.11521e-06	7.48506e-06	8.31402e-06	1.58434e-05	1.33752e-05	1.58149e-05	1.11998e-05	1.03505e-05	1.49182e-05	9.03106e-06	1.65488e-05	9.86777e-07	6.72081e-06	8.69363e-06	1.3119e-05	1.04582e-05	1.13842e-05	-3.87365e-06	4.78413e-06	3.53574e-07	1.71678e-05	9.37819e-06	6.49502e-06	7.17968e-06	9.16374e-06	1.23552e-05	6.46444e-06	1.6981e-05	1.15734e-05	9.51537e-06	6.51346e-06
NR3C1	2.12223e-05	1.86748e-05	1.40544e-05	1.60629e-05	1.73828e-05	1.71287e-05	1.83906e-05	2.00994e-05	2.56553e-05	2.02431e-05	2.47673e-05	1.93296e-05	1.77602e-05	2.22e-05	1.84143e-05	1.8887e-05	2.11661e-05	3.1072e-05	2.22775e-05	1.91747e-05	1.96458e-05	1.44289e-05	1.85125e-05	2.12727e-05	2.42993e-05	2.501e-05	1.82856e-05	2.04649e-05	1.42205e-05	1.30222e-05	2.17682e-05	1.59995e-05	1.88732e-05	1.6901e-05	1.93471e-05	2.17708e-05	2.05666e-05	1.84835e-05	2.0097e-05	2.26367e-05	2.20748e-05	2.27258e-05	2.17898e-05	1.44466e-05	1.73802e-05	1.74166e-05	1.69094e-05	2.09336e-05	1.71594e-05
NR3C2	2.73817e-05	2.45199e-05	2.47828e-05	2.67865e-05	2.43805e-05	2.33784e-05	2.41135e-05	2.77668e-05	3.08154e-05	2.55934e-05	2.50475e-05	2.66957e-05	2.55896e-05	2.4845e-05	2.34812e-05	2.42859e-05	2.32372e-05	2.93847e-05	2.43942e-05	2.59061e-05	2.67849e-05	2.38446e-05	2.42695e-05	2.44916e-05	2.70304e-05	2.37097e-05	2.24469e-05	2.28601e-05	2.04944e-05	1.70355e-05	2.46183e-05	2.28982e-05	2.30352e-05	2.74315e-05	2.2318e-05	2.82397e-05	2.94302e-05	2.54996e-05	2.52647e-05	2.93892e-05	2.67565e-05	2.32651e-05	2.82237e-05	2.49247e-05	2.75222e-05	2.53753e-05	2.74165e-05	2.53297e-05	2.50103e-05
NR4A1	-7.64696e-06	-1.38354e-06	-2.50242e-06	-9.38675e-06	2.54086e-08	3.08352e-06	5.95648e-06	-5.41531e-06	-3.91224e-07	-4.3521e-07	1.30547e-06	-5.68212e-06	-7.46975e-06	6.2587e-06	-4.7379e-06	-3.19011e-06	7.85458e-06	1.06959e-06	8.6655e-06	-4.56325e-06	2.10195e-06	-1.1319e-05	-2.30325e-06	-5.84717e-06	-2.60867e-06	3.65235e-06	-2.06092e-06	2.06953e-06	7.14099e-08	1.75647e-05	2.86901e-06	1.64796e-06	8.07813e-08	-5.52204e-06	3.70967e-06	1.02109e-05	4.16957e-07	5.89961e-06	-5.7779e-06	-7.40659e-06	2.96873e-07	1.11219e-05	-5.28151e-06	-1.36825e-06	-5.49524e-06	-6.63453e-06	-4.94427e-06	2.0958e-06	1.5896e-06
NR4A2	6.43126e-06	3.01435e-06	8.06081e-06	1.04913e-05	4.74082e-06	1.13598e-06	-5.50093e-06	4.48128e-06	-5.95362e-06	7.26342e-07	-4.64766e-07	4.38081e-06	9.8694e-06	-8.43113e-06	1.22323e-05	6.17904e-06	-6.11306e-06	-4.91463e-06	-6.24425e-06	4.21783e-06	6.34485e-07	1.70281e-05	7.06754e-06	9.78089e-06	8.28588e-07	-6.19064e-07	1.00969e-05	-1.14265e-06	8.48698e-06	-1.0671e-05	-3.01634e-06	1.00368e-06	3.84672e-06	5.98705e-06	4.11699e-06	-1.64946e-05	-6.1648e-06	-1.19173e-05	9.55701e-06	6.43354e-06	-1.84825e-06	-7.85068e-06	5.99423e-06	5.06091e-06	5.10202e-06	1.17431e-05	3.14416e-06	1.7574e-06	-3.41826e-06
NR4A3	-1.06837e-05	-4.06607e-06	-1.01313e-05	-1.40362e-05	-1.3615e-05	-1.27163e-05	4.8499e-07	-1.19247e-05	-6.05139e-06	-9.06015e-06	-1.81633e-06	-6.69498e-06	-1.55167e-05	3.54596e-07	-1.25524e-05	-6.99022e-06	4.81931e-07	-4.73302e-06	-3.30335e-06	-1.25612e-05	-1.35145e-05	-1.88053e-05	-1.2223e-05	-4.96434e-06	-2.39474e-06	-4.64795e-06	-1.27541e-05	-1.74541e-06	-8.36201e-06	1.63521e-06	8.87182e-07	-7.18494e-06	-5.20451e-06	-1.34042e-05	-1.03342e-05	1.34745e-06	-4.17444e-06	2.30851e-06	-4.75424e-06	-1.58919e-05	-8.64542e-06	-2.2108e-06	-1.46967e-05	-1.22918e-05	-1.58157e-05	-1.14065e-05	-5.08768e-06	-1.06981e-05	-3.46248e-06
NR5A1	5.62073e-05	5.02668e-05	5.24205e-05	5.43254e-05	5.5875e-05	5.88073e-05	5.00852e-05	5.44047e-05	5.71051e-05	5.32482e-05	5.26711e-05	5.19304e-05	5.54768e-05	5.02875e-05	5.65178e-05	5.11812e-05	4.88339e-05	6.42764e-05	5.29798e-05	5.67242e-05	5.95286e-05	5.7896e-05	5.51861e-05	5.46087e-05	5.00877e-05	5.62575e-05	5.81976e-05	4.8649e-05	4.95935e-05	4.87589e-05	5.4347e-05	5.30121e-05	4.97177e-05	5.59364e-05	5.98637e-05	5.38661e-05	4.86224e-05	4.78985e-05	5.25153e-05	6.11665e-05	5.28841e-05	5.43865e-05	6.12606e-05	5.16452e-05	6.06452e-05	5.50528e-05	4.69611e-05	5.89365e-05	4.69858e-05
NR5A2	-1.12327e-05	-1.34026e-05	-2.08853e-05	-1.04098e-05	-1.98809e-05	-2.23611e-05	-2.14142e-05	-1.24654e-05	-9.85007e-06	-1.54144e-05	-1.34455e-05	-1.08012e-05	-1.09342e-05	-1.3429e-05	-1.76562e-05	-1.57099e-05	-1.89349e-05	-1.45708e-05	-2.1047e-05	-1.16443e-05	-2.14844e-05	-1.2654e-05	-1.75259e-05	-1.46395e-05	-1.01266e-05	-1.58605e-05	-2.102e-05	-1.40545e-05	-2.13183e-05	-3.72795e-05	-1.61387e-05	-1.61501e-05	-1.73854e-05	-1.34589e-05	-2.53625e-05	-2.04004e-05	-1.20266e-05	-9.74093e-06	-1.46816e-05	-1.14937e-05	-1.44364e-05	-2.21187e-05	-1.59652e-05	-1.86018e-05	-1.40187e-05	-1.63242e-05	-1.13575e-05	-2.1657e-05	-1.36013e-05
NRF1	0.000204109	0.000236869	0.000277832	0.000238285	0.000221623	0.000211318	0.000245307	0.000212547	0.000201919	0.000202841	0.000201073	0.000227446	0.000209576	0.000204865	0.000229399	0.000226556	0.000219137	0.000167589	0.000214583	0.000196901	0.00022459	0.000222854	0.000218341	0.000232007	0.000208408	0.000184162	0.000218836	0.000202369	0.000244697	0.000238076	0.000227592	0.000228431	0.000223702	0.000239218	0.000219389	0.000230879	0.000230916	0.000224528	0.000251243	0.000199621	0.000191608	0.000208073	0.000208345	0.000249522	0.000220459	0.000251655	0.000258379	0.00021626	0.000228637
ONECUT2	-1.25173e-05	-1.76933e-05	-6.79257e-06	-1.50355e-05	-1.00013e-05	-1.14688e-05	-1.08122e-05	-1.1546e-05	-2.10947e-05	-1.22429e-05	-1.89485e-05	-1.51745e-05	-1.60933e-05	-2.32973e-05	-1.16013e-05	-1.04575e-05	-1.60154e-05	-1.81841e-05	-1.49266e-05	-1.73636e-05	-1.00985e-05	-1.36433e-05	-1.11462e-05	-1.32594e-05	-1.64089e-05	-2.04952e-05	-9.57243e-06	-1.72204e-05	-8.32533e-06	1.40896e-06	-1.99749e-05	-1.9584e-05	-1.10051e-05	-1.43599e-05	-9.59381e-06	-1.49129e-05	-1.37199e-05	-2.91932e-05	-1.23679e-05	-1.45322e-05	-1.2086e-05	-1.80376e-05	-1.02269e-05	-8.92749e-06	-1.55282e-05	-1.03104e-05	-1.24307e-05	-1.00855e-05	-1.57668e-05
PAX2	-2.03209e-05	-1.83292e-05	-2.08528e-05	-2.27071e-05	-1.77741e-05	-1.67833e-05	-1.80486e-05	-2.12358e-05	-2.21998e-05	-1.8222e-05	-1.49088e-05	-2.09716e-05	-1.96581e-05	-1.67318e-05	-1.60185e-05	-1.74962e-05	-1.47539e-05	-1.64961e-05	-1.50236e-05	-1.95451e-05	-1.93965e-05	-1.94081e-05	-1.71059e-05	-1.64332e-05	-1.81043e-05	-1.25253e-05	-1.46021e-05	-1.50501e-05	-1.4993e-05	-1.14644e-05	-1.68349e-05	-1.77145e-05	-1.57659e-05	-2.2852e-05	-1.36346e-05	-2.16e-05	-2.3782e-05	-2.08594e-05	-1.81797e-05	-2.14514e-05	-1.85813e-05	-1.32327e-05	-2.03205e-05	-2.07248e-05	-2.26663e-05	-1.95302e-05	-2.35542e-05	-1.67883e-05	-2.01959e-05
PAX6	-3.59824e-05	-4.29871e-05	-4.33849e-05	-4.33961e-05	-3.5541e-05	-3.32295e-05	-3.87615e-05	-3.69721e-05	-3.968e-05	-3.45282e-05	-3.73088e-05	-4.11841e-05	-3.88478e-05	-3.97002e-05	-3.80361e-05	-3.76135e-05	-3.75001e-05	-3.05791e-05	-3.5771e-05	-3.66712e-05	-3.55553e-05	-3.9345e-05	-3.6108e-05	-3.96692e-05	-3.87585e-05	-3.4274e-05	-3.41792e-05	-3.6593e-05	-3.81087e-05	-2.71336e-05	-4.08929e-05	-4.136e-05	-3.68223e-05	-4.23021e-05	-3.27585e-05	-3.82868e-05	-4.11613e-05	-4.64752e-05	-4.27706e-05	-3.62615e-05	-3.2969e-05	-3.54276e-05	-3.44214e-05	-4.03776e-05	-3.91779e-05	-4.17387e-05	-4.54337e-05	-3.38395e-05	-4.08561e-05
PAX8	1.26113e-05	1.10866e-05	1.50816e-05	1.44213e-05	1.70924e-05	1.66859e-05	1.00339e-05	1.41683e-05	1.19331e-05	1.36899e-05	1.07305e-05	1.09532e-05	1.57299e-05	9.79104e-06	1.5948e-05	1.23896e-05	1.09359e-05	1.18313e-05	1.36736e-05	1.40859e-05	1.77444e-05	1.66112e-05	1.57895e-05	1.10289e-05	9.86186e-06	1.29567e-05	1.64368e-05	1.00185e-05	1.44015e-05	1.18043e-05	9.00028e-06	1.29992e-05	1.2285e-05	1.51214e-05	1.65938e-05	9.88743e-06	1.09679e-05	7.51972e-06	1.12554e-05	1.61265e-05	1.35499e-05	1.36218e-05	1.61559e-05	1.59278e-05	1.58635e-05	1.47327e-05	1.05624e-05	1.61958e-05	1.05408e-05
PAX9	-2.21063e-05	-2.98912e-05	-3.35374e-05	-2.70529e-05	-2.57968e-05	-2.3393e-05	-3.05174e-05	-2.40555e-05	-2.39275e-05	-2.37468e-05	-2.60047e-05	-2.67695e-05	-2.36569e-05	-2.68622e-05	-2.7179e-05	-2.73674e-05	-2.92652e-05	-1.82503e-05	-2.8039e-05	-2.14478e-05	-2.57483e-05	-2.36413e-05	-2.56487e-05	-2.79034e-05	-2.65261e-05	-2.34486e-05	-2.50734e-05	-2.578e-05	-3.03959e-05	-2.88329e-05	-2.81716e-05	-2.77072e-05	-2.79934e-05	-2.72255e-05	-2.55106e-05	-2.79317e-05	-2.8548e-05	-2.90379e-05	-3.10763e-05	-2.11442e-05	-2.25208e-05	-2.75092e-05	-2.20635e-05	-2.98307e-05	-2.29714e-05	-2.97449e-05	-3.19499e-05	-2.50719e-05	-2.85475e-05
PBX1	4.76541e-06	9.6922e-06	5.93788e-06	9.95629e-06	6.07469e-06	7.3158e-06	4.43388e-06	4.42475e-06	6.87876e-06	4.70077e-06	6.95011e-06	7.23219e-06	9.89817e-06	1.02675e-05	7.66289e-06	4.88942e-06	6.40714e-06	3.02983e-06	5.53475e-06	9.3651e-06	4.7473e-06	1.13683e-05	6.30041e-06	6.39314e-06	4.73566e-06	8.5909e-06	6.44445e-06	7.66276e-06	6.99161e-06	-4.71e-07	9.48772e-06	1.28648e-05	5.14642e-06	8.85425e-06	5.74352e-06	4.03707e-06	3.75597e-06	1.55227e-05	6.21328e-06	5.90896e-06	2.98352e-06	7.70521e-06	3.7049e-06	6.44121e-06	9.68133e-06	6.82433e-06	6.05248e-06	4.21412e-06	7.78536e-06
PBX2	1.35337e-05	6.69319e-06	1.4653e-05	1.01349e-05	1.45097e-05	1.20801e-05	9.81903e-06	1.44244e-05	8.73993e-06	1.27628e-05	8.66017e-06	9.48794e-06	1.05574e-05	2.57221e-06	1.39943e-05	1.30982e-05	7.90505e-06	1.31499e-05	1.07717e-05	8.82986e-06	1.59334e-05	1.11109e-05	1.39648e-05	1.19446e-05	1.07107e-05	8.17314e-06	1.49722e-05	6.67522e-06	1.23917e-05	1.40999e-05	4.62402e-06	3.82317e-06	1.21139e-05	1.09561e-05	1.47158e-05	8.1057e-06	1.09549e-05	-5.23031e-06	1.23848e-05	1.48958e-05	1.38978e-05	8.08952e-06	1.71908e-05	1.34914e-05	1.02928e-05	1.42788e-05	1.03225e-05	1.56707e-05	6.50795e-06
PBX3	8.03351e-05	7.56538e-05	9.24131e-05	8.14429e-05	7.81601e-05	7.45468e-05	8.38369e-05	8.17706e-05	7.76942e-05	7.57223e-05	6.96757e-05	8.05311e-05	7.27442e-05	6.55929e-05	7.76083e-05	7.99008e-05	7.14747e-05	7.44837e-05	7.31861e-05	7.11724e-05	8.32572e-05	7.51569e-05	7.68805e-05	8.06114e-05	7.6328e-05	6.27298e-05	7.62588e-05	6.7212e-05	7.7438e-05	8.15106e-05	7.46469e-05	6.94254e-05	7.63801e-05	8.33702e-05	7.6571e-05	8.51179e-05	8.56729e-05	6.52161e-05	8.5361e-05	8.0167e-05	7.5587e-05	6.76832e-05	8.41197e-05	8.45076e-05	8.01163e-05	8.62705e-05	8.85428e-05	8.02196e-05	7.59826e-05
PGR	-1.97386e-05	-2.08593e-05	-1.99568e-05	-2.32033e-05	-1.9737e-05	-1.94787e-05	-1.68967e-05	-2.00485e-05	-2.20152e-05	-1.8714e-05	-1.91087e-05	-2.05712e-05	-2.26148e-05	-2.03671e-05	-2.03782e-05	-1.83005e-05	-1.76947e-05	-1.86821e-05	-1.82226e-05	-2.17354e-05	-2.00819e-05	-2.30398e-05	-1.96931e-05	-1.91366e-05	-1.89079e-05	-1.95976e-05	-1.89775e-05	-1.82489e-05	-1.8084e-05	-1.01943e-05	-1.9868e-05	-2.19529e-05	-1.76538e-05	-2.27559e-05	-1.81436e-05	-1.81118e-05	-1.95841e-05	-2.32563e-05	-1.96266e-05	-2.2054e-05	-1.81588e-05	-1.87014e-05	-2.013e-05	-2.02564e-05	-2.31565e-05	-2.07734e-05	-2.03983e-05	-1.87179e-05	-1.96054e-05
PITX1	-1.42001e-05	-7.78309e-06	-1.40381e-05	-1.22028e-05	-1.84024e-05	-1.63278e-05	-6.12879e-06	-1.4936e-05	-8.50795e-06	-1.41207e-05	-1.13387e-05	-8.73297e-06	-1.58331e-05	-3.78955e-06	-1.96378e-05	-1.37885e-05	-8.52176e-06	-1.53132e-05	-1.29693e-05	-1.2567e-05	-1.86643e-05	-1.76272e-05	-1.80346e-05	-1.36263e-05	-1.03399e-05	-1.45883e-05	-2.08285e-05	-8.20048e-06	-1.53658e-05	-1.01575e-05	-4.70669e-06	-7.34552e-06	-1.33639e-05	-1.23643e-05	-2.00318e-05	-2.15692e-06	-6.13779e-06	6.45183e-06	-1.26531e-05	-1.84086e-05	-1.45394e-05	-1.20731e-05	-1.95619e-05	-1.42907e-05	-1.30591e-05	-1.63431e-05	-6.22554e-06	-1.88162e-05	-4.61107e-06
PITX2	9.02098e-05	0.000113662	0.000135681	0.000117556	9.86703e-05	8.62767e-05	0.00010681	9.57473e-05	8.30308e-05	8.72225e-05	8.81353e-05	0.000107009	9.97142e-05	8.7435e-05	0.000109249	0.000106068	9.54151e-05	5.41175e-05	8.93918e-05	8.59523e-05	9.43034e-05	0.000109303	9.96084e-05	0.000109849	9.54343e-05	7.54803e-05	9.7968e-05	9.01249e-05	0.000118411	9.02558e-05	9.88302e-05	0.000104888	0.00010366	0.000112642	9.12628e-05	8.84814e-05	0.000103793	0.000100487	0.000123141	8.58865e-05	7.92194e-05	8.37972e-05	8.76625e-05	0.00011885	9.66569e-05	0.000122922	0.000128026	8.9804e-05	0.000105442
PKNOX1	4.73507e-08	-1.37386e-06	4.39424e-06	-2.23799e-06	5.80139e-07	2.67879e-06	6.95593e-06	-3.848e-07	-2.72506e-06	2.46565e-07	-3.09234e-06	-1.41113e-07	-4.57468e-06	-2.42349e-06	-1.5748e-06	1.12045e-06	7.0964e-07	-4.32826e-07	3.56504e-07	-2.42806e-06	1.89532e-06	-2.8604e-06	-6.30421e-07	2.86635e-07	-2.39315e-06	-4.49941e-06	7.48217e-07	-1.03814e-06	2.15893e-06	1.72199e-05	1.53526e-06	-1.05296e-06	1.00051e-06	-5.79734e-07	2.97803e-06	7.54589e-06	1.61142e-06	-2.21666e-06	5.3445e-07	-2.83083e-06	-1.42855e-07	-4.9163e-07	8.13455e-07	1.91501e-06	5.77896e-09	4.43336e-07	1.516e-06	2.08026e-06	1.04624e-06
PKNOX2	1.45058e-05	9.86028e-06	9.76924e-06	1.90169e-05	1.12224e-05	1.12992e-05	2.33678e-06	1.36287e-05	1.25122e-05	9.85865e-06	6.08899e-06	1.28892e-05	1.83972e-05	6.62448e-06	1.21556e-05	8.58412e-06	1.60926e-06	8.42608e-06	2.63191e-06	1.69983e-05	1.0659e-05	2.16735e-05	1.13662e-05	9.28721e-06	7.37445e-06	7.08513e-06	1.06371e-05	6.30637e-06	7.00822e-06	-7.75917e-06	6.92769e-06	1.25386e-05	5.98863e-06	1.69455e-05	7.03875e-06	3.30492e-06	8.48575e-06	1.09956e-05	8.79857e-06	1.78487e-05	8.89821e-06	2.29714e-06	1.44908e-05	1.14928e-05	1.98128e-05	1.27537e-05	1.07202e-05	8.32546e-06	8.71586e-06
PLAG1	4.25226e-05	3.15603e-05	1.90195e-05	2.61211e-05	3.55372e-05	4.2933e-05	3.93125e-05	4.01168e-05	5.99543e-05	4.3364e-05	4.78578e-05	3.5133e-05	3.24471e-05	5.02567e-05	2.84095e-05	3.14823e-05	4.34077e-05	7.55963e-05	4.89344e-05	4.28469e-05	4.53775e-05	2.25411e-05	3.42606e-05	3.28056e-05	4.39536e-05	5.28109e-05	3.33413e-05	4.03485e-05	1.91089e-05	3.77895e-05	4.6011e-05	3.38018e-05	3.21341e-05	3.27827e-05	4.15308e-05	5.99817e-05	4.3819e-05	4.56295e-05	2.74094e-05	4.86349e-05	4.92081e-05	5.24231e-05	4.72457e-05	2.51663e-05	4.12516e-05	2.46566e-05	2.5487e-05	4.5949e-05	3.51495e-05
PLAGL1	2.65587e-05	1.38917e-05	7.13379e-06	1.69569e-05	1.86917e-05	2.23199e-05	1.74497e-05	2.61504e-05	3.8655e-05	2.50756e-05	2.23011e-05	2.04321e-05	1.98507e-05	2.54505e-05	1.08326e-05	1.45974e-05	1.8281e-05	4.33599e-05	2.27411e-05	2.65106e-05	2.60887e-05	1.2434e-05	1.70311e-05	1.24372e-05	2.36563e-05	2.39756e-05	1.30948e-05	1.83193e-05	2.97975e-06	1.01866e-05	2.02534e-05	1.54098e-05	1.31004e-05	2.10474e-05	1.64606e-05	3.51097e-05	2.93716e-05	2.53413e-05	9.88057e-06	3.23908e-05	3.01887e-05	2.27422e-05	2.94704e-05	1.375e-05	2.73914e-05	1.08216e-05	1.55197e-05	2.35033e-05	1.97091e-05
POU2F2	-1.33225e-05	2.59249e-07	-1.99348e-06	-4.70352e-06	-6.57994e-06	-8.42543e-06	-2.77014e-06	-9.89815e-06	-7.80354e-06	-8.13707e-06	-4.74728e-06	-5.81506e-06	-6.30962e-06	1.36001e-06	-6.82378e-06	-6.35718e-06	5.55566e-07	-1.9203e-05	-2.12536e-06	-8.61138e-06	-8.87961e-06	-8.27504e-06	-7.11483e-06	-8.28905e-06	-5.84774e-06	-5.75651e-06	-9.61333e-06	-2.30426e-06	-1.03107e-06	-5.37533e-06	-3.23936e-06	1.17504e-06	-4.02643e-06	-5.14939e-06	-9.40642e-06	-4.8336e-06	-3.11617e-06	7.87411e-06	-5.02892e-06	-1.41047e-05	-9.52714e-06	-8.67611e-07	-1.55266e-05	-2.09486e-06	-9.7467e-06	-5.99429e-06	-5.36558e-07	-1.02073e-05	7.1574e-07
POU5F1	-5.41072e-05	-5.65106e-05	-6.10664e-05	-6.10396e-05	-5.41895e-05	-5.43569e-05	-5.57123e-05	-5.5184e-05	-5.79918e-05	-5.18265e-05	-4.95416e-05	-5.71645e-05	-5.58078e-05	-5.35275e-05	-5.33952e-05	-5.23876e-05	-5.0589e-05	-4.96724e-05	-5.10562e-05	-5.53612e-05	-5.67336e-05	-5.766e-05	-5.28866e-05	-5.32245e-05	-5.11568e-05	-4.75862e-05	-5.13637e-05	-4.93228e-05	-5.23024e-05	-4.74659e-05	-5.61642e-05	-5.78578e-05	-5.05175e-05	-6.16905e-05	-5.13954e-05	-5.95962e-05	-5.84717e-05	-6.16021e-05	-5.5932e-05	-5.64342e-05	-5.03402e-05	-5.04712e-05	-5.53938e-05	-5.85318e-05	-6.16829e-05	-5.79809e-05	-6.05968e-05	-5.30682e-05	-5.6399e-05
POU5F1B	-2.23587e-05	-2.67505e-05	-3.22212e-05	-2.68663e-05	-3.0949e-05	-3.20879e-05	-2.76961e-05	-2.40731e-05	-2.2356e-05	-2.52766e-05	-2.4119e-05	-2.34114e-05	-2.69922e-05	-2.52193e-05	-3.04713e-05	-2.57872e-05	-2.74332e-05	-2.16532e-05	-2.94418e-05	-2.55268e-05	-3.14541e-05	-2.94693e-05	-2.90786e-05	-2.55218e-05	-2.08694e-05	-2.69331e-05	-3.14015e-05	-2.42836e-05	-3.17351e-05	-3.41021e-05	-2.6446e-05	-3.04122e-05	-2.67735e-05	-2.827e-05	-3.34085e-05	-2.6033e-05	-2.23337e-05	-2.50889e-05	-2.62925e-05	-2.4916e-05	-2.34071e-05	-3.09289e-05	-2.64212e-05	-3.07189e-05	-2.84958e-05	-2.92663e-05	-2.39978e-05	-3.02394e-05	-2.5025e-05
POU6F1	-1.47686e-05	-1.78461e-05	-1.75706e-05	-1.70453e-05	-1.2488e-05	-1.26668e-05	-1.77271e-05	-1.38937e-05	-1.54777e-05	-1.30104e-05	-1.48174e-05	-1.74615e-05	-1.39338e-05	-1.62943e-05	-1.41713e-05	-1.52717e-05	-1.5066e-05	-1.26683e-05	-1.31544e-05	-1.42389e-05	-1.2465e-05	-1.50937e-05	-1.31219e-05	-1.73183e-05	-1.55434e-05	-1.26653e-05	-1.28977e-05	-1.51795e-05	-1.50193e-05	-1.38644e-05	-1.89163e-05	-1.70003e-05	-1.47015e-05	-1.64453e-05	-1.25741e-05	-1.7502e-05	-1.64523e-05	-2.06705e-05	-1.82632e-05	-1.29545e-05	-1.1888e-05	-1.31719e-05	-1.28681e-05	-1.50719e-05	-1.55722e-05	-1.65736e-05	-1.90773e-05	-1.25096e-05	-1.69966e-05
PPARD	1.87708e-05	1.82082e-05	2.04237e-05	1.93472e-05	1.54239e-05	1.42209e-05	2.08703e-05	1.96192e-05	2.17082e-05	1.7334e-05	1.56692e-05	2.0441e-05	1.54522e-05	1.74796e-05	1.35924e-05	1.74889e-05	1.67636e-05	1.67619e-05	1.60448e-05	1.61996e-05	1.74993e-05	1.38817e-05	1.5027e-05	1.66465e-05	1.93341e-05	1.17543e-05	1.22669e-05	1.56723e-05	1.43485e-05	1.58599e-05	1.8136e-05	1.57152e-05	1.62614e-05	2.00492e-05	1.23121e-05	2.46675e-05	2.51661e-05	2.11708e-05	1.88429e-05	1.79829e-05	1.81255e-05	1.39545e-05	1.79139e-05	1.91274e-05	1.85687e-05	1.79957e-05	2.43693e-05	1.57263e-05	2.07024e-05
PPARG	6.24139e-06	3.01691e-06	6.17901e-07	7.95349e-06	-1.58895e-06	-4.85045e-06	-2.53045e-06	6.00476e-06	7.14513e-06	1.68354e-06	9.53498e-07	6.73811e-06	5.39795e-06	6.78526e-07	-5.14452e-07	1.86203e-06	-3.19118e-06	7.23623e-07	-4.50663e-06	4.2003e-06	-1.83669e-06	4.21615e-06	-1.11139e-07	2.10643e-06	5.8721e-06	-2.84998e-06	-3.96716e-06	2.60208e-07	-3.669e-06	-1.76348e-05	-4.80747e-07	-5.08207e-07	-5.45802e-07	5.70711e-06	-7.98528e-06	-8.13667e-07	7.57527e-06	4.51037e-06	3.46911e-06	6.39971e-06	2.65137e-06	-6.9908e-06	3.00335e-06	1.42413e-06	4.43884e-06	2.91653e-06	8.55239e-06	-3.33442e-06	3.62983e-06
PRDM1	6.56391e-06	1.46437e-05	1.63642e-05	1.03468e-05	1.5168e-05	1.6937e-05	1.36829e-05	6.12442e-06	3.45247e-06	9.49067e-06	1.36034e-05	8.44788e-06	1.18883e-05	1.26531e-05	1.91175e-05	1.29642e-05	1.58039e-05	7.16376e-06	1.58554e-05	1.00556e-05	1.29675e-05	1.61257e-05	1.51345e-05	1.59394e-05	7.61303e-06	1.75018e-05	2.0194e-05	1.37567e-05	2.12181e-05	2.25671e-05	1.58052e-05	1.79544e-05	1.51088e-05	1.01825e-05	2.18025e-05	6.48279e-06	1.79688e-06	1.07565e-05	1.51639e-05	6.47405e-06	6.24018e-06	1.91933e-05	8.57177e-06	1.3342e-05	9.96092e-06	1.54366e-05	6.71542e-06	1.50229e-05	9.35055e-06
PRDM4	-1.99142e-05	-2.37842e-05	-2.54105e-05	-2.52393e-05	-1.7042e-05	-1.34874e-05	-1.91825e-05	-1.96132e-05	-1.76944e-05	-1.6539e-05	-1.87906e-05	-2.34441e-05	-2.09514e-05	-1.72483e-05	-2.17439e-05	-2.15896e-05	-1.72214e-05	-1.16282e-05	-1.47489e-05	-1.77835e-05	-1.53364e-05	-2.313e-05	-1.88222e-05	-2.43663e-05	-2.14792e-05	-1.48655e-05	-1.79979e-05	-1.83601e-05	-2.17169e-05	-9.15911e-06	-2.04137e-05	-1.99957e-05	-2.0208e-05	-2.26279e-05	-1.46807e-05	-1.44908e-05	-2.06402e-05	-2.07108e-05	-2.6807e-05	-1.81318e-05	-1.48985e-05	-1.3215e-05	-1.71609e-05	-2.15422e-05	-1.89992e-05	-2.51823e-05	-2.71168e-05	-1.52145e-05	-2.06642e-05
PURA	4.08818e-05	2.05656e-05	1.51915e-05	2.15617e-05	3.20244e-05	3.62048e-05	2.71101e-05	3.7611e-05	4.76708e-05	3.8008e-05	3.81197e-05	2.81203e-05	2.88271e-05	3.15909e-05	2.75696e-05	2.81593e-05	2.96749e-05	6.88991e-05	3.71521e-05	3.59861e-05	4.06748e-05	2.23448e-05	3.1695e-05	2.97921e-05	3.68391e-05	4.27124e-05	3.28549e-05	2.92307e-05	1.5083e-05	2.75205e-05	3.08909e-05	1.95085e-05	2.6847e-05	2.64909e-05	3.76848e-05	4.16073e-05	3.29103e-05	1.83526e-05	2.3757e-05	4.73537e-05	4.41296e-05	3.75893e-05	4.74669e-05	2.01573e-05	3.47961e-05	2.32816e-05	1.7439e-05	4.21216e-05	2.19264e-05
RARB	1.35017e-05	1.82998e-05	2.23117e-05	1.86304e-05	1.21072e-05	1.29972e-05	2.06374e-05	1.26176e-05	1.12261e-05	1.12071e-05	1.03856e-05	1.80256e-05	1.25353e-05	1.36172e-05	1.35157e-05	1.54611e-05	1.33815e-05	5.35328e-06	1.01452e-05	1.2785e-05	1.14514e-05	1.65524e-05	1.2121e-05	1.71128e-05	1.20056e-05	6.71482e-06	1.23984e-05	1.34467e-05	1.75722e-05	2.04672e-05	1.90734e-05	1.83722e-05	1.44401e-05	1.78128e-05	1.19464e-05	1.87551e-05	1.63139e-05	2.15883e-05	1.91387e-05	9.51035e-06	8.56108e-06	9.56211e-06	1.0903e-05	1.76443e-05	1.65485e-05	1.81547e-05	2.19978e-05	1.08746e-05	1.83641e-05
RARG	-1.18228e-05	-7.85457e-06	-1.74668e-05	-1.33546e-05	-1.06196e-05	-8.4459e-06	-9.66661e-06	-1.16155e-05	-3.49289e-06	-8.31417e-06	-3.16822e-06	-1.08922e-05	-9.67446e-06	7.53752e-07	-1.20948e-05	-1.19711e-05	-3.23661e-06	-2.44332e-06	-3.17025e-06	-7.35059e-06	-1.00956e-05	-1.41221e-05	-1.06374e-05	-1.20838e-05	-6.76301e-06	-1.80071e-07	-1.166e-05	-4.17796e-06	-1.28309e-05	-1.15031e-05	-4.7619e-06	-5.42728e-06	-9.83599e-06	-1.22317e-05	-9.34988e-06	-5.07872e-06	-9.00542e-06	1.8723e-06	-1.36472e-05	-1.01445e-05	-7.16679e-06	-4.60623e-09	-1.23801e-05	-1.37297e-05	-1.09232e-05	-1.53814e-05	-1.39063e-05	-9.46046e-06	-7.30793e-06
RBPJ	1.76296e-05	2.25786e-05	2.46991e-05	2.07488e-05	1.80687e-05	1.45261e-05	2.29987e-05	1.98847e-05	2.11154e-05	1.8487e-05	1.99748e-05	2.15266e-05	1.73005e-05	2.07539e-05	1.81826e-05	2.07063e-05	2.20529e-05	1.43066e-05	2.08408e-05	1.55622e-05	1.87299e-05	1.49837e-05	1.81524e-05	2.01187e-05	2.26823e-05	1.60202e-05	1.54666e-05	1.92424e-05	2.03558e-05	1.72361e-05	2.01573e-05	1.86287e-05	2.07363e-05	2.09071e-05	1.52108e-05	2.29689e-05	2.60666e-05	2.28316e-05	2.35506e-05	1.68568e-05	1.87796e-05	1.90837e-05	1.67302e-05	2.24508e-05	1.63634e-05	2.17431e-05	2.7256e-05	1.75059e-05	2.30192e-05
REL	-3.81202e-06	-7.49789e-06	-7.81763e-06	-6.15589e-06	-6.0437e-06	-7.40375e-06	-6.93622e-06	-2.98694e-06	-2.22236e-06	-4.01245e-06	-5.67141e-06	-5.23961e-06	-5.76354e-06	-6.23476e-06	-8.04447e-06	-5.91499e-06	-6.50009e-06	-2.81542e-06	-5.74426e-06	-5.45883e-06	-4.93896e-06	-8.39791e-06	-6.20384e-06	-7.75478e-06	-3.44635e-06	-6.75639e-06	-8.29232e-06	-6.40986e-06	-9.13707e-06	-9.57775e-06	-8.53313e-06	-9.25995e-06	-6.42101e-06	-5.71702e-06	-8.65513e-06	-4.12403e-06	-1.58889e-06	-7.66392e-06	-7.41596e-06	-3.01235e-06	-2.16295e-06	-7.23316e-06	-3.71173e-06	-6.07417e-06	-6.00894e-06	-7.29307e-06	-4.56111e-06	-5.74705e-06	-5.34628e-06
RELA	1.76306e-05	1.45415e-05	5.24283e-06	1.98718e-05	6.86161e-06	3.87711e-06	4.59801e-06	1.75573e-05	2.58801e-05	1.2599e-05	1.42216e-05	1.85531e-05	1.8266e-05	1.68885e-05	6.98105e-06	9.56447e-06	7.44544e-06	1.65919e-05	6.55064e-06	1.81724e-05	7.95714e-06	1.37338e-05	8.60051e-06	1.00967e-05	1.90234e-05	1.10586e-05	2.07494e-06	1.17508e-05	2.15996e-07	-2.10751e-05	1.17388e-05	1.17513e-05	6.90626e-06	1.77419e-05	-2.09763e-06	1.2041e-05	2.1252e-05	2.41247e-05	1.1141e-05	2.06494e-05	1.47833e-05	5.09129e-06	1.36305e-05	9.04811e-06	1.76193e-05	1.01834e-05	1.8854e-05	5.22661e-06	1.56062e-05
RELB	-1.13633e-05	-1.56305e-05	-2.10676e-05	-1.59912e-05	-1.29507e-05	-9.53006e-06	-1.72864e-05	-1.42044e-05	-1.26415e-05	-1.22481e-05	-1.03875e-05	-1.53521e-05	-1.15086e-05	-1.20257e-05	-1.18181e-05	-1.45994e-05	-1.40591e-05	-3.74924e-06	-1.28307e-05	-9.43227e-06	-1.32729e-05	-1.05969e-05	-1.22406e-05	-1.24896e-05	-1.40074e-05	-6.01341e-06	-9.45504e-06	-1.14786e-05	-1.55488e-05	-1.43426e-05	-1.1924e-05	-1.26588e-05	-1.42481e-05	-1.61369e-05	-8.84989e-06	-1.67046e-05	-2.02251e-05	-1.53565e-05	-1.65122e-05	-1.01898e-05	-1.208e-05	-1.0311e-05	-1.07276e-05	-1.8691e-05	-1.17034e-05	-1.63399e-05	-2.23467e-05	-1.10961e-05	-1.74462e-05
REST	-0.000119304	-0.000149709	-0.000162661	-0.000150805	-0.000136929	-0.0001225	-0.00013001	-0.000127809	-0.000122792	-0.00012168	-0.000131184	-0.000135989	-0.000140814	-0.000129661	-0.000149754	-0.000136703	-0.000134313	-9.42163e-05	-0.000132842	-0.000123158	-0.000132722	-0.000145612	-0.000138016	-0.000141854	-0.000131513	-0.000126172	-0.0001363	-0.000126486	-0.000151535	-0.00010236	-0.000132157	-0.000143737	-0.000137039	-0.000146285	-0.000130302	-0.000112422	-0.00013142	-0.00013763	-0.000154274	-0.000124978	-0.000114356	-0.000131751	-0.000121494	-0.000150649	-0.000130018	-0.000155771	-0.000152281	-0.000127591	-0.000135109
RFX1	-6.72889e-06	-1.52133e-05	-1.63437e-05	-1.04183e-05	-1.15337e-05	-1.01703e-05	-1.54183e-05	-8.11274e-06	-8.09351e-06	-9.55202e-06	-1.32934e-05	-1.08405e-05	-9.12537e-06	-1.39895e-05	-1.33499e-05	-1.27293e-05	-1.6425e-05	-5.20284e-06	-1.51007e-05	-7.3583e-06	-1.05449e-05	-9.04348e-06	-1.16386e-05	-1.3507e-05	-1.18879e-05	-1.25114e-05	-1.2144e-05	-1.33166e-05	-1.68296e-05	-1.68674e-05	-1.44187e-05	-1.41884e-05	-1.42949e-05	-1.04818e-05	-1.30534e-05	-1.17692e-05	-1.10813e-05	-1.46662e-05	-1.53905e-05	-5.49339e-06	-8.24635e-06	-1.58346e-05	-6.49663e-06	-1.36253e-05	-6.99604e-06	-1.3675e-05	-1.39916e-05	-1.10764e-05	-1.33256e-05
RFX2	-1.73137e-05	-3.33427e-05	-2.90319e-05	-1.6984e-05	-1.8234e-05	-9.46529e-06	-3.48418e-05	-2.09221e-05	-2.7751e-05	-2.26872e-05	-3.72761e-05	-2.63407e-05	-1.38431e-05	-3.47254e-05	-2.25249e-05	-2.93379e-05	-4.0585e-05	-2.22423e-05	-3.63358e-05	-1.07187e-05	-1.84149e-05	-4.06907e-06	-2.10881e-05	-3.12288e-05	-3.96101e-05	-2.94986e-05	-1.6908e-05	-3.21228e-05	-2.8096e-05	-2.50261e-05	-3.16523e-05	-2.01478e-05	-3.2666e-05	-1.74062e-05	-1.83729e-05	-3.11832e-05	-3.58565e-05	-3.10407e-05	-3.69126e-05	-1.27765e-05	-2.47316e-05	-3.46926e-05	-1.34348e-05	-2.36165e-05	-4.63398e-06	-2.5921e-05	-3.64584e-05	-2.11326e-05	-3.0898e-05
RFX3	2.34393e-05	1.45055e-05	1.32502e-05	2.05843e-05	2.25971e-05	2.39146e-05	1.04859e-05	2.2703e-05	2.43831e-05	2.14543e-05	1.92701e-05	1.72895e-05	2.4877e-05	1.64904e-05	2.17402e-05	1.66518e-05	1.37308e-05	3.03125e-05	1.84824e-05	2.51725e-05	2.48425e-05	2.48768e-05	2.20723e-05	1.71843e-05	1.76246e-05	2.3925e-05	2.30443e-05	1.56768e-05	1.35812e-05	6.62972e-06	1.50907e-05	1.73053e-05	1.53913e-05	2.12666e-05	2.28402e-05	1.46529e-05	1.527e-05	1.20604e-05	1.4463e-05	2.98894e-05	2.27301e-05	1.93199e-05	2.77809e-05	1.69037e-05	2.61055e-05	1.83349e-05	1.11695e-05	2.37837e-05	1.29768e-05
RFX5	5.09978e-05	5.48955e-05	6.03112e-05	5.67593e-05	5.40148e-05	5.30253e-05	5.27091e-05	5.12969e-05	5.02935e-05	4.94531e-05	5.06167e-05	5.30367e-05	5.37984e-05	4.93628e-05	5.7333e-05	5.29129e-05	5.04608e-05	4.79303e-05	5.12489e-05	5.11625e-05	5.4667e-05	5.7376e-05	5.39265e-05	5.60835e-05	4.97911e-05	5.03579e-05	5.56887e-05	4.87589e-05	5.59211e-05	4.88292e-05	5.40078e-05	5.48681e-05	5.20824e-05	5.65113e-05	5.54018e-05	4.98613e-05	4.97957e-05	5.09384e-05	5.78357e-05	5.28001e-05	4.70839e-05	5.14556e-05	5.3257e-05	5.59197e-05	5.52897e-05	5.89087e-05	5.47805e-05	5.36761e-05	5.04665e-05
RFX7	1.32804e-05	7.52011e-06	1.17082e-05	1.31487e-05	1.11067e-05	1.08129e-05	7.36531e-06	1.27659e-05	9.77297e-06	1.02199e-05	6.05813e-06	1.08262e-05	1.2103e-05	4.09523e-06	1.09242e-05	1.00173e-05	4.22135e-06	1.02298e-05	5.51749e-06	1.16052e-05	1.18563e-05	1.43159e-05	1.08301e-05	9.97537e-06	7.99898e-06	5.60188e-06	1.10923e-05	5.85677e-06	8.55676e-06	6.01283e-06	6.39764e-06	7.4576e-06	8.12961e-06	1.28079e-05	9.71243e-06	7.67676e-06	9.69882e-06	3.56814e-06	9.90612e-06	1.43803e-05	1.01788e-05	3.96158e-06	1.45171e-05	1.13196e-05	1.41977e-05	1.2191e-05	1.04712e-05	1.07641e-05	7.60514e-06
RORA	3.4888e-05	4.20746e-05	4.62718e-05	3.89351e-05	3.9403e-05	3.72443e-05	4.19033e-05	3.59213e-05	3.50678e-05	3.5945e-05	3.98496e-05	3.82504e-05	3.66476e-05	3.79671e-05	4.29129e-05	4.04476e-05	4.1535e-05	3.35884e-05	4.12616e-05	3.38676e-05	3.93837e-05	3.79826e-05	3.97299e-05	4.30472e-05	3.87188e-05	3.87575e-05	4.12663e-05	3.793e-05	4.4282e-05	4.12732e-05	4.1252e-05	3.98738e-05	4.1131e-05	3.90161e-05	4.19069e-05	3.73461e-05	3.71097e-05	3.70876e-05	4.52956e-05	3.47424e-05	3.4197e-05	4.14621e-05	3.62389e-05	4.14676e-05	3.53549e-05	4.39355e-05	4.14886e-05	3.97909e-05	3.79728e-05
RORC	-4.76746e-05	-4.60621e-05	-4.60761e-05	-5.01593e-05	-4.98473e-05	-4.75323e-05	-3.79139e-05	-4.84029e-05	-4.97812e-05	-4.63747e-05	-4.85176e-05	-4.53093e-05	-5.26799e-05	-4.42794e-05	-5.28118e-05	-4.55014e-05	-4.3148e-05	-5.11483e-05	-4.70974e-05	-4.92266e-05	-5.10276e-05	-5.28129e-05	-5.02513e-05	-4.80027e-05	-4.67463e-05	-5.16983e-05	-5.10129e-05	-4.30495e-05	-4.50558e-05	-2.76682e-05	-4.34825e-05	-4.60692e-05	-4.47122e-05	-4.97514e-05	-4.96743e-05	-3.75483e-05	-4.22972e-05	-4.00878e-05	-4.7796e-05	-5.45561e-05	-4.63829e-05	-4.78158e-05	-5.18727e-05	-4.66736e-05	-5.02672e-05	-5.03437e-05	-4.2572e-05	-4.99165e-05	-4.06435e-05
RREB1	-2.15535e-06	-1.33751e-05	-1.66591e-05	-1.17097e-05	-1.04473e-05	-2.90734e-06	-5.28576e-06	-6.38309e-06	-1.04781e-06	-5.6808e-06	-9.46307e-06	-7.46543e-06	-1.10025e-05	-6.67187e-06	-1.50515e-05	-1.113e-05	-1.10434e-05	8.32457e-06	-1.00979e-05	-2.99802e-06	-6.51045e-06	-1.07745e-05	-1.13805e-05	-1.06234e-05	-9.787e-06	-8.00812e-06	-1.02618e-05	-8.48992e-06	-1.762e-05	1.07393e-06	-3.83615e-06	-9.52477e-06	-1.26141e-05	-9.24181e-06	-7.05919e-06	4.80222e-06	-6.72916e-06	-4.68135e-06	-1.49332e-05	-3.14759e-06	-4.11928e-06	-9.10089e-06	-2.01168e-06	-1.43784e-05	-1.31077e-06	-1.4972e-05	-1.36622e-05	-5.92933e-06	-8.83885e-06
RUNX1	-1.61391e-05	-7.41583e-06	-1.05604e-05	-6.70385e-06	-1.13808e-05	-1.72869e-05	-2.05944e-05	-1.35348e-05	-1.68726e-05	-1.43867e-05	-1.03626e-05	-1.21959e-05	-5.29496e-06	-1.16104e-05	-6.44912e-06	-1.1287e-05	-1.21857e-05	-2.60909e-05	-1.34967e-05	-1.23019e-05	-1.65783e-05	-5.29695e-06	-9.6949e-06	-1.13359e-05	-1.0804e-05	-9.87496e-06	-1.13256e-05	-1.06646e-05	-6.76866e-06	-3.19185e-05	-1.67201e-05	-8.71953e-06	-1.0313e-05	-1.06272e-05	-1.62036e-05	-2.90664e-05	-1.60505e-05	-1.1123e-05	-9.14753e-06	-1.41784e-05	-1.58293e-05	-1.31936e-05	-1.81752e-05	-9.44857e-06	-1.56266e-05	-8.38411e-06	-9.97515e-06	-1.7024e-05	-1.19083e-05
RUNX2	-9.05085e-06	-8.05886e-06	-1.1668e-05	-1.31805e-05	-9.0611e-06	-1.34964e-05	-1.16714e-05	-9.09735e-06	-1.01965e-05	-7.87412e-06	-9.17317e-07	-1.0295e-05	-9.4941e-06	-8.43356e-06	-4.33576e-06	-5.54962e-06	-4.45736e-06	-4.17001e-06	-4.34819e-06	-1.24075e-05	-1.07868e-05	-1.24694e-05	-6.49246e-06	-3.46014e-06	-1.68506e-06	-7.637e-07	-5.65832e-06	-5.20023e-06	-6.2983e-06	-1.4286e-05	-1.00695e-05	-1.39051e-05	-4.14091e-06	-1.44618e-05	-6.85896e-06	-1.75415e-05	-1.15961e-05	-1.83242e-05	-3.95857e-06	-9.28844e-06	-6.49179e-06	-4.5729e-06	-9.40808e-06	-1.20545e-05	-1.81657e-05	-7.605e-06	-1.13e-05	-7.37551e-06	-1.23651e-05
RUNX3	2.14048e-05	2.45742e-05	2.73367e-05	2.16092e-05	2.49384e-05	2.58051e-05	2.75123e-05	2.14335e-05	2.17268e-05	2.27254e-05	2.46536e-05	2.22853e-05	2.10805e-05	2.39826e-05	2.58849e-05	2.43482e-05	2.65043e-05	2.43648e-05	2.70495e-05	2.1129e-05	2.58944e-05	2.21149e-05	2.45129e-05	2.59557e-05	2.25424e-05	2.53314e-05	2.66852e-05	2.36245e-05	2.6951e-05	3.22834e-05	2.67741e-05	2.48193e-05	2.51578e-05	2.28408e-05	2.88596e-05	2.62742e-05	2.17051e-05	2.25393e-05	2.62233e-05	2.13185e-05	2.17515e-05	2.80117e-05	2.33731e-05	2.45844e-05	2.23601e-05	2.55783e-05	2.26727e-05	2.65883e-05	2.26773e-05
RXRB	-1.02253e-05	1.25233e-06	-1.98912e-07	-7.20545e-06	-2.43437e-06	-2.82096e-07	6.30242e-06	-7.71929e-06	-3.13478e-06	-3.32099e-06	-4.18498e-07	-4.59347e-06	-7.78433e-06	6.69188e-06	-5.61586e-06	-3.60184e-06	7.32369e-06	-7.49627e-06	5.81034e-06	-6.11464e-06	-2.07437e-06	-1.04402e-05	-4.26571e-06	-5.71213e-06	-3.6627e-06	1.33486e-07	-4.83026e-06	2.01059e-06	1.45257e-06	1.43565e-05	3.77904e-06	4.0437e-06	-3.55349e-07	-4.71742e-06	-3.9293e-07	8.20241e-06	3.21827e-07	1.11277e-05	-4.12737e-06	-1.17121e-05	-4.02703e-06	8.26024e-06	-1.02877e-05	-5.31046e-07	-6.64328e-06	-5.75122e-06	-1.31218e-06	-2.43664e-06	3.6525e-06
RXRG	4.2079e-05	4.69243e-05	4.87041e-05	5.22348e-05	4.20943e-05	4.07053e-05	3.97638e-05	4.27991e-05	4.3892e-05	3.90474e-05	3.88661e-05	4.61563e-05	4.77946e-05	4.18936e-05	4.45199e-05	4.12506e-05	3.77846e-05	3.34203e-05	3.71067e-05	4.4959e-05	4.17783e-05	5.0906e-05	4.213e-05	4.32532e-05	3.99885e-05	3.74218e-05	4.07218e-05	3.8866e-05	4.25773e-05	2.65447e-05	4.35872e-05	4.81704e-05	3.94227e-05	5.04889e-05	3.8085e-05	3.93671e-05	4.33459e-05	5.06134e-05	4.58469e-05	4.44077e-05	3.65501e-05	3.70486e-05	4.15176e-05	4.65852e-05	4.95028e-05	4.78665e-05	4.88842e-05	3.87375e-05	4.42612e-05
SMAD1	-9.49022e-06	-1.00849e-05	-2.1398e-05	-1.8711e-05	-1.75114e-05	-1.68893e-05	-9.2322e-06	-1.27994e-05	-5.02917e-06	-1.04426e-05	-9.87466e-07	-1.03215e-05	-1.62978e-05	-3.51744e-06	-1.46723e-05	-1.05809e-05	-5.0628e-06	3.77199e-06	-7.0892e-06	-1.28005e-05	-1.6882e-05	-2.11461e-05	-1.45128e-05	-6.55718e-06	-1.9754e-06	-1.87773e-06	-1.45203e-05	-4.57684e-06	-1.68225e-05	-1.33559e-05	-4.01555e-06	-1.47015e-05	-9.5163e-06	-1.87561e-05	-1.32474e-05	-7.08355e-06	-1.01004e-05	-7.32931e-06	-9.14027e-06	-1.25159e-05	-8.20255e-06	-5.7288e-06	-1.30914e-05	-2.10933e-05	-1.88662e-05	-1.64653e-05	-1.39957e-05	-1.2436e-05	-1.14867e-05
SMAD2	-3.52856e-05	-3.43996e-05	-4.04204e-05	-3.98621e-05	-3.47789e-05	-3.35136e-05	-3.21256e-05	-3.50566e-05	-3.17622e-05	-3.16919e-05	-2.93713e-05	-3.5687e-05	-3.64895e-05	-2.77274e-05	-3.70996e-05	-3.43749e-05	-2.80605e-05	-2.87027e-05	-2.85416e-05	-3.4175e-05	-3.49706e-05	-4.05963e-05	-3.48149e-05	-3.62336e-05	-3.09715e-05	-2.80171e-05	-3.55742e-05	-2.88645e-05	-3.52442e-05	-2.73538e-05	-3.22253e-05	-3.3991e-05	-3.23288e-05	-3.87975e-05	-3.36043e-05	-2.98292e-05	-3.25598e-05	-2.98346e-05	-3.76652e-05	-3.63194e-05	-2.99251e-05	-2.72549e-05	-3.63599e-05	-3.72519e-05	-3.84559e-05	-3.96847e-05	-3.73013e-05	-3.35048e-05	-3.19296e-05
SMAD3	8.82058e-06	9.82011e-06	5.94719e-06	1.17365e-05	3.38595e-06	2.85052e-06	3.92729e-06	6.78976e-06	8.18766e-06	4.67116e-06	7.31691e-06	1.04117e-05	9.79699e-06	7.50032e-06	7.22124e-06	6.71761e-06	3.62768e-06	5.22911e-06	1.48907e-06	9.12223e-06	1.90506e-06	1.16404e-05	5.29322e-06	9.99191e-06	8.30999e-06	5.82911e-06	4.7787e-06	7.08091e-06	4.8679e-06	-6.64249e-06	9.27126e-06	8.95675e-06	5.30185e-06	9.18157e-06	1.88105e-06	2.57959e-06	5.95036e-06	1.21591e-05	9.92035e-06	7.92211e-06	3.48282e-06	1.68321e-06	5.50401e-06	4.93427e-06	9.18276e-06	8.57883e-06	9.72768e-06	2.25532e-06	7.32755e-06
SMAD4	-4.57828e-06	-1.45424e-05	-2.05057e-05	-1.51285e-05	-8.7535e-06	-4.89617e-06	-1.09527e-05	-6.42282e-06	-3.31062e-07	-4.64201e-06	-4.94296e-06	-1.10989e-05	-9.91518e-06	-5.78294e-06	-1.26195e-05	-1.1416e-05	-8.3256e-06	1.05472e-05	-5.10436e-06	-4.85883e-06	-5.1415e-06	-1.3914e-05	-9.23847e-06	-1.19258e-05	-6.64003e-06	-1.33682e-06	-8.93927e-06	-7.66176e-06	-1.76881e-05	-7.85892e-06	-8.43908e-06	-1.28713e-05	-1.13085e-05	-1.25298e-05	-5.98089e-06	-2.3695e-06	-8.4218e-06	-1.11459e-05	-1.60517e-05	-1.86349e-06	-1.29722e-06	-3.84073e-06	-2.27163e-06	-1.57142e-05	-6.98738e-06	-1.61449e-05	-1.79163e-05	-4.16351e-06	-1.20587e-05
SMARCC1	1.19537e-05	1.15207e-05	-1.90519e-06	8.34182e-06	1.62046e-06	-2.90254e-06	4.51462e-07	9.46246e-06	1.67611e-05	7.77867e-06	1.9186e-05	1.16145e-05	1.06686e-05	1.36001e-05	8.75947e-06	8.92099e-06	9.20167e-06	1.94233e-05	7.64962e-06	9.20082e-06	6.24745e-07	5.79681e-06	6.45273e-06	1.46477e-05	2.02304e-05	1.75599e-05	4.25097e-06	1.25429e-05	8.73882e-07	-2.1477e-05	1.09742e-05	4.20221e-06	8.33821e-06	5.13444e-06	5.07446e-07	-2.05691e-07	8.79176e-06	1.02194e-05	1.34955e-05	1.2677e-05	9.85568e-06	7.88429e-06	7.55491e-06	-8.79078e-07	2.7698e-06	7.28579e-06	8.43893e-06	3.67048e-06	5.96164e-06
SMARCC2	5.33485e-05	6.68429e-05	7.71636e-05	6.53606e-05	5.55573e-05	4.99851e-05	6.54628e-05	5.44026e-05	4.89862e-05	5.0781e-05	5.46382e-05	6.27543e-05	5.5142e-05	5.31222e-05	6.32657e-05	6.27043e-05	5.81401e-05	3.7549e-05	5.36322e-05	4.91857e-05	5.33888e-05	6.0743e-05	5.70939e-05	6.74177e-05	5.77745e-05	4.70844e-05	5.77249e-05	5.49946e-05	6.8652e-05	5.82307e-05	6.22787e-05	6.07159e-05	6.16557e-05	6.27737e-05	5.50832e-05	5.47545e-05	5.9449e-05	5.94613e-05	7.37662e-05	4.85748e-05	4.61339e-05	5.12578e-05	5.08187e-05	6.59053e-05	5.4166e-05	7.07328e-05	7.31985e-05	5.30493e-05	6.10495e-05
SOX11	-1.01883e-05	-1.95003e-05	-1.49958e-05	-1.52956e-05	-9.40684e-06	-3.81346e-06	-1.17878e-05	-1.13286e-05	-1.34602e-05	-1.03064e-05	-1.84416e-05	-1.55977e-05	-1.35876e-05	-1.69977e-05	-1.49571e-05	-1.49106e-05	-1.67105e-05	-6.61154e-06	-1.38268e-05	-9.43215e-06	-6.99741e-06	-1.12421e-05	-1.20397e-05	-1.75832e-05	-1.95613e-05	-1.51702e-05	-9.78134e-06	-1.60236e-05	-1.50794e-05	2.1208e-06	-1.52332e-05	-1.3905e-05	-1.55704e-05	-1.26896e-05	-6.9731e-06	-6.79423e-06	-1.50004e-05	-1.83172e-05	-2.0397e-05	-9.21459e-06	-9.8045e-06	-1.34898e-05	-6.6143e-06	-1.27719e-05	-6.41648e-06	-1.6213e-05	-1.95415e-05	-7.86293e-06	-1.53104e-05
SOX12	-1.70527e-05	-1.99549e-05	-1.68176e-05	-2.23681e-05	-1.75875e-05	-2.018e-05	-1.73493e-05	-1.7924e-05	-2.41724e-05	-1.72804e-05	-1.60743e-05	-1.9514e-05	-2.10409e-05	-2.35396e-05	-1.46378e-05	-1.40417e-05	-1.70518e-05	-1.6768e-05	-1.72693e-05	-2.26313e-05	-1.90747e-05	-2.05085e-05	-1.60928e-05	-1.31584e-05	-1.52633e-05	-1.71742e-05	-1.38217e-05	-1.7308e-05	-1.37025e-05	-1.07362e-05	-2.09e-05	-2.47823e-05	-1.36454e-05	-2.31314e-05	-1.45819e-05	-2.39582e-05	-2.11207e-05	-3.26892e-05	-1.37128e-05	-1.99754e-05	-1.66844e-05	-1.89314e-05	-1.70467e-05	-1.90458e-05	-2.54584e-05	-1.58495e-05	-1.94677e-05	-1.59105e-05	-2.18425e-05
SOX17	-1.66737e-05	-2.5653e-05	-2.6864e-05	-2.13023e-05	-1.61983e-05	-1.30561e-05	-2.53826e-05	-1.72458e-05	-1.76326e-05	-1.63834e-05	-2.11724e-05	-2.28144e-05	-1.62953e-05	-2.15769e-05	-1.98877e-05	-2.21831e-05	-2.32868e-05	-1.12485e-05	-1.96811e-05	-1.4255e-05	-1.50641e-05	-1.64339e-05	-1.7577e-05	-2.45047e-05	-2.29858e-05	-1.62903e-05	-1.65599e-05	-2.11706e-05	-2.36797e-05	-1.98775e-05	-2.4321e-05	-2.10705e-05	-2.24196e-05	-2.01045e-05	-1.57302e-05	-2.12579e-05	-2.32772e-05	-2.54561e-05	-2.78593e-05	-1.29177e-05	-1.48919e-05	-1.8733e-05	-1.35116e-05	-2.17501e-05	-1.46072e-05	-2.38303e-05	-2.87009e-05	-1.56318e-05	-2.36138e-05
SOX18	7.83088e-06	9.94148e-06	1.34784e-05	1.12775e-05	9.26532e-06	8.3361e-06	8.90117e-06	7.93059e-06	4.65583e-06	6.99484e-06	6.43282e-06	9.20826e-06	9.42189e-06	5.67812e-06	1.11674e-05	9.70026e-06	7.05108e-06	2.4571e-06	6.42023e-06	7.56695e-06	8.13674e-06	1.21636e-05	9.4147e-06	1.05495e-05	6.76096e-06	5.62016e-06	1.03138e-05	7.15083e-06	1.21879e-05	8.91497e-06	8.16176e-06	9.72387e-06	9.27819e-06	1.03267e-05	9.20599e-06	5.23967e-06	6.82738e-06	6.77986e-06	1.15966e-05	7.12514e-06	5.44456e-06	5.97673e-06	7.75132e-06	1.11801e-05	9.11661e-06	1.22259e-05	1.08367e-05	7.93914e-06	8.31038e-06
SOX4	-3.77095e-07	-1.58333e-06	-8.50979e-07	-3.07024e-06	6.59995e-06	8.88191e-06	8.20918e-07	8.33473e-07	1.47441e-06	3.9111e-06	3.06826e-06	-3.45819e-06	1.68749e-06	2.72041e-06	3.79552e-06	2.70557e-07	4.50982e-06	7.61818e-06	8.2077e-06	2.49309e-06	8.10829e-06	5.42734e-07	4.7472e-06	-1.4287e-06	-1.16547e-06	8.23957e-06	6.86824e-06	1.85012e-06	2.88885e-06	1.03795e-05	2.50295e-07	2.21843e-06	2.05726e-06	-5.10587e-07	1.0174e-05	2.67142e-06	-2.34713e-06	-2.89486e-06	-3.21344e-06	3.36644e-06	4.64338e-06	1.02493e-05	4.51853e-06	1.65576e-06	1.9767e-06	-6.85214e-07	-6.83482e-06	8.10854e-06	-1.47401e-06
SOX6	-2.65131e-05	-2.32563e-05	-3.16939e-05	-2.37113e-05	-2.33749e-05	-2.09349e-05	-3.25423e-05	-2.81697e-05	-2.76013e-05	-2.54455e-05	-2.14055e-05	-2.71607e-05	-1.82218e-05	-2.06501e-05	-2.00136e-05	-2.65811e-05	-2.46522e-05	-2.48898e-05	-2.46052e-05	-1.92189e-05	-2.72075e-05	-1.59795e-05	-2.23218e-05	-2.45049e-05	-2.72872e-05	-1.51314e-05	-1.96791e-05	-2.09451e-05	-2.27032e-05	-3.33509e-05	-2.35601e-05	-1.76231e-05	-2.51135e-05	-2.5934e-05	-2.1034e-05	-3.63642e-05	-3.57756e-05	-2.04695e-05	-2.78838e-05	-2.42617e-05	-2.72266e-05	-2.02542e-05	-2.72045e-05	-2.81873e-05	-2.2843e-05	-2.64562e-05	-3.39409e-05	-2.54952e-05	-2.74061e-05
SOX7	2.69284e-05	3.13265e-05	3.0595e-05	3.44868e-05	3.00537e-05	2.92387e-05	2.33272e-05	2.77679e-05	2.88219e-05	2.63885e-05	2.78234e-05	2.88987e-05	3.42971e-05	2.91578e-05	3.24703e-05	2.69559e-05	2.60846e-05	2.34182e-05	2.68913e-05	3.13701e-05	2.91828e-05	3.62548e-05	3.00728e-05	2.85928e-05	2.60728e-05	2.97382e-05	3.00937e-05	2.67663e-05	2.95596e-05	1.45604e-05	2.84289e-05	3.38291e-05	2.65858e-05	3.3194e-05	2.8417e-05	2.1941e-05	2.51497e-05	3.28412e-05	2.9427e-05	3.07814e-05	2.45272e-05	2.83341e-05	2.79473e-05	3.06158e-05	3.31626e-05	3.17989e-05	2.85128e-05	2.74405e-05	2.76753e-05
SOX8	-1.49767e-05	-1.65345e-05	-1.69076e-05	-1.92038e-05	-7.95802e-06	-9.1101e-06	-1.73345e-05	-1.34214e-05	-1.56387e-05	-1.02796e-05	-8.71699e-06	-1.90723e-05	-1.2299e-05	-1.38457e-05	-8.11319e-06	-1.24454e-05	-9.47988e-06	-7.41196e-06	-5.79138e-06	-1.41125e-05	-8.30967e-06	-1.46613e-05	-8.32378e-06	-1.38728e-05	-1.24965e-05	-3.7159e-06	-6.12438e-06	-1.16429e-05	-9.94399e-06	-9.56978e-06	-1.78324e-05	-1.62215e-05	-1.01503e-05	-1.8056e-05	-4.67565e-06	-2.00909e-05	-1.90117e-05	-2.53054e-05	-1.56852e-05	-1.14009e-05	-8.77043e-06	-4.57442e-06	-1.05966e-05	-1.40961e-05	-1.80357e-05	-1.43519e-05	-2.25468e-05	-6.71189e-06	-1.8511e-05
SOX9	3.10812e-05	2.7558e-05	4.06261e-05	3.53913e-05	2.46735e-05	2.10929e-05	2.88584e-05	2.91055e-05	1.83015e-05	2.26222e-05	1.74845e-05	3.23465e-05	2.63719e-05	1.22089e-05	2.98689e-05	3.11499e-05	1.64365e-05	1.40306e-05	1.37059e-05	2.30018e-05	2.33116e-05	3.45506e-05	2.61378e-05	3.43024e-05	2.42979e-05	1.0087e-05	2.73394e-05	1.91649e-05	3.11382e-05	2.51409e-05	2.37692e-05	2.2021e-05	2.6913e-05	3.22427e-05	2.25159e-05	2.0916e-05	2.7285e-05	1.51476e-05	3.74294e-05	2.60022e-05	1.97199e-05	8.67207e-06	2.88217e-05	3.21814e-05	2.92046e-05	3.75644e-05	3.8233e-05	2.29058e-05	2.52472e-05
SP4	0.000190113	0.000193615	0.000218341	0.00018554	0.000193376	0.000194078	0.000215145	0.000187584	0.000187861	0.000185826	0.000192141	0.000191784	0.000173786	0.000181035	0.000200459	0.00019831	0.000196554	0.000203417	0.000199559	0.000174788	0.00020384	0.000180657	0.000192774	0.000210812	0.000190976	0.000186112	0.000202507	0.000182186	0.0002008	0.000227729	0.000206693	0.0001844	0.000196707	0.000192008	0.000211606	0.000212235	0.000191729	0.000172445	0.000214767	0.000187307	0.000182326	0.000197762	0.000200201	0.000196513	0.000187967	0.000208727	0.00019847	0.000206532	0.000183597
SP5	0.000160876	0.000173131	0.00019697	0.000183095	0.000155566	0.000152055	0.00017913	0.000162681	0.000162491	0.000150037	0.000143564	0.000176174	0.000156983	0.000152329	0.000158077	0.000163104	0.000151312	0.000133038	0.000145826	0.000154105	0.000160856	0.000166913	0.000153815	0.000168125	0.000155192	0.000126817	0.000149648	0.000146411	0.000164152	0.000158148	0.000171014	0.000167864	0.00015608	0.000182838	0.000147646	0.000181153	0.000179851	0.000179639	0.000180733	0.00015619	0.000143223	0.000139231	0.00015864	0.000178683	0.000175219	0.000180711	0.000196618	0.000152229	0.000172731
SPI1	-1.05746e-05	-4.34951e-06	-1.30585e-05	-2.64571e-06	-4.09561e-06	-2.16562e-06	-1.6736e-05	-9.64328e-06	-5.90752e-06	-7.73796e-06	-4.9821e-06	-9.35296e-06	2.51385e-06	-1.30366e-07	-3.18602e-06	-1.12234e-05	-7.06201e-06	-1.0349e-05	-5.73878e-06	5.71316e-07	-6.85226e-06	3.11767e-06	-4.4856e-06	-1.11617e-05	-1.09981e-05	2.12041e-06	-4.26997e-06	-4.61792e-06	-6.65161e-06	-2.33053e-05	-6.8882e-06	3.61689e-06	-9.67903e-06	-4.14106e-06	-5.42568e-06	-1.6855e-05	-1.49474e-05	4.22578e-06	-1.29312e-05	-4.53979e-06	-9.44356e-06	-9.54524e-07	-9.82111e-06	-7.57458e-06	-1.23464e-06	-9.03492e-06	-1.4517e-05	-8.23088e-06	-7.42392e-06
SPIB	9.1992e-06	2.02466e-05	2.29064e-05	1.91793e-05	1.2735e-05	8.5235e-06	1.26825e-05	9.45418e-06	3.66822e-06	8.2807e-06	1.31375e-05	1.51737e-05	1.57643e-05	1.08913e-05	2.06975e-05	1.66373e-05	1.33464e-05	-3.203e-06	9.9625e-06	9.66488e-06	7.82502e-06	2.0674e-05	1.48668e-05	2.04258e-05	1.27515e-05	1.10072e-05	1.64791e-05	1.37818e-05	2.33022e-05	6.92954e-06	1.46548e-05	1.78278e-05	1.68626e-05	1.52903e-05	1.26613e-05	6.95525e-07	7.80494e-06	1.35333e-05	2.32217e-05	6.73177e-06	4.28954e-06	1.00396e-05	6.49092e-06	1.73995e-05	9.76449e-06	2.18693e-05	1.92176e-05	8.90989e-06	1.36596e-05
SREBF1	3.06824e-05	2.64623e-05	2.22938e-05	2.41663e-05	2.41585e-05	2.33543e-05	2.89707e-05	3.03866e-05	3.87337e-05	2.93371e-05	3.24877e-05	2.91645e-05	2.40311e-05	3.14988e-05	2.25911e-05	2.6618e-05	2.96385e-05	4.16243e-05	3.07674e-05	2.67991e-05	2.8594e-05	1.80944e-05	2.47514e-05	2.76069e-05	3.46111e-05	3.03227e-05	2.20301e-05	2.78508e-05	1.85785e-05	2.05757e-05	3.01476e-05	2.20691e-05	2.59578e-05	2.61432e-05	2.37702e-05	3.69536e-05	3.54294e-05	2.9519e-05	2.76181e-05	3.2035e-05	3.26161e-05	2.97639e-05	3.09856e-05	2.29621e-05	2.6059e-05	2.4262e-05	2.89967e-05	2.8548e-05	2.77874e-05
SREBF2	-4.43579e-06	-2.58778e-07	4.34772e-06	2.74727e-06	-4.39223e-06	-6.3839e-06	-2.80302e-06	-4.26522e-06	-1.01012e-05	-6.56288e-06	-8.51678e-06	-6.31789e-07	-1.81373e-06	-7.7373e-06	-1.6864e-06	-1.72795e-06	-6.9885e-06	-1.79519e-05	-9.91632e-06	-4.76834e-06	-7.43453e-06	2.6455e-06	-3.84284e-06	-1.32764e-06	-6.10088e-06	-1.17201e-05	-4.0419e-06	-5.25104e-06	1.66681e-06	-5.25503e-06	-4.52893e-06	-9.7376e-07	-2.83648e-06	1.33391e-07	-7.26368e-06	-8.83714e-06	-3.98917e-06	-2.25792e-06	1.06816e-06	-7.42293e-06	-9.20094e-06	-1.13999e-05	-7.23391e-06	1.07722e-06	-2.55066e-06	1.68579e-06	3.60672e-06	-8.21717e-06	-1.20243e-06
SRF	5.4659e-05	6.85178e-05	6.76781e-05	6.28274e-05	6.08613e-05	5.90252e-05	6.34223e-05	5.5894e-05	6.04699e-05	5.66478e-05	6.58228e-05	6.1085e-05	6.07693e-05	6.65502e-05	6.63544e-05	6.13665e-05	6.67692e-05	5.59817e-05	6.60472e-05	5.74384e-05	6.0706e-05	6.12921e-05	6.16746e-05	6.62608e-05	6.2055e-05	6.60665e-05	6.29272e-05	6.23953e-05	6.63413e-05	5.56252e-05	6.8367e-05	6.7708e-05	6.28904e-05	6.26047e-05	6.39434e-05	5.95889e-05	5.84227e-05	6.92935e-05	6.88098e-05	5.63873e-05	5.3909e-05	6.86423e-05	5.55902e-05	6.28452e-05	5.85053e-05	6.64358e-05	6.36831e-05	6.09118e-05	6.16389e-05
STAT1	-3.77424e-05	-2.99006e-05	-4.33197e-05	-3.31037e-05	-3.38906e-05	-3.33232e-05	-4.16083e-05	-3.70643e-05	-3.18708e-05	-3.37952e-05	-2.74578e-05	-3.55171e-05	-2.71718e-05	-2.32154e-05	-3.2384e-05	-3.66557e-05	-2.95379e-05	-3.54407e-05	-3.03343e-05	-2.84956e-05	-3.77627e-05	-2.97822e-05	-3.29226e-05	-3.681e-05	-3.26191e-05	-2.21416e-05	-3.40078e-05	-2.71045e-05	-3.39467e-05	-4.87505e-05	-3.21303e-05	-2.52206e-05	-3.40552e-05	-3.51238e-05	-3.53174e-05	-4.25168e-05	-3.91349e-05	-2.04513e-05	-3.86513e-05	-3.46536e-05	-3.41966e-05	-2.58698e-05	-4.00382e-05	-3.72455e-05	-3.43991e-05	-3.8471e-05	-3.99356e-05	-3.72118e-05	-3.20481e-05
STAT2	-3.75051e-05	-2.10761e-05	-3.12758e-05	-2.6754e-05	-2.96702e-05	-2.96974e-05	-3.18429e-05	-3.5674e-05	-3.24367e-05	-3.19108e-05	-2.47322e-05	-3.00411e-05	-2.43863e-05	-1.76211e-05	-2.70184e-05	-3.08689e-05	-2.23045e-05	-4.23768e-05	-2.56359e-05	-2.72197e-05	-3.52189e-05	-2.49277e-05	-2.90183e-05	-3.09493e-05	-3.00255e-05	-2.14197e-05	-2.99276e-05	-2.17474e-05	-2.32337e-05	-3.66947e-05	-2.47013e-05	-1.61915e-05	-2.74777e-05	-2.9286e-05	-3.11292e-05	-3.66843e-05	-3.40723e-05	-1.0011e-05	-3.03194e-05	-3.71491e-05	-3.46126e-05	-2.10197e-05	-4.12851e-05	-2.85411e-05	-3.16533e-05	-3.08653e-05	-2.99514e-05	-3.50337e-05	-2.36816e-05
STAT3	1.56741e-05	1.85456e-05	1.48686e-05	1.83526e-05	1.6766e-05	1.49946e-05	1.24609e-05	1.65882e-05	1.97474e-05	1.6182e-05	1.97178e-05	1.66076e-05	1.97113e-05	1.95057e-05	1.84607e-05	1.57101e-05	1.73869e-05	1.74367e-05	1.81599e-05	1.78268e-05	1.66239e-05	1.79936e-05	1.73914e-05	1.67891e-05	1.86285e-05	2.08773e-05	1.63859e-05	1.71892e-05	1.5434e-05	3.84367e-06	1.67061e-05	1.82238e-05	1.60347e-05	1.77289e-05	1.55063e-05	1.26272e-05	1.60681e-05	1.94861e-05	1.72046e-05	1.87648e-05	1.63313e-05	1.91039e-05	1.61018e-05	1.59769e-05	1.67539e-05	1.7172e-05	1.60282e-05	1.6098e-05	1.6017e-05
STAT4	-2.27625e-06	5.72353e-06	5.56495e-06	-1.67786e-06	6.59753e-07	1.03007e-07	7.55068e-06	-2.73278e-06	-3.42345e-06	-1.95146e-07	5.73751e-06	1.19817e-06	-2.51017e-06	4.45511e-06	4.36393e-06	4.45876e-06	8.16643e-06	-1.55276e-06	5.79348e-06	-3.35679e-06	-1.041e-06	-1.80023e-06	1.80952e-06	7.07047e-06	3.5896e-06	4.83202e-06	4.03191e-06	5.63974e-06	8.35933e-06	1.233e-05	7.13612e-06	3.61091e-06	6.33174e-06	-2.00405e-06	5.22253e-06	1.78021e-06	-8.20462e-07	3.02889e-06	7.7203e-06	-5.92454e-06	-1.71303e-06	6.94912e-06	-3.64974e-06	1.59391e-06	-5.26541e-06	3.89242e-06	2.88308e-06	1.74607e-06	2.71854e-06
STAT5A	6.50236e-06	-2.13445e-07	9.21046e-06	-1.10932e-06	9.05642e-06	1.01512e-05	1.43965e-05	8.84692e-06	7.77501e-06	9.70077e-06	2.61206e-06	3.23178e-06	-1.84348e-06	2.35699e-06	1.21475e-06	6.4232e-06	8.36186e-06	1.22928e-05	1.14371e-05	1.48816e-06	1.42303e-05	-5.06157e-06	5.81484e-06	1.33527e-06	4.94249e-06	1.15523e-06	5.24992e-06	2.78719e-06	4.63231e-06	2.92353e-05	2.88778e-06	-1.44067e-06	6.68698e-06	3.92002e-06	1.02408e-05	2.08757e-05	1.37452e-05	-3.09955e-06	2.29026e-06	6.28803e-06	1.25828e-05	8.73368e-06	1.12628e-05	8.94141e-06	4.32026e-06	3.44355e-06	6.37396e-06	1.27868e-05	6.36007e-06
STAT5B	-9.66588e-06	-2.54322e-06	-7.17373e-06	-2.06637e-06	-7.61601e-06	-1.02012e-05	-1.45574e-05	-9.98492e-06	-1.22581e-05	-1.02769e-05	-5.18936e-06	-6.75257e-06	-8.33842e-07	-6.39492e-06	-1.1539e-06	-6.73119e-06	-8.41044e-06	-1.66859e-05	-1.02454e-05	-5.61103e-06	-1.26131e-05	1.88779e-06	-5.40208e-06	-3.84325e-06	-7.34947e-06	-3.61108e-06	-4.58156e-06	-5.28288e-06	-2.60069e-06	-2.36167e-05	-7.63379e-06	-2.0029e-06	-6.25072e-06	-6.11853e-06	-8.76959e-06	-2.27595e-05	-1.48152e-05	-4.63683e-06	-3.70818e-06	-8.94703e-06	-1.2806e-05	-8.49129e-06	-1.22136e-05	-7.27253e-06	-8.18017e-06	-3.67095e-06	-7.82571e-06	-1.16217e-05	-8.40817e-06
STAT6	-4.61003e-05	-5.61184e-05	-5.98815e-05	-5.24379e-05	-4.68886e-05	-4.41768e-05	-5.76907e-05	-4.76962e-05	-5.05749e-05	-4.60445e-05	-4.99302e-05	-5.32788e-05	-4.5548e-05	-5.22728e-05	-4.89966e-05	-5.12355e-05	-5.34747e-05	-4.17607e-05	-5.08697e-05	-4.39873e-05	-4.80699e-05	-4.52873e-05	-4.71274e-05	-5.3409e-05	-5.19956e-05	-4.45257e-05	-4.54434e-05	-4.91742e-05	-5.2545e-05	-5.06818e-05	-5.57355e-05	-5.21184e-05	-5.11064e-05	-5.27178e-05	-4.60653e-05	-5.68772e-05	-5.63307e-05	-5.84763e-05	-5.80153e-05	-4.39294e-05	-4.44686e-05	-4.97993e-05	-4.47115e-05	-5.37428e-05	-4.72591e-05	-5.47524e-05	-6.0838e-05	-4.69053e-05	-5.4654e-05
TBP	1.73155e-05	1.73901e-05	1.97018e-05	2.10009e-05	2.12072e-05	2.00794e-05	1.12452e-05	1.73694e-05	1.36187e-05	1.65472e-05	1.6785e-05	1.58808e-05	2.28421e-05	1.32303e-05	2.46266e-05	1.77956e-05	1.40562e-05	1.49359e-05	1.61065e-05	1.92907e-05	1.97936e-05	2.62238e-05	2.15117e-05	1.96243e-05	1.45671e-05	1.9864e-05	2.39638e-05	1.50592e-05	2.11355e-05	9.32291e-06	1.43779e-05	1.89354e-05	1.74793e-05	1.9655e-05	2.21825e-05	6.37983e-06	1.00635e-05	1.01989e-05	1.91276e-05	2.07454e-05	1.49533e-05	1.69611e-05	1.9946e-05	1.92316e-05	2.01338e-05	2.20165e-05	1.36711e-05	1.9699e-05	1.26153e-05
TBX1	-6.39702e-06	-3.38304e-06	-1.88922e-06	-4.11386e-06	-2.13503e-06	-6.87869e-07	-1.60547e-06	-5.25879e-06	-5.53603e-06	-3.91434e-06	-5.4385e-06	-5.04568e-06	-4.18397e-06	-2.36459e-06	-4.11505e-06	-4.55628e-06	-2.12578e-06	-7.64443e-06	-2.01982e-06	-3.8385e-06	-2.23406e-06	-3.66734e-06	-3.49997e-06	-6.20302e-06	-6.82241e-06	-4.31626e-06	-3.23688e-06	-3.5068e-06	-1.4603e-06	3.53062e-06	-3.22232e-06	-5.46195e-07	-3.65873e-06	-3.20408e-06	-1.8414e-06	-1.17238e-06	-4.07829e-06	-2.54985e-07	-5.79635e-06	-6.2182e-06	-4.64879e-06	-1.13688e-06	-5.52885e-06	-1.52552e-06	-2.86219e-06	-4.41459e-06	-4.21966e-06	-3.11103e-06	-2.05802e-06
TBX15	7.02954e-06	1.3422e-05	1.75895e-05	9.86885e-06	1.18885e-05	1.06201e-05	1.49762e-05	7.80684e-06	4.64892e-06	8.91637e-06	1.11521e-05	9.89233e-06	8.33398e-06	9.82326e-06	1.43671e-05	1.31254e-05	1.41546e-05	4.08706e-06	1.31383e-05	6.23205e-06	1.06483e-05	1.01684e-05	1.20097e-05	1.42732e-05	9.96979e-06	1.03614e-05	1.39077e-05	1.14269e-05	1.79472e-05	1.98485e-05	1.25784e-05	1.21694e-05	1.42567e-05	9.75508e-06	1.45435e-05	9.32556e-06	8.52962e-06	8.62605e-06	1.58332e-05	5.1355e-06	7.17702e-06	1.33165e-05	7.45526e-06	1.372e-05	6.62217e-06	1.47093e-05	1.27453e-05	1.1662e-05	1.09807e-05
TBX2	4.08031e-05	5.1577e-05	5.42049e-05	5.23662e-05	4.20896e-05	3.92332e-05	4.49509e-05	4.12049e-05	4.04612e-05	3.84008e-05	4.22609e-05	4.79118e-05	4.63059e-05	4.37091e-05	4.80452e-05	4.5137e-05	4.26491e-05	2.9877e-05	3.96668e-05	4.20074e-05	3.99857e-05	5.05103e-05	4.33338e-05	4.92259e-05	4.29207e-05	3.90166e-05	4.32218e-05	4.2397e-05	4.92229e-05	3.3448e-05	4.80167e-05	5.01973e-05	4.42272e-05	4.96803e-05	4.04193e-05	3.90213e-05	4.3193e-05	5.18464e-05	5.29044e-05	3.98467e-05	3.45529e-05	3.97067e-05	3.85276e-05	4.84509e-05	4.54091e-05	5.19878e-05	5.29275e-05	3.88854e-05	4.64229e-05
TBX3	-5.04674e-06	-9.19882e-06	-1.36019e-05	-8.1641e-06	-7.81696e-08	8.73747e-07	-1.50843e-05	-4.99188e-06	-4.50281e-06	-2.63883e-06	-1.0568e-06	-1.08328e-05	3.08709e-07	-5.01265e-06	3.89535e-07	-7.13008e-06	-5.52117e-06	4.43335e-06	-7.41653e-07	-8.09404e-07	-2.76352e-07	-7.36183e-07	-2.42049e-07	-6.9903e-06	-6.43945e-06	6.71277e-06	2.36347e-06	-4.71009e-06	-6.02256e-06	-1.30748e-05	-9.53976e-06	-5.47896e-06	-5.77027e-06	-7.73984e-06	2.87738e-06	-1.53871e-05	-1.45303e-05	-1.40201e-05	-1.0705e-05	1.47461e-06	-1.5732e-06	2.13293e-06	-3.39679e-07	-8.57107e-06	-4.07948e-06	-7.50948e-06	-1.8582e-05	6.88406e-07	-1.25814e-05
TCF12	-3.76893e-05	-4.58051e-05	-5.60727e-05	-5.06926e-05	-3.88789e-05	-3.46453e-05	-4.34569e-05	-3.97636e-05	-3.44075e-05	-3.46774e-05	-3.17923e-05	-4.51332e-05	-4.10967e-05	-3.41085e-05	-4.17339e-05	-4.19002e-05	-3.52787e-05	-1.87487e-05	-3.2137e-05	-3.62843e-05	-3.7403e-05	-4.62111e-05	-3.87206e-05	-4.25948e-05	-3.66301e-05	-2.52614e-05	-3.6863e-05	-3.45128e-05	-4.59524e-05	-3.47737e-05	-3.95016e-05	-4.33551e-05	-3.96963e-05	-4.8438e-05	-3.3376e-05	-3.80613e-05	-4.43408e-05	-4.41469e-05	-4.85751e-05	-3.54083e-05	-3.10407e-05	-2.90609e-05	-3.56368e-05	-4.93158e-05	-4.28856e-05	-4.96571e-05	-5.47882e-05	-3.40492e-05	-4.44624e-05
TCF15	-7.91452e-06	-1.80761e-05	-2.03856e-05	-1.66653e-05	-1.14673e-05	-9.61951e-06	-1.4606e-05	-8.715e-06	-6.17699e-06	-8.2431e-06	-1.08383e-05	-1.39451e-05	-1.2831e-05	-1.25904e-05	-1.53532e-05	-1.37158e-05	-1.34037e-05	1.70682e-06	-1.04335e-05	-9.51601e-06	-8.57485e-06	-1.61108e-05	-1.20991e-05	-1.54749e-05	-1.05519e-05	-8.82905e-06	-1.2505e-05	-1.27121e-05	-1.9198e-05	-1.16962e-05	-1.49716e-05	-1.77563e-05	-1.41148e-05	-1.46779e-05	-1.08736e-05	-8.13595e-06	-1.05646e-05	-1.80915e-05	-1.81977e-05	-5.71952e-06	-5.07004e-06	-1.07961e-05	-5.74011e-06	-1.63514e-05	-1.08406e-05	-1.74208e-05	-1.82462e-05	-8.36871e-06	-1.50783e-05
TCF3	-3.96313e-05	-4.18451e-05	-4.71632e-05	-4.45177e-05	-3.5332e-05	-3.3395e-05	-4.3368e-05	-3.99307e-05	-4.04501e-05	-3.57514e-05	-3.43029e-05	-4.38418e-05	-3.68242e-05	-3.62786e-05	-3.6077e-05	-3.94059e-05	-3.55795e-05	-3.17194e-05	-3.33639e-05	-3.62438e-05	-3.68051e-05	-3.83654e-05	-3.54409e-05	-4.0672e-05	-3.91105e-05	-2.8165e-05	-3.31048e-05	-3.48675e-05	-3.75376e-05	-3.47247e-05	-4.09219e-05	-3.85218e-05	-3.7085e-05	-4.40489e-05	-3.18283e-05	-4.45511e-05	-4.60163e-05	-4.38757e-05	-4.43871e-05	-3.74728e-05	-3.46319e-05	-3.06694e-05	-3.76748e-05	-4.2355e-05	-4.12485e-05	-4.32503e-05	-5.01156e-05	-3.46e-05	-4.24664e-05
TCF4	-4.96662e-06	-1.63945e-05	-1.84052e-05	-9.43847e-06	-2.20254e-05	-1.76455e-05	-1.31509e-05	-1.10191e-05	-9.966e-06	-1.53186e-05	-2.03653e-05	-7.1937e-06	-1.49925e-05	-1.81042e-05	-2.23065e-05	-1.55069e-05	-2.45857e-05	-9.041e-06	-2.81357e-05	-9.20469e-06	-2.10881e-05	-1.08805e-05	-2.05922e-05	-1.29173e-05	-1.48454e-05	-2.51397e-05	-2.15139e-05	-1.69496e-05	-2.42861e-05	-1.88182e-05	-1.10409e-05	-1.65429e-05	-2.00469e-05	-1.12512e-05	-2.40701e-05	-7.59584e-06	-1.04155e-05	-8.81967e-06	-1.50931e-05	-1.04539e-05	-1.5479e-05	-3.02097e-05	-1.08922e-05	-1.94014e-05	-5.89763e-06	-1.65533e-05	-9.47983e-06	-2.08884e-05	-1.26044e-05
TCF7	2.49058e-05	2.759e-05	3.04319e-05	2.68758e-05	2.17234e-05	2.24033e-05	3.05109e-05	2.33876e-05	2.38257e-05	2.1978e-05	2.29183e-05	2.79522e-05	2.16427e-05	2.40402e-05	2.37015e-05	2.57787e-05	2.41331e-05	2.16322e-05	2.1706e-05	2.25033e-05	2.22931e-05	2.43503e-05	2.22551e-05	2.8622e-05	2.44263e-05	1.93442e-05	2.28165e-05	2.37299e-05	2.56674e-05	2.89565e-05	2.9915e-05	2.6061e-05	2.46555e-05	2.65732e-05	2.29476e-05	2.98387e-05	2.67276e-05	2.91305e-05	2.99986e-05	2.151e-05	2.02646e-05	2.10833e-05	2.29979e-05	2.56148e-05	2.55701e-05	2.78311e-05	3.07015e-05	2.2506e-05	2.68077e-05
TCF7L2	-4.12008e-05	-4.89344e-05	-4.41135e-05	-4.4859e-05	-3.8808e-05	-3.70711e-05	-4.64334e-05	-4.21754e-05	-5.14502e-05	-4.10833e-05	-4.76267e-05	-4.66567e-05	-4.1375e-05	-5.12535e-05	-4.00179e-05	-4.21207e-05	-4.75137e-05	-4.42407e-05	-4.5824e-05	-4.15218e-05	-4.08302e-05	-3.74709e-05	-3.96189e-05	-4.44987e-05	-4.85316e-05	-4.44053e-05	-3.62918e-05	-4.48779e-05	-3.93039e-05	-3.23262e-05	-5.00678e-05	-4.59936e-05	-4.22125e-05	-4.52414e-05	-3.69684e-05	-5.07029e-05	-5.05011e-05	-5.74968e-05	-4.71728e-05	-4.1763e-05	-4.13121e-05	-4.62714e-05	-3.92617e-05	-4.22864e-05	-4.2073e-05	-4.33621e-05	-5.02567e-05	-3.97165e-05	-4.78329e-05
TCFL5	4.21669e-05	4.31541e-05	5.52345e-05	4.30157e-05	4.13405e-05	4.0773e-05	5.43008e-05	4.29942e-05	4.09152e-05	4.05908e-05	3.66882e-05	4.52499e-05	3.47308e-05	3.74608e-05	3.95846e-05	4.47204e-05	4.23424e-05	3.72579e-05	4.11527e-05	3.5752e-05	4.47332e-05	3.65788e-05	3.99157e-05	4.46385e-05	4.11296e-05	3.02175e-05	3.95876e-05	3.78265e-05	4.47157e-05	5.9178e-05	4.51007e-05	3.94261e-05	4.3221e-05	4.52035e-05	4.17531e-05	5.55517e-05	5.05984e-05	4.09123e-05	4.8561e-05	3.82086e-05	3.97782e-05	3.77494e-05	4.29487e-05	4.80877e-05	4.22491e-05	4.7275e-05	5.30482e-05	4.3179e-05	4.56621e-05
TEAD1	-1.24994e-05	-1.66359e-05	-2.55733e-05	-2.00268e-05	-1.32568e-05	-9.1171e-06	-1.8393e-05	-1.56449e-05	-1.13572e-05	-1.18682e-05	-7.02426e-06	-1.76407e-05	-1.27829e-05	-9.55028e-06	-1.19562e-05	-1.55867e-05	-1.16426e-05	1.85271e-06	-9.50351e-06	-9.88348e-06	-1.3045e-05	-1.37878e-05	-1.22815e-05	-1.27845e-05	-1.28332e-05	-6.46201e-07	-8.76413e-06	-9.91347e-06	-1.7045e-05	-1.4295e-05	-1.09952e-05	-1.3463e-05	-1.41525e-05	-1.94186e-05	-6.77705e-06	-1.68308e-05	-2.23937e-05	-1.60626e-05	-1.81402e-05	-1.02608e-05	-1.08872e-05	-5.59858e-06	-1.09786e-05	-2.19993e-05	-1.42869e-05	-1.90101e-05	-2.70603e-05	-9.66962e-06	-1.93728e-05
TEAD3	-6.33522e-05	-6.23339e-05	-6.44464e-05	-6.37479e-05	-5.98233e-05	-5.73956e-05	-6.17183e-05	-6.36661e-05	-6.81154e-05	-6.02908e-05	-6.24204e-05	-6.38614e-05	-6.05212e-05	-6.0373e-05	-6.12417e-05	-6.12461e-05	-5.9766e-05	-6.65775e-05	-6.10872e-05	-5.9851e-05	-6.34963e-05	-5.89824e-05	-6.02942e-05	-6.40211e-05	-6.47804e-05	-5.95818e-05	-5.88331e-05	-5.76649e-05	-5.6919e-05	-5.01566e-05	-6.29342e-05	-5.81844e-05	-5.9504e-05	-6.45612e-05	-5.89015e-05	-6.52525e-05	-6.64166e-05	-6.06379e-05	-6.60149e-05	-6.57718e-05	-6.10151e-05	-5.95643e-05	-6.49631e-05	-6.14706e-05	-6.29752e-05	-6.47229e-05	-6.60973e-05	-6.21149e-05	-6.02178e-05
TEAD4	-2.802e-05	-3.71984e-05	-3.32405e-05	-3.26004e-05	-2.34206e-05	-2.09593e-05	-3.40802e-05	-2.73274e-05	-3.25833e-05	-2.58145e-05	-3.34516e-05	-3.47678e-05	-2.72709e-05	-3.52442e-05	-2.81369e-05	-3.08774e-05	-3.29818e-05	-2.54852e-05	-2.86624e-05	-2.64105e-05	-2.28682e-05	-2.63919e-05	-2.57293e-05	-3.51901e-05	-3.52238e-05	-2.82872e-05	-2.37131e-05	-3.22393e-05	-2.93861e-05	-2.0793e-05	-3.75947e-05	-3.25017e-05	-3.05649e-05	-3.08988e-05	-2.24587e-05	-3.27873e-05	-3.44825e-05	-4.21931e-05	-3.79684e-05	-2.47398e-05	-2.45411e-05	-2.85451e-05	-2.32322e-05	-2.87135e-05	-2.63426e-05	-3.24638e-05	-3.91905e-05	-2.35152e-05	-3.44146e-05
TEF	-3.5038e-06	3.44788e-06	6.49916e-06	2.67463e-08	3.28054e-06	5.36879e-06	6.08946e-06	-3.17938e-06	-5.41888e-06	-5.23558e-07	2.34967e-07	-7.35375e-07	-5.98328e-07	2.32231e-06	3.93101e-06	1.86788e-06	4.80996e-06	-5.52843e-06	3.95245e-06	-8.95781e-07	1.95665e-06	2.47622e-06	2.33863e-06	2.30268e-06	-3.14356e-06	1.78285e-06	5.17992e-06	2.56812e-06	8.512e-06	1.58539e-05	4.65491e-06	6.56778e-06	3.51812e-06	5.75269e-07	7.14432e-06	2.18261e-06	-3.18118e-06	3.8771e-06	2.61089e-06	-5.1072e-06	-3.01743e-06	5.87736e-06	-2.68205e-06	4.03907e-06	1.6542e-07	2.99227e-06	1.20608e-07	2.62471e-06	2.23268e-06
TFAP2A	1.86942e-05	9.92335e-06	-5.79728e-07	1.46712e-05	1.02543e-05	1.29759e-05	1.39728e-06	1.47873e-05	2.18166e-05	1.3271e-05	1.6049e-05	1.32865e-05	1.89624e-05	1.45242e-05	1.23197e-05	8.51388e-06	6.20416e-06	2.84624e-05	8.45389e-06	2.12149e-05	1.15665e-05	1.85551e-05	1.19984e-05	1.26121e-05	1.41443e-05	2.01868e-05	1.23601e-05	1.18894e-05	1.44954e-06	-1.18014e-05	1.33003e-05	1.23372e-05	6.62647e-06	1.34809e-05	1.06802e-05	7.11694e-06	7.69261e-06	1.42277e-05	8.10386e-06	2.35748e-05	1.44563e-05	1.07373e-05	1.87206e-05	3.8408e-06	1.98418e-05	8.75532e-06	3.99079e-06	1.21533e-05	6.95885e-06
TFAP2C	4.88667e-06	-6.90945e-06	-1.1053e-05	-7.65084e-06	-2.29099e-06	1.2884e-06	1.72368e-07	2.69533e-06	9.32421e-06	3.47348e-06	2.43025e-06	-1.59498e-06	-4.60093e-06	1.22771e-06	-6.8145e-06	-2.7261e-06	-5.49063e-07	2.03687e-05	2.16961e-06	1.55583e-06	2.72529e-06	-9.16472e-06	-2.72373e-06	-3.09222e-06	2.86651e-06	3.54304e-06	-3.13209e-06	-5.24397e-07	-1.13268e-05	2.93355e-06	4.57132e-07	-7.45541e-06	-3.3755e-06	-4.46347e-06	2.56914e-07	1.04431e-05	3.36697e-06	-3.74497e-06	-6.5244e-06	6.08363e-06	7.42815e-06	2.04482e-06	6.69574e-06	-7.76575e-06	5.10038e-07	-7.90076e-06	-6.72847e-06	3.63041e-06	-3.13069e-06
TFAP4	-1.18116e-05	-2.00493e-05	-3.06426e-05	-2.12962e-05	-1.35326e-05	-9.84048e-06	-2.0347e-05	-1.22609e-05	-2.87125e-06	-9.38968e-06	-8.23297e-06	-1.83005e-05	-1.31045e-05	-7.24269e-06	-1.86426e-05	-1.90549e-05	-1.22308e-05	6.38643e-06	-7.87792e-06	-8.43941e-06	-1.00214e-05	-1.98718e-05	-1.4379e-05	-2.09079e-05	-1.16598e-05	-2.15933e-06	-1.54211e-05	-1.17921e-05	-2.52426e-05	-2.05908e-05	-1.50824e-05	-1.65651e-05	-1.78869e-05	-1.84315e-05	-1.22236e-05	-9.60684e-06	-1.42932e-05	-1.26814e-05	-2.54372e-05	-6.03734e-06	-5.19535e-06	-5.21033e-06	-8.82505e-06	-2.23633e-05	-1.24798e-05	-2.46151e-05	-2.65707e-05	-9.81864e-06	-1.73851e-05
TFCP2	2.68783e-05	1.74644e-05	6.11178e-06	1.94707e-05	1.62319e-05	1.76621e-05	1.23943e-05	2.3911e-05	3.46403e-05	2.22577e-05	2.62374e-05	2.17911e-05	2.30006e-05	2.47623e-05	1.63937e-05	1.65045e-05	1.70375e-05	4.11377e-05	1.93374e-05	2.6534e-05	1.98288e-05	1.83716e-05	1.79282e-05	1.96906e-05	2.62952e-05	2.80117e-05	1.60532e-05	2.04095e-05	5.82821e-06	-3.00258e-06	2.20438e-05	1.65129e-05	1.47944e-05	1.97606e-05	1.57642e-05	2.20362e-05	2.20313e-05	2.3289e-05	1.62333e-05	3.13686e-05	2.55121e-05	2.03856e-05	2.67621e-05	1.05556e-05	2.44633e-05	1.45713e-05	1.46429e-05	2.02156e-05	1.65942e-05
TFCP2L1	1.65208e-05	1.6876e-05	4.70586e-06	1.81724e-05	1.78196e-05	2.08821e-05	5.35462e-06	1.54914e-05	2.45193e-05	1.6955e-05	2.22142e-05	1.424e-05	2.48736e-05	2.444e-05	1.90422e-05	1.12175e-05	1.58439e-05	2.72374e-05	1.90142e-05	2.5384e-05	1.8174e-05	2.33239e-05	1.81863e-05	1.38552e-05	1.58748e-05	3.00453e-05	1.87803e-05	1.84231e-05	1.01957e-05	-5.43736e-06	1.86807e-05	2.32961e-05	1.19595e-05	1.78569e-05	1.88903e-05	1.01243e-05	9.17737e-06	2.53408e-05	1.01337e-05	2.44101e-05	1.7057e-05	2.41535e-05	1.85942e-05	1.07065e-05	2.31777e-05	1.24023e-05	5.3542e-06	1.77642e-05	1.27602e-05
TFDP1	-1.42355e-05	-1.13387e-05	-6.88405e-06	-1.62519e-05	-1.13515e-05	-1.00365e-05	-1.40834e-06	-1.31123e-05	-1.4097e-05	-1.08669e-05	-1.263e-05	-1.21759e-05	-1.8457e-05	-1.01164e-05	-1.47903e-05	-9.99796e-06	-6.00433e-06	-1.41331e-05	-7.31539e-06	-1.62613e-05	-1.03374e-05	-1.93655e-05	-1.28613e-05	-1.24831e-05	-1.20803e-05	-1.47922e-05	-1.27625e-05	-9.86984e-06	-7.89424e-06	1.07704e-05	-8.82633e-06	-1.18211e-05	-8.65053e-06	-1.39413e-05	-9.42178e-06	-6.35221e-07	-6.99315e-06	-9.62416e-06	-1.11721e-05	-1.82006e-05	-1.07037e-05	-8.01812e-06	-1.42696e-05	-8.9389e-06	-1.55202e-05	-1.27087e-05	-8.27536e-06	-1.0049e-05	-7.41894e-06
TFE3	-2.50099e-05	-2.3495e-05	-2.6401e-05	-2.34746e-05	-1.86418e-05	-1.68927e-05	-2.82359e-05	-2.48782e-05	-2.68929e-05	-2.20228e-05	-2.14371e-05	-2.67352e-05	-1.80774e-05	-2.15581e-05	-1.79701e-05	-2.38075e-05	-2.202e-05	-2.3622e-05	-2.039e-05	-1.93447e-05	-2.11584e-05	-1.65182e-05	-1.90355e-05	-2.4299e-05	-2.64394e-05	-1.54532e-05	-1.64522e-05	-2.07882e-05	-1.89741e-05	-2.27498e-05	-2.46327e-05	-1.83529e-05	-2.2093e-05	-2.40649e-05	-1.64533e-05	-3.15271e-05	-3.16539e-05	-2.44561e-05	-2.67182e-05	-2.2235e-05	-2.30286e-05	-1.73832e-05	-2.3166e-05	-2.3145e-05	-2.17084e-05	-2.38525e-05	-3.14986e-05	-2.03611e-05	-2.56839e-05
TFEB	1.81081e-05	1.58829e-05	2.11214e-05	2.0197e-05	1.41721e-05	1.44214e-05	1.78113e-05	1.69248e-05	1.43139e-05	1.38942e-05	1.03058e-05	1.88838e-05	1.53387e-05	1.06913e-05	1.47503e-05	1.62783e-05	1.04763e-05	1.12986e-05	9.22415e-06	1.5574e-05	1.46318e-05	1.90109e-05	1.41521e-05	1.73238e-05	1.34091e-05	7.0419e-06	1.41502e-05	1.1906e-05	1.5354e-05	1.5987e-05	1.59281e-05	1.51579e-05	1.40159e-05	1.94764e-05	1.2807e-05	1.75773e-05	1.75957e-05	1.5245e-05	1.8507e-05	1.60193e-05	1.25909e-05	7.34928e-06	1.69919e-05	1.7914e-05	1.97078e-05	1.90615e-05	2.11989e-05	1.35709e-05	1.64307e-05
TFEC	6.01508e-05	6.08756e-05	6.7855e-05	6.3621e-05	6.08003e-05	5.95912e-05	6.41522e-05	6.2375e-05	6.5288e-05	5.92379e-05	5.66532e-05	6.21915e-05	5.85744e-05	5.86558e-05	5.84543e-05	5.93569e-05	5.8765e-05	5.9128e-05	6.03297e-05	5.83587e-05	6.51163e-05	5.78748e-05	5.90684e-05	5.89816e-05	5.9404e-05	5.35873e-05	5.69721e-05	5.48901e-05	5.78744e-05	5.85809e-05	6.08533e-05	5.95058e-05	5.78409e-05	6.58128e-05	5.84282e-05	6.9342e-05	6.7795e-05	6.25352e-05	6.24163e-05	6.2544e-05	5.93371e-05	5.84354e-05	6.29918e-05	6.48797e-05	6.43706e-05	6.35944e-05	6.72383e-05	6.15386e-05	6.19794e-05
TGIF1	-9.05441e-06	-7.77891e-06	-1.2147e-05	-1.24321e-05	-9.31762e-06	-7.96708e-06	-6.36957e-06	-9.89393e-06	-6.70005e-06	-7.55374e-06	-3.93883e-06	-9.21273e-06	-1.04992e-05	-3.79562e-06	-9.1485e-06	-8.28677e-06	-3.97056e-06	-2.58247e-06	-4.3515e-06	-8.75267e-06	-9.10287e-06	-1.24062e-05	-8.82739e-06	-7.39696e-06	-5.92582e-06	-2.8478e-06	-8.15747e-06	-4.7429e-06	-8.87368e-06	-3.9282e-06	-4.73233e-06	-7.82763e-06	-7.00478e-06	-1.17451e-05	-6.46468e-06	-5.42019e-06	-8.91673e-06	-5.52335e-06	-8.73222e-06	-9.87553e-06	-6.91867e-06	-2.87156e-06	-9.57519e-06	-1.15114e-05	-1.12775e-05	-1.10205e-05	-1.11368e-05	-7.34091e-06	-8.0024e-06
TGIF2	-2.12671e-05	-1.68093e-05	-1.4944e-05	-2.41468e-05	-1.74843e-05	-1.63533e-05	-8.84587e-06	-2.08139e-05	-2.18836e-05	-1.72164e-05	-1.5729e-05	-1.94659e-05	-2.43618e-05	-1.50674e-05	-1.86901e-05	-1.5533e-05	-1.03072e-05	-1.88153e-05	-1.17947e-05	-2.28078e-05	-1.76957e-05	-2.52665e-05	-1.80591e-05	-1.65632e-05	-1.70866e-05	-1.64864e-05	-1.66168e-05	-1.39447e-05	-1.23741e-05	3.99103e-06	-1.40268e-05	-1.75862e-05	-1.33035e-05	-2.24677e-05	-1.3397e-05	-1.07684e-05	-1.68005e-05	-1.72613e-05	-1.62426e-05	-2.53765e-05	-1.73005e-05	-1.13611e-05	-2.15469e-05	-1.6976e-05	-2.43327e-05	-1.88998e-05	-1.73672e-05	-1.57213e-05	-1.51625e-05
THRA	6.24195e-05	6.54117e-05	7.24026e-05	6.87963e-05	6.20832e-05	5.65402e-05	5.91405e-05	6.23056e-05	5.78534e-05	5.77552e-05	6.09394e-05	6.44822e-05	6.44207e-05	5.40745e-05	6.99962e-05	6.50651e-05	5.72572e-05	5.49387e-05	5.72404e-05	5.8382e-05	6.13476e-05	6.87428e-05	6.41211e-05	7.04809e-05	6.28594e-05	5.78266e-05	6.56305e-05	5.68288e-05	6.65667e-05	4.74992e-05	6.08374e-05	5.99582e-05	6.30078e-05	6.62329e-05	6.19909e-05	5.11177e-05	5.8939e-05	5.25426e-05	7.34665e-05	6.33753e-05	5.53136e-05	5.52756e-05	6.33398e-05	6.54992e-05	6.17253e-05	7.29651e-05	6.79801e-05	6.13e-05	5.76496e-05
THRB	-1.63682e-06	-6.61173e-06	-8.92664e-06	-7.39209e-06	-9.23834e-06	-8.77909e-06	-4.33728e-06	-4.40011e-06	-3.22541e-06	-5.16799e-06	-3.78496e-06	-3.49748e-06	-8.13819e-06	-6.29529e-06	-7.92206e-06	-4.564e-06	-6.64889e-06	1.75746e-06	-7.87163e-06	-5.90202e-06	-8.55178e-06	-8.53694e-06	-7.66085e-06	-2.40628e-06	-1.90427e-06	-5.94962e-06	-7.49273e-06	-4.77777e-06	-9.40945e-06	-6.05828e-06	-3.51518e-06	-9.76695e-06	-5.66675e-06	-7.83494e-06	-7.91025e-06	-3.22759e-06	-4.09363e-06	-7.6794e-06	-3.7292e-06	-4.4158e-06	-4.13849e-06	-8.83809e-06	-3.85265e-06	-9.90792e-06	-7.02714e-06	-6.76733e-06	-4.96627e-06	-6.60793e-06	-6.41018e-06
TP53	2.46947e-06	4.82735e-06	1.08226e-05	3.46205e-06	7.66887e-06	8.17845e-06	9.87714e-06	3.78183e-06	7.92168e-07	4.93717e-06	2.81992e-06	3.39941e-06	2.37973e-06	3.28264e-06	6.22586e-06	6.11752e-06	7.1629e-06	8.10176e-07	7.59588e-06	2.1232e-06	8.08111e-06	3.66519e-06	6.21757e-06	4.74824e-06	2.12714e-06	2.8115e-06	7.56417e-06	4.19116e-06	9.9627e-06	1.89991e-05	5.02684e-06	5.67773e-06	6.93486e-06	4.88936e-06	9.50011e-06	8.29203e-06	4.88591e-06	2.37639e-06	5.82503e-06	1.61503e-06	4.11873e-06	7.3825e-06	4.47413e-06	8.82144e-06	3.9572e-06	6.7785e-06	5.74074e-06	7.74022e-06	5.63908e-06
TP63	3.91035e-05	3.51385e-05	3.69275e-05	4.11042e-05	3.69038e-05	3.44011e-05	2.75635e-05	3.78755e-05	3.55203e-05	3.4364e-05	3.52423e-05	3.65494e-05	4.13545e-05	2.92961e-05	4.19378e-05	3.61696e-05	2.88183e-05	3.73959e-05	3.08296e-05	3.78773e-05	3.66834e-05	4.44359e-05	3.84157e-05	4.00167e-05	3.55834e-05	3.60994e-05	3.99179e-05	3.12909e-05	3.49569e-05	1.74557e-05	3.23729e-05	3.35415e-05	3.40487e-05	3.90393e-05	3.66199e-05	2.41657e-05	3.05016e-05	2.61833e-05	3.96557e-05	4.26717e-05	3.35096e-05	3.02238e-05	4.08902e-05	3.54449e-05	3.94625e-05	4.13411e-05	3.42534e-05	3.6576e-05	2.9428e-05
TP73	-1.15912e-05	-1.69748e-05	-2.66547e-05	-1.40602e-05	-2.42286e-05	-2.57781e-05	-2.49379e-05	-1.49335e-05	-1.16266e-05	-1.8012e-05	-1.47979e-05	-1.29146e-05	-1.40294e-05	-1.66008e-05	-2.05968e-05	-1.82379e-05	-2.28403e-05	-1.20072e-05	-2.52405e-05	-1.34873e-05	-2.57219e-05	-1.5252e-05	-2.0842e-05	-1.52461e-05	-1.15208e-05	-1.71553e-05	-2.3396e-05	-1.62679e-05	-2.61678e-05	-4.16062e-05	-1.75563e-05	-2.04815e-05	-2.04902e-05	-1.75753e-05	-2.80531e-05	-2.37336e-05	-1.62792e-05	-1.42051e-05	-1.68423e-05	-1.27559e-05	-1.67589e-05	-2.61266e-05	-1.71949e-05	-2.45583e-05	-1.67066e-05	-1.97684e-05	-1.59079e-05	-2.44619e-05	-1.8043e-05
TWIST1	4.76069e-06	-9.61306e-06	-1.20937e-05	-5.31642e-06	-6.0077e-06	7.98805e-08	-3.25409e-06	2.24087e-07	4.37802e-06	-8.39879e-07	-5.41581e-06	-1.86494e-06	-4.88753e-06	-4.88679e-06	-9.69287e-06	-6.02737e-06	-9.29899e-06	1.39359e-05	-7.89956e-06	2.21217e-06	-1.96827e-06	-4.41215e-06	-6.36226e-06	-5.07091e-06	-4.12515e-06	-4.78212e-06	-5.67432e-06	-5.51726e-06	-1.4425e-05	-8.82886e-07	-1.47628e-06	-7.41985e-06	-8.59492e-06	-3.59011e-06	-3.99841e-06	6.43956e-06	-1.70516e-06	-4.17299e-06	-9.28284e-06	4.38062e-06	1.14377e-06	-8.07628e-06	4.90309e-06	-9.89386e-06	4.18552e-06	-8.99191e-06	-8.15726e-06	-1.59271e-06	-5.71453e-06
TWIST2	-3.46862e-05	-3.48759e-05	-3.12327e-05	-3.58319e-05	-2.93112e-05	-2.94564e-05	-3.00906e-05	-3.21601e-05	-3.59728e-05	-3.02083e-05	-3.45818e-05	-3.52734e-05	-3.42789e-05	-3.34459e-05	-3.36602e-05	-3.19209e-05	-2.98848e-05	-3.65747e-05	-2.91287e-05	-3.42903e-05	-2.97227e-05	-3.57554e-05	-3.11764e-05	-3.69418e-05	-3.43933e-05	-3.39272e-05	-3.17238e-05	-3.19002e-05	-2.9154e-05	-1.91448e-05	-3.67216e-05	-3.37234e-05	-3.0471e-05	-3.43853e-05	-3.02896e-05	-3.03611e-05	-3.08109e-05	-3.61471e-05	-3.63808e-05	-3.52232e-05	-2.92505e-05	-2.99332e-05	-3.32853e-05	-2.92334e-05	-3.51543e-05	-3.45476e-05	-3.33304e-05	-3.04057e-05	-3.08527e-05
USF1	1.03321e-05	1.04997e-06	2.71448e-06	5.87441e-06	6.14271e-06	7.37423e-06	2.60689e-06	8.87239e-06	8.2703e-06	7.13312e-06	3.30764e-06	5.59812e-06	6.6203e-06	9.45322e-07	4.76899e-06	4.70886e-06	2.36265e-07	1.31702e-05	2.40356e-06	8.22057e-06	8.16153e-06	7.33931e-06	5.86391e-06	4.75355e-06	4.63687e-06	3.93889e-06	6.34349e-06	2.13775e-06	7.77085e-07	2.66035e-06	2.59564e-06	1.30777e-06	2.90951e-06	6.45116e-06	6.13348e-06	5.93016e-06	5.34972e-06	-1.56844e-06	3.07854e-06	1.19e-05	8.31664e-06	1.33929e-06	1.20645e-05	3.83013e-06	9.79598e-06	4.82163e-06	2.71674e-06	7.75248e-06	2.01304e-06
USF2	2.71458e-05	3.75659e-05	3.89374e-05	3.0561e-05	3.38575e-05	3.27704e-05	4.05144e-05	3.00435e-05	3.43291e-05	3.20551e-05	3.65871e-05	3.23014e-05	2.88153e-05	3.93548e-05	3.3313e-05	3.36803e-05	4.16618e-05	3.02669e-05	4.1398e-05	2.81108e-05	3.54349e-05	2.59487e-05	3.28609e-05	3.36472e-05	3.48211e-05	3.56447e-05	3.22001e-05	3.5279e-05	3.70929e-05	4.16169e-05	3.83974e-05	3.64959e-05	3.58733e-05	3.27495e-05	3.55596e-05	4.11292e-05	3.71475e-05	4.0632e-05	3.65461e-05	2.74414e-05	3.16308e-05	4.24061e-05	2.86285e-05	3.62379e-05	2.87593e-05	3.44265e-05	3.69326e-05	3.48308e-05	3.69096e-05
WT1	0.000127355	0.000127195	0.000145232	0.000123672	0.000129447	0.000134925	0.000147267	0.000125062	0.000127338	0.000124505	0.000123846	0.00012786	0.000114609	0.00012188	0.000129463	0.000129694	0.000129754	0.000137615	0.000132259	0.00011934	0.000138605	0.000120492	0.000126856	0.000136336	0.000122487	0.000120841	0.000133569	0.000120127	0.000131216	0.000162293	0.000140119	0.00012603	0.000128166	0.00013007	0.000142239	0.000151391	0.000129594	0.000121404	0.000138037	0.000125385	0.000121867	0.000131899	0.000135044	0.000131681	0.00013154	0.00013614	0.000131279	0.000138771	0.000124567
YBX1	-8.25155e-06	-1.63994e-05	-1.75018e-05	-1.44894e-05	-1.03078e-05	-9.21194e-06	-1.34098e-05	-7.94686e-06	-5.95311e-06	-7.84133e-06	-1.12934e-05	-1.28393e-05	-1.1611e-05	-1.1715e-05	-1.47666e-05	-1.29872e-05	-1.25118e-05	-1.68079e-06	-9.84364e-06	-9.13397e-06	-7.72283e-06	-1.49243e-05	-1.13686e-05	-1.57593e-05	-1.04367e-05	-9.91226e-06	-1.26427e-05	-1.23455e-05	-1.73676e-05	-1.1306e-05	-1.48896e-05	-1.58846e-05	-1.33155e-05	-1.25922e-05	-1.13147e-05	-7.21328e-06	-8.41376e-06	-1.54423e-05	-1.73462e-05	-5.93429e-06	-4.97671e-06	-1.05534e-05	-6.20943e-06	-1.35584e-05	-9.79264e-06	-1.59517e-05	-1.53044e-05	-8.47532e-06	-1.28092e-05
YY1	0.000154928	0.000174594	0.000201765	0.000175724	0.000166615	0.000158474	0.000175351	0.000158256	0.000148064	0.000151715	0.000154957	0.000167234	0.000159544	0.000149431	0.000178222	0.000170304	0.000161485	0.00013412	0.000160005	0.000148457	0.000167281	0.000171286	0.000166559	0.000178865	0.000157184	0.000146323	0.000171093	0.000151664	0.000183325	0.000169224	0.000168285	0.000167214	0.000168193	0.000174696	0.000169944	0.000159142	0.00016173	0.000154511	0.000189606	0.000153425	0.000143297	0.000156625	0.000159554	0.000180868	0.000162545	0.000189344	0.000183404	0.000164684	0.000162046
ZBTB1	-9.50751e-06	-1.16268e-05	-3.44654e-06	-1.42364e-05	-1.05261e-05	-8.64098e-06	3.56516e-06	-8.84776e-06	-1.0612e-05	-8.24541e-06	-1.4095e-05	-8.6284e-06	-1.90473e-05	-1.1346e-05	-1.63664e-05	-7.85218e-06	-6.65899e-06	-1.05261e-05	-8.07038e-06	-1.49308e-05	-7.62761e-06	-1.97926e-05	-1.26577e-05	-1.14391e-05	-1.03901e-05	-1.89128e-05	-1.34684e-05	-1.03972e-05	-8.74342e-06	1.75382e-05	-7.7497e-06	-1.33867e-05	-7.95071e-06	-1.10228e-05	-9.74131e-06	7.43923e-06	-4.85597e-07	-9.78312e-06	-9.66322e-06	-1.50744e-05	-7.2528e-06	-1.08669e-05	-9.70808e-06	-6.39705e-06	-1.18815e-05	-1.1125e-05	-3.13356e-06	-8.15947e-06	-4.59285e-06
ZBTB3	-7.66212e-06	-7.66844e-06	-8.57143e-06	-8.67809e-06	-9.30422e-06	-6.71552e-06	-5.22253e-06	-9.30796e-06	-8.79428e-06	-8.46602e-06	-8.54392e-06	-7.36598e-06	-9.47541e-06	-6.86208e-06	-9.40957e-06	-8.17376e-06	-7.73922e-06	-7.16639e-06	-8.9972e-06	-7.37579e-06	-9.47767e-06	-7.95127e-06	-9.27015e-06	-7.31092e-06	-9.2111e-06	-8.5728e-06	-8.21281e-06	-6.87616e-06	-8.00462e-06	-1.60745e-06	-4.75755e-06	-6.17914e-06	-8.21144e-06	-8.60075e-06	-7.43298e-06	-4.71083e-06	-8.88809e-06	-4.43661e-06	-8.30909e-06	-9.83833e-06	-9.19263e-06	-8.20993e-06	-8.93752e-06	-9.24476e-06	-6.99888e-06	-9.09397e-06	-8.43656e-06	-8.65859e-06	-6.97362e-06
ZBTB33	6.52305e-05	8.0221e-05	8.97612e-05	7.15604e-05	7.48823e-05	7.36236e-05	8.63714e-05	6.70142e-05	6.68655e-05	6.86749e-05	7.50482e-05	7.26439e-05	6.58104e-05	7.45684e-05	7.902e-05	7.68153e-05	8.20327e-05	6.49437e-05	8.09219e-05	6.3315e-05	7.62348e-05	6.84411e-05	7.42944e-05	8.10378e-05	7.22176e-05	7.2583e-05	7.77996e-05	7.31918e-05	8.50041e-05	9.2691e-05	8.23797e-05	7.76255e-05	7.87359e-05	7.35759e-05	8.18634e-05	8.02716e-05	7.27891e-05	7.51379e-05	8.53033e-05	6.29969e-05	6.51087e-05	8.18554e-05	6.80253e-05	7.95748e-05	6.75334e-05	8.20673e-05	7.96626e-05	7.70241e-05	7.48619e-05
ZBTB4	3.51518e-05	3.46426e-05	3.7175e-05	4.14994e-05	3.64255e-05	3.62871e-05	2.89492e-05	3.57757e-05	3.57224e-05	3.28555e-05	3.02486e-05	3.52233e-05	4.02529e-05	3.14599e-05	3.69806e-05	3.22518e-05	2.8275e-05	3.07137e-05	3.01203e-05	3.82377e-05	3.70175e-05	4.30647e-05	3.56639e-05	3.29841e-05	3.01941e-05	3.15783e-05	3.54256e-05	2.95476e-05	3.31083e-05	2.10498e-05	3.21228e-05	3.7533e-05	3.0569e-05	4.08277e-05	3.37438e-05	2.99681e-05	3.25778e-05	3.54794e-05	3.37586e-05	3.95341e-05	3.14264e-05	3.03279e-05	3.72404e-05	3.72914e-05	4.23511e-05	3.77717e-05	3.48705e-05	3.41227e-05	3.27064e-05
ZBTB49	3.23839e-05	3.86724e-05	4.02005e-05	3.69138e-05	2.93164e-05	2.69249e-05	3.75623e-05	3.1784e-05	3.27179e-05	2.95439e-05	3.36198e-05	3.74742e-05	3.11313e-05	3.35628e-05	3.36697e-05	3.51949e-05	3.37722e-05	2.71682e-05	3.05947e-05	2.9577e-05	2.8938e-05	3.26596e-05	3.09074e-05	3.89252e-05	3.585e-05	2.87209e-05	3.02844e-05	3.29596e-05	3.51269e-05	2.90893e-05	3.827e-05	3.44729e-05	3.42386e-05	3.54558e-05	2.89115e-05	3.46017e-05	3.62458e-05	3.85401e-05	4.17569e-05	2.93178e-05	2.77668e-05	2.95454e-05	2.94557e-05	3.46115e-05	3.14879e-05	3.82827e-05	4.21305e-05	2.91878e-05	3.5885e-05
ZBTB6	1.76172e-05	1.03615e-05	1.09763e-05	1.16419e-05	1.47433e-05	1.64261e-05	1.59145e-05	1.77799e-05	2.20686e-05	1.72592e-05	1.42724e-05	1.41417e-05	1.21828e-05	1.48037e-05	1.00348e-05	1.27391e-05	1.39077e-05	2.57112e-05	1.65342e-05	1.56359e-05	1.92077e-05	8.9268e-06	1.33469e-05	1.10775e-05	1.55889e-05	1.42978e-05	1.19959e-05	1.24642e-05	7.53775e-06	1.68972e-05	1.39287e-05	1.02782e-05	1.19558e-05	1.45474e-05	1.458e-05	2.42746e-05	1.99721e-05	1.30465e-05	1.03338e-05	1.97267e-05	1.98867e-05	1.5642e-05	2.0184e-05	1.28421e-05	1.71791e-05	1.09217e-05	1.30423e-05	1.79265e-05	1.39567e-05
ZBTB7A	8.90532e-05	8.44298e-05	8.93539e-05	7.9281e-05	8.40422e-05	8.68951e-05	9.96603e-05	8.79013e-05	9.82647e-05	8.73787e-05	8.94402e-05	8.76355e-05	7.47949e-05	8.86511e-05	8.06824e-05	8.61893e-05	9.09767e-05	0.000106889	9.34981e-05	8.11713e-05	9.3802e-05	7.08389e-05	8.27182e-05	8.94291e-05	9.07811e-05	8.58378e-05	8.30993e-05	8.34995e-05	7.86871e-05	0.000101893	9.57971e-05	7.9971e-05	8.51615e-05	8.54342e-05	9.04151e-05	0.000111511	9.67766e-05	8.64694e-05	9.01687e-05	8.90689e-05	8.98525e-05	9.23871e-05	9.34983e-05	8.37774e-05	8.65092e-05	8.57558e-05	8.93543e-05	9.37187e-05	8.60946e-05
ZEB1	9.22339e-06	5.56752e-06	1.41652e-06	9.73834e-06	-1.57463e-06	-8.89117e-07	6.92278e-07	5.03321e-06	6.16821e-06	1.60359e-06	2.88154e-06	9.21052e-06	6.65738e-06	2.37069e-06	2.68084e-06	3.69555e-06	-2.82835e-06	5.37339e-06	-5.60669e-06	7.60503e-06	-2.69322e-06	9.96993e-06	9.59481e-07	8.1923e-06	5.35986e-06	2.91629e-07	7.52681e-07	3.04727e-06	-1.03165e-06	-1.10208e-05	6.81946e-06	4.28616e-06	8.23604e-07	6.61813e-06	-2.95965e-06	4.77653e-07	3.12139e-06	8.14755e-06	7.0636e-06	6.86642e-06	4.85095e-07	-6.09665e-06	4.5895e-06	-5.47167e-08	8.46439e-06	5.27297e-06	7.12864e-06	-1.86167e-06	3.59896e-06
ZFHX3	-2.88315e-05	-2.56274e-05	-2.47168e-05	-2.58165e-05	-2.32599e-05	-2.17146e-05	-2.77862e-05	-2.93794e-05	-3.50121e-05	-2.71101e-05	-2.75166e-05	-2.86801e-05	-2.36587e-05	-2.77634e-05	-2.12704e-05	-2.5439e-05	-2.61519e-05	-3.33177e-05	-2.66623e-05	-2.52565e-05	-2.69259e-05	-1.93375e-05	-2.33402e-05	-2.52755e-05	-3.10679e-05	-2.41272e-05	-1.99672e-05	-2.47341e-05	-1.89335e-05	-1.91605e-05	-2.69595e-05	-2.16759e-05	-2.41994e-05	-2.71983e-05	-2.0604e-05	-3.44901e-05	-3.49784e-05	-2.85782e-05	-2.66403e-05	-2.96829e-05	-2.95256e-05	-2.46999e-05	-2.87083e-05	-2.46865e-05	-2.62721e-05	-2.47035e-05	-3.08549e-05	-2.5588e-05	-2.77714e-05
ZFP161	-2.35256e-05	-1.85562e-05	-1.53466e-05	-2.64843e-05	-1.84957e-05	-1.93664e-05	-1.38749e-05	-2.42245e-05	-3.05054e-05	-2.0424e-05	-1.61312e-05	-2.27841e-05	-2.5239e-05	-2.1479e-05	-1.45131e-05	-1.50039e-05	-1.31606e-05	-2.28047e-05	-1.47498e-05	-2.67219e-05	-2.12704e-05	-2.3364e-05	-1.73542e-05	-1.32487e-05	-1.87994e-05	-1.59964e-05	-1.28858e-05	-1.58183e-05	-9.27104e-06	3.19942e-07	-1.76819e-05	-2.1359e-05	-1.25431e-05	-2.67422e-05	-1.15217e-05	-2.36994e-05	-2.60418e-05	-2.93947e-05	-1.36445e-05	-2.8377e-05	-2.17114e-05	-1.41982e-05	-2.36255e-05	-1.95841e-05	-3.00471e-05	-1.69791e-05	-2.21033e-05	-1.68142e-05	-2.17708e-05
ZFX	0.000205781	0.000204711	0.000234883	0.000206021	0.000199927	0.000197078	0.00022841	0.000206158	0.000207923	0.000196915	0.000193427	0.000210782	0.000185004	0.00018891	0.000200558	0.000207841	0.000199849	0.000205348	0.0002009	0.00018663	0.000213398	0.000189194	0.000197817	0.000214931	0.000203426	0.000178025	0.000198662	0.000186717	0.000202589	0.000225756	0.000212898	0.000191782	0.000202088	0.000212446	0.000204687	0.000234813	0.000221704	0.000192875	0.000224381	0.000201968	0.00019534	0.000192871	0.000212369	0.000213454	0.000205937	0.000219923	0.000227175	0.000209599	0.000203465
ZIC1	2.87303e-05	2.64602e-05	2.65777e-05	2.84311e-05	2.90598e-05	3.20668e-05	2.94213e-05	2.9594e-05	3.56902e-05	2.92468e-05	2.64628e-05	2.79596e-05	2.8002e-05	3.11047e-05	2.42098e-05	2.46289e-05	2.75859e-05	3.43639e-05	2.99747e-05	3.10364e-05	3.31878e-05	2.61681e-05	2.68515e-05	2.31828e-05	2.60263e-05	2.77364e-05	2.54279e-05	2.58358e-05	2.23074e-05	2.83153e-05	2.97268e-05	2.98831e-05	2.41209e-05	3.12737e-05	2.8282e-05	3.83977e-05	3.24892e-05	3.48202e-05	2.3115e-05	3.22726e-05	3.02179e-05	3.06968e-05	3.15251e-05	2.84504e-05	3.44574e-05	2.52342e-05	2.72661e-05	3.04044e-05	2.9415e-05
ZIC4	-2.13311e-05	-3.23678e-05	-3.79706e-05	-2.89864e-05	-2.85186e-05	-2.60162e-05	-3.14707e-05	-2.30666e-05	-1.95768e-05	-2.34978e-05	-2.67769e-05	-2.68897e-05	-2.57593e-05	-2.63572e-05	-3.24638e-05	-2.96432e-05	-3.06512e-05	-1.45189e-05	-2.90833e-05	-2.17204e-05	-2.66124e-05	-2.86495e-05	-2.86401e-05	-3.14725e-05	-2.5436e-05	-2.53737e-05	-3.03288e-05	-2.70994e-05	-3.67691e-05	-3.3022e-05	-2.96178e-05	-3.11252e-05	-3.08186e-05	-2.82616e-05	-3.02978e-05	-2.38296e-05	-2.46464e-05	-2.77032e-05	-3.46287e-05	-1.98878e-05	-2.04643e-05	-2.94125e-05	-2.1695e-05	-3.25115e-05	-2.33566e-05	-3.38079e-05	-3.18745e-05	-2.68017e-05	-2.83005e-05
ZKSCAN3	8.64301e-06	1.08134e-05	9.88631e-06	7.70112e-06	8.80363e-06	7.70149e-06	1.13476e-05	8.94005e-06	1.07018e-05	9.46217e-06	1.25092e-05	9.57437e-06	7.63338e-06	1.1484e-05	9.75945e-06	1.03774e-05	1.25852e-05	1.14882e-05	1.23445e-05	7.39677e-06	9.29655e-06	5.95154e-06	9.32343e-06	1.12863e-05	1.23223e-05	1.17328e-05	9.15108e-06	1.08982e-05	9.92331e-06	1.00567e-05	1.13999e-05	8.65563e-06	1.09857e-05	8.07219e-06	9.85211e-06	1.10728e-05	1.08492e-05	9.8961e-06	1.18325e-05	8.30673e-06	9.89166e-06	1.23821e-05	8.59133e-06	8.83959e-06	6.38021e-06	9.8468e-06	1.04754e-05	1.00448e-05	9.84733e-06
ZNF143	9.5816e-05	9.72832e-05	0.00010578	0.000108689	9.45521e-05	9.1325e-05	8.89863e-05	9.69416e-05	9.68759e-05	8.90502e-05	8.61445e-05	9.90467e-05	0.00010101	8.67587e-05	9.79718e-05	9.24137e-05	8.2996e-05	8.4216e-05	8.43786e-05	9.6306e-05	9.66222e-05	0.000106274	9.42083e-05	9.59235e-05	8.9674e-05	8.30847e-05	9.26545e-05	8.36126e-05	9.21974e-05	6.87223e-05	9.23261e-05	9.69814e-05	8.81385e-05	0.000107067	8.88631e-05	8.95129e-05	9.60017e-05	9.59325e-05	0.000100248	0.000101019	8.60595e-05	8.23608e-05	9.79881e-05	0.000100886	0.00010588	0.000104442	0.000103573	9.13184e-05	9.27215e-05
ZNF202	-2.44884e-05	-3.5799e-05	-3.87248e-05	-3.59098e-05	-2.97484e-05	-2.60818e-05	-2.69256e-05	-2.51654e-05	-2.06462e-05	-2.38342e-05	-2.85208e-05	-3.02027e-05	-3.29912e-05	-2.69145e-05	-3.7391e-05	-3.11962e-05	-2.83754e-05	-1.3413e-05	-2.62881e-05	-2.66517e-05	-2.56432e-05	-3.81442e-05	-3.13103e-05	-3.52156e-05	-2.70163e-05	-2.78435e-05	-3.31765e-05	-2.83169e-05	-3.84212e-05	-1.98199e-05	-3.03154e-05	-3.49865e-05	-3.13649e-05	-3.25136e-05	-2.98238e-05	-1.62176e-05	-2.25037e-05	-3.00179e-05	-3.79367e-05	-2.42953e-05	-1.95854e-05	-2.70947e-05	-2.34213e-05	-3.36461e-05	-2.7914e-05	-3.79503e-05	-3.34374e-05	-2.58452e-05	-2.84444e-05
ZNF219	3.35503e-05	4.21746e-05	4.11848e-05	4.09151e-05	3.56416e-05	2.94557e-05	3.40476e-05	3.6428e-05	3.86842e-05	3.42416e-05	3.99281e-05	3.853e-05	3.89151e-05	3.89286e-05	3.95508e-05	3.75357e-05	3.87008e-05	2.95197e-05	3.8029e-05	3.37354e-05	3.48666e-05	3.64409e-05	3.69557e-05	3.90307e-05	4.1227e-05	3.73911e-05	3.41146e-05	3.65185e-05	3.82342e-05	1.86266e-05	3.64496e-05	3.7629e-05	3.7753e-05	3.93428e-05	3.17396e-05	3.10386e-05	3.98085e-05	4.0292e-05	4.28953e-05	3.58402e-05	3.38609e-05	3.72705e-05	3.28749e-05	3.92778e-05	3.32622e-05	4.13078e-05	4.34488e-05	3.35681e-05	3.81572e-05
ZNF232	1.79015e-05	1.57195e-05	1.68117e-05	1.99579e-05	1.7721e-05	1.59343e-05	1.02528e-05	1.77762e-05	1.58108e-05	1.57234e-05	1.5512e-05	1.63422e-05	2.06606e-05	1.23494e-05	2.02152e-05	1.62683e-05	1.19087e-05	1.58249e-05	1.3398e-05	1.80652e-05	1.72181e-05	2.23264e-05	1.83564e-05	1.76829e-05	1.56309e-05	1.65274e-05	1.89105e-05	1.35159e-05	1.61404e-05	4.23037e-06	1.29392e-05	1.53776e-05	1.5156e-05	1.86199e-05	1.66514e-05	8.07158e-06	1.2971e-05	1.0504e-05	1.75855e-05	2.06888e-05	1.52671e-05	1.30526e-05	1.92077e-05	1.67956e-05	1.8828e-05	1.9424e-05	1.50486e-05	1.67075e-05	1.26374e-05
ZNF238	-7.21671e-07	2.158e-06	-1.07764e-06	-3.42101e-06	3.78403e-06	4.72617e-06	3.72544e-06	2.87864e-07	4.21424e-06	3.63578e-06	7.35618e-06	-1.04309e-06	1.38814e-07	7.60978e-06	2.62085e-06	1.59226e-06	8.62543e-06	8.39366e-06	1.01371e-05	1.07467e-06	4.89832e-06	-3.21888e-06	3.23179e-06	1.24187e-06	3.82486e-06	1.0243e-05	3.9591e-06	5.40022e-06	2.72419e-06	8.1364e-06	4.51973e-06	3.05234e-06	3.8858e-06	-1.43468e-06	7.07201e-06	5.42766e-06	1.26257e-06	3.60913e-06	3.34057e-07	1.0253e-06	4.67169e-06	1.2215e-05	1.43457e-06	4.16037e-07	-1.37946e-06	-7.02004e-07	-2.74883e-06	5.88696e-06	1.74073e-06
ZNF274	2.97741e-06	1.06539e-06	6.95369e-06	3.53306e-06	6.82973e-06	7.94059e-06	2.51433e-06	2.55868e-06	-3.12141e-06	2.8476e-06	-1.914e-07	9.45866e-07	4.15784e-06	-2.62818e-06	7.55854e-06	3.98205e-06	5.20599e-07	6.38323e-07	2.01213e-06	3.10922e-06	6.21301e-06	8.35681e-06	6.06635e-06	4.25802e-06	-1.78259e-06	1.92405e-06	9.37561e-06	5.63204e-07	7.7898e-06	1.07635e-05	7.52533e-07	3.24997e-06	3.81767e-06	3.61678e-06	9.56657e-06	-1.30035e-06	-2.83958e-06	-5.61627e-06	3.46919e-06	3.4485e-06	1.36459e-06	2.22152e-06	5.66173e-06	5.51724e-06	5.03753e-06	6.16772e-06	-3.83467e-07	6.51614e-06	-5.21055e-07
ZNF282	-9.69447e-06	-7.09847e-06	-1.09991e-05	-1.06222e-05	-1.08852e-05	-1.03517e-05	-6.23298e-06	-9.81042e-06	-6.41731e-06	-8.61493e-06	-6.12531e-06	-8.05003e-06	-1.06917e-05	-3.97676e-06	-1.14133e-05	-9.00002e-06	-5.25403e-06	-7.23749e-06	-6.65904e-06	-9.27721e-06	-1.08508e-05	-1.28307e-05	-1.05565e-05	-9.02909e-06	-6.34456e-06	-6.85795e-06	-1.16213e-05	-5.76912e-06	-9.97998e-06	-7.08636e-06	-5.50342e-06	-7.55867e-06	-8.20396e-06	-1.03416e-05	-1.07611e-05	-4.53621e-06	-6.25313e-06	-2.15933e-06	-9.02208e-06	-1.10989e-05	-8.11256e-06	-6.01902e-06	-1.1514e-05	-1.04809e-05	-1.09076e-05	-1.12103e-05	-7.65786e-06	-1.02726e-05	-6.00835e-06
ZNF32	-6.1903e-05	-6.07463e-05	-6.29111e-05	-6.27244e-05	-5.45079e-05	-5.12327e-05	-6.07999e-05	-6.1886e-05	-6.65854e-05	-5.7021e-05	-5.86361e-05	-6.38583e-05	-5.67758e-05	-5.75276e-05	-5.59592e-05	-5.90927e-05	-5.60888e-05	-6.17387e-05	-5.5613e-05	-5.65001e-05	-5.8123e-05	-5.50305e-05	-5.54976e-05	-6.18591e-05	-6.37107e-05	-5.27047e-05	-5.2398e-05	-5.48268e-05	-5.27259e-05	-4.55497e-05	-6.09773e-05	-5.45967e-05	-5.64402e-05	-6.28746e-05	-5.14119e-05	-6.4989e-05	-6.76898e-05	-6.09295e-05	-6.49246e-05	-6.21794e-05	-5.78742e-05	-5.27041e-05	-6.11291e-05	-5.8958e-05	-6.01569e-05	-6.23042e-05	-6.83517e-05	-5.64041e-05	-5.99818e-05
ZNF35	1.50954e-05	2.16649e-05	2.46005e-05	1.6976e-05	2.26393e-05	2.17953e-05	2.36877e-05	1.72267e-05	1.72786e-05	1.93982e-05	2.20788e-05	1.72385e-05	1.74351e-05	2.17461e-05	2.29359e-05	2.08832e-05	2.56008e-05	1.74956e-05	2.65208e-05	1.59033e-05	2.30928e-05	1.66353e-05	2.17783e-05	2.08267e-05	1.94833e-05	2.31455e-05	2.30768e-05	2.08658e-05	2.53889e-05	2.89399e-05	2.15681e-05	2.15416e-05	2.28703e-05	1.85159e-05	2.55354e-05	2.14294e-05	1.88305e-05	1.89921e-05	2.22111e-05	1.59817e-05	1.87622e-05	2.75336e-05	1.77756e-05	2.26242e-05	1.59859e-05	2.18287e-05	1.93217e-05	2.33114e-05	1.99157e-05
ZNF350	2.31481e-05	1.69061e-05	1.74664e-05	1.63714e-05	1.86206e-05	1.98733e-05	2.14147e-05	2.1132e-05	2.33138e-05	2.0735e-05	2.13576e-05	1.9752e-05	1.6496e-05	1.80684e-05	1.86304e-05	1.99752e-05	1.90258e-05	3.11431e-05	2.03872e-05	1.9039e-05	2.15999e-05	1.58093e-05	1.90189e-05	2.20816e-05	2.18217e-05	2.09274e-05	2.02559e-05	1.84923e-05	1.56508e-05	2.26216e-05	2.14276e-05	1.47926e-05	1.90675e-05	1.78239e-05	2.19056e-05	2.45973e-05	2.05045e-05	1.40291e-05	2.06138e-05	2.30386e-05	2.20803e-05	1.98498e-05	2.45833e-05	1.62043e-05	1.96672e-05	1.89841e-05	1.75473e-05	2.28552e-05	1.6618e-05
ZNF384	4.14881e-05	3.90975e-05	4.30064e-05	4.32371e-05	3.76222e-05	3.85455e-05	4.12456e-05	4.09037e-05	4.2986e-05	3.77157e-05	3.48874e-05	4.21334e-05	3.85841e-05	3.68033e-05	3.66531e-05	3.79255e-05	3.46934e-05	3.96477e-05	3.48789e-05	3.99001e-05	4.04847e-05	4.02024e-05	3.69326e-05	3.90705e-05	3.74571e-05	3.22832e-05	3.59785e-05	3.46258e-05	3.51934e-05	3.59803e-05	4.07906e-05	3.90063e-05	3.56264e-05	4.39656e-05	3.61342e-05	4.56472e-05	4.34002e-05	4.22258e-05	4.03784e-05	4.19149e-05	3.72199e-05	3.35856e-05	4.19582e-05	4.06053e-05	4.50681e-05	4.11343e-05	4.40197e-05	3.82855e-05	4.0004e-05
ZNF410	2.88887e-06	4.02636e-06	9.00122e-06	4.5816e-06	3.43567e-06	1.7811e-06	6.13517e-06	3.60251e-06	5.8566e-08	2.50349e-06	8.16737e-07	4.34198e-06	1.81774e-06	3.51943e-08	3.82339e-06	5.11721e-06	2.7685e-06	-2.60565e-06	1.83221e-06	5.34391e-07	3.02854e-06	3.1166e-06	3.3143e-06	4.61545e-06	2.86804e-06	-1.76511e-06	3.1511e-06	1.87961e-06	6.38903e-06	7.7374e-06	2.25223e-06	2.05884e-06	4.67322e-06	4.28879e-06	2.52986e-06	3.56035e-06	5.15361e-06	5.12023e-07	6.42521e-06	9.79092e-07	1.8764e-06	1.28361e-07	2.50314e-06	6.46462e-06	2.02887e-06	6.28964e-06	7.86146e-06	2.66294e-06	4.39031e-06
ZNF423	1.48286e-05	4.64937e-06	-6.02555e-07	1.02034e-05	5.47313e-06	3.93058e-06	-1.42149e-06	1.28023e-05	1.57935e-05	9.33508e-06	9.71448e-06	9.85607e-06	1.21939e-05	5.48027e-06	6.88051e-06	6.46591e-06	1.18357e-06	1.93131e-05	2.95864e-06	1.24595e-05	6.85217e-06	1.02541e-05	7.31546e-06	8.33128e-06	1.22441e-05	9.69716e-06	5.58055e-06	5.5594e-06	-1.84874e-06	-1.52539e-05	4.21148e-06	1.95806e-06	3.96539e-06	8.8359e-06	2.59203e-06	2.47433e-06	8.66245e-06	2.61562e-06	6.41346e-06	1.80308e-05	1.17243e-05	1.70669e-06	1.43981e-05	2.3443e-06	1.12281e-05	6.39993e-06	5.60048e-06	6.80475e-06	3.4827e-06
ZNF524	1.2318e-05	7.54004e-06	6.27341e-06	1.01984e-05	1.12329e-05	1.50535e-05	8.38687e-06	1.09078e-05	1.37425e-05	1.11045e-05	9.10891e-06	9.32271e-06	1.17404e-05	1.05934e-05	9.28181e-06	7.5979e-06	7.56909e-06	1.7707e-05	9.63836e-06	1.44413e-05	1.3265e-05	1.26309e-05	1.02674e-05	8.07427e-06	7.29475e-06	1.20748e-05	1.13981e-05	8.67395e-06	6.01909e-06	9.82549e-06	1.11522e-05	1.15208e-05	6.93309e-06	1.14508e-05	1.2865e-05	1.32452e-05	8.16516e-06	1.14364e-05	5.81343e-06	1.48251e-05	1.12935e-05	1.10962e-05	1.4371e-05	8.14525e-06	1.61824e-05	7.88567e-06	5.07761e-06	1.26238e-05	8.14538e-06
ZNF589	-1.67908e-05	-2.46062e-05	-2.62894e-05	-2.42155e-05	-2.16191e-05	-2.11065e-05	-2.2685e-05	-1.88774e-05	-2.00335e-05	-1.8713e-05	-1.92572e-05	-2.13594e-05	-2.1791e-05	-2.3371e-05	-2.15259e-05	-2.00265e-05	-2.24252e-05	-1.20641e-05	-2.17529e-05	-2.01173e-05	-2.13008e-05	-2.24864e-05	-2.06557e-05	-1.96307e-05	-1.85068e-05	-1.88752e-05	-1.97354e-05	-2.03624e-05	-2.38551e-05	-1.99356e-05	-2.27138e-05	-2.6378e-05	-2.05775e-05	-2.43007e-05	-2.00188e-05	-2.22169e-05	-2.2082e-05	-2.90199e-05	-2.20619e-05	-1.77551e-05	-1.69962e-05	-2.25083e-05	-1.70216e-05	-2.49818e-05	-2.23835e-05	-2.30586e-05	-2.47791e-05	-1.93031e-05	-2.40609e-05
ZNF652	3.2577e-06	-1.36509e-07	-7.78418e-06	3.52891e-06	5.29654e-06	7.7496e-06	-7.69696e-06	3.73443e-06	9.66402e-06	4.55468e-06	4.48049e-06	-4.05212e-07	9.77011e-06	6.877e-06	2.91763e-06	-2.60552e-06	3.13167e-07	1.1161e-05	4.34217e-06	1.05024e-05	6.41412e-06	7.50012e-06	4.31069e-06	-3.59387e-06	5.15743e-07	1.12373e-05	3.67369e-06	2.27135e-06	-4.08484e-06	-1.37e-05	5.47332e-08	5.98877e-06	-2.24037e-06	4.18678e-06	4.01042e-06	-1.48513e-06	-1.44703e-06	6.57406e-06	-6.50414e-06	1.09499e-05	5.77702e-06	7.47075e-06	6.35984e-06	-7.63772e-07	9.34209e-06	-2.41573e-06	-7.23767e-06	4.64024e-06	-5.78221e-07
ZNF713	-2.19625e-05	-2.46474e-05	-1.76008e-05	-2.36434e-05	-2.13016e-05	-2.12254e-05	-2.02541e-05	-2.33186e-05	-3.25417e-05	-2.3143e-05	-2.65934e-05	-2.34976e-05	-2.46736e-05	-3.06094e-05	-1.96695e-05	-1.94504e-05	-2.50179e-05	-2.8173e-05	-2.60005e-05	-2.55086e-05	-2.34611e-05	-1.9915e-05	-2.10591e-05	-1.93751e-05	-2.57932e-05	-2.75444e-05	-1.78173e-05	-2.39986e-05	-1.6252e-05	-8.75265e-06	-2.5304e-05	-2.55314e-05	-1.98185e-05	-2.45875e-05	-1.8673e-05	-2.71996e-05	-2.72516e-05	-3.42945e-05	-1.9821e-05	-2.60708e-05	-2.45366e-05	-2.74613e-05	-2.21842e-05	-2.06681e-05	-2.49415e-05	-1.93852e-05	-2.29192e-05	-2.1584e-05	-2.50234e-05
ZNF740	-1.42077e-07	-5.79895e-06	-4.91879e-06	-1.95499e-06	6.27573e-07	4.53861e-06	-4.99613e-06	-1.62027e-06	-2.60447e-06	-1.08431e-06	-4.79686e-06	-4.11009e-06	4.02622e-07	-4.5675e-06	-9.60475e-07	-4.02104e-06	-5.96338e-06	2.65443e-06	-3.6215e-06	2.22462e-06	1.40969e-06	3.15808e-06	-5.09291e-07	-4.08442e-06	-7.12479e-06	-8.4358e-07	1.92251e-06	-4.1629e-06	-3.49441e-06	8.15649e-07	-3.37012e-06	-8.80581e-07	-4.57532e-06	-1.18722e-06	2.8376e-06	-2.99056e-06	-7.26601e-06	-5.43409e-06	-6.80448e-06	2.07372e-06	-1.50036e-06	-2.22318e-06	2.44944e-06	-3.03208e-06	3.88843e-06	-3.41707e-06	-8.94311e-06	1.12908e-06	-5.56366e-06
ZNF75A	-1.56788e-05	-1.3067e-05	-1.17565e-05	-1.34155e-05	-1.51888e-05	-1.59928e-05	-1.29219e-05	-1.53538e-05	-1.80365e-05	-1.5434e-05	-1.6087e-05	-1.36676e-05	-1.49995e-05	-1.52463e-05	-1.46727e-05	-1.34528e-05	-1.43075e-05	-2.13178e-05	-1.61336e-05	-1.58902e-05	-1.69231e-05	-1.38892e-05	-1.50034e-05	-1.41283e-05	-1.50834e-05	-1.76638e-05	-1.53305e-05	-1.39121e-05	-1.16409e-05	-1.15752e-05	-1.47901e-05	-1.35646e-05	-1.33239e-05	-1.43806e-05	-1.63227e-05	-1.57511e-05	-1.40875e-05	-1.32342e-05	-1.31084e-05	-1.80052e-05	-1.62748e-05	-1.67528e-05	-1.75098e-05	-1.27496e-05	-1.60184e-05	-1.34728e-05	-1.1423e-05	-1.68427e-05	-1.24948e-05
ZNF76	3.66979e-05	3.5612e-05	3.71837e-05	3.69922e-05	3.52786e-05	3.34098e-05	3.52091e-05	3.76428e-05	4.03963e-05	3.55084e-05	3.5926e-05	3.67381e-05	3.54382e-05	3.49682e-05	3.51087e-05	3.52132e-05	3.46142e-05	3.86418e-05	3.59579e-05	3.48423e-05	3.77921e-05	3.36746e-05	3.51748e-05	3.58292e-05	3.76546e-05	3.4367e-05	3.36347e-05	3.30027e-05	3.24132e-05	2.8065e-05	3.52139e-05	3.32048e-05	3.42335e-05	3.77925e-05	3.37455e-05	3.81888e-05	3.96481e-05	3.476e-05	3.72922e-05	3.89524e-05	3.6414e-05	3.47684e-05	3.81956e-05	3.62289e-05	3.67183e-05	3.714e-05	3.84455e-05	3.63684e-05	3.50911e-05
ZNF784	2.74877e-05	3.09377e-05	3.27625e-05	3.36223e-05	3.06182e-05	2.85639e-05	2.55191e-05	2.90195e-05	2.87765e-05	2.73267e-05	2.78529e-05	2.92273e-05	3.27314e-05	2.78846e-05	3.23406e-05	2.84113e-05	2.70761e-05	2.36381e-05	2.80263e-05	2.95637e-05	3.03418e-05	3.38223e-05	3.04637e-05	2.91553e-05	2.75283e-05	2.83183e-05	3.00413e-05	2.65344e-05	3.04742e-05	1.8512e-05	2.75057e-05	3.14016e-05	2.79987e-05	3.28564e-05	2.8658e-05	2.39325e-05	2.78079e-05	2.96127e-05	3.08176e-05	3.06037e-05	2.61451e-05	2.81641e-05	2.89057e-05	3.19846e-05	3.14824e-05	3.2718e-05	3.06451e-05	2.8578e-05	2.82049e-05
ZSCAN16	1.3323e-06	5.10188e-06	1.10188e-05	4.2278e-06	2.07969e-06	-1.12497e-06	6.48817e-06	1.9017e-06	-3.71411e-06	6.89843e-07	7.95374e-07	4.26293e-06	4.13166e-07	-1.59428e-06	4.88863e-06	6.17258e-06	2.94229e-06	-7.01638e-06	6.96161e-07	-2.35362e-06	2.95095e-07	2.64575e-06	2.85168e-06	6.80028e-06	3.21739e-06	-3.12197e-06	3.2235e-06	1.90265e-06	8.78929e-06	7.74426e-06	2.13218e-06	1.16075e-06	5.90299e-06	2.90988e-06	1.68169e-06	3.677e-08	3.55692e-06	-1.69178e-06	9.38916e-06	-2.33938e-06	-7.07584e-07	-1.42015e-06	-2.06197e-07	6.44537e-06	-1.48051e-06	7.89579e-06	9.27642e-06	8.95032e-07	3.83093e-06
[truncated: 674 more columns]
