# Supplementary material for: Chromatin-informed inference of transcriptional programs in gynecologic and basal breast cancers
Source: Nat Commun. 2019 Sep 25;10:4369. doi: 10.1038/s41467-019-12291-6 (PMC6761109; doi:10.1038/s41467-019-12291-6)
Supplement: Supplementary file 8 — Supplementary Data 4 [file 41467_2019_12291_MOESM8_ESM.xlsx]

## Sheet: Supplementary Data3
Transcription factors that show significant tumor type specificity
We assessed TF-tumor type associations by t-test to compare inferred TF activity between samples in a given tumor type vs. those in all other tumor types. We corrected for FDR across TFs for each such pairwise comparison and identified significant TF regulators
	BRCA-BASAL vs others			OV vs others			UCEC-ENDO vs others			UCEC-SEROUS vs others			UCS vs others
	P value	FDR	effect size	P value	FDR	effect size	P value	FDR	effect size	P value	FDR	effect size	P value	FDR	effect size
ALX1	1.32213e-26	4.90916e-26	-6.86053e-06	3.99254e-84	1.00384e-82	9.7093e-06	6.18595e-44	3.64733e-43	-6.86587e-06	0.798521	0.826704	-2.78851e-07	0.00324603	0.00495922	2.3884e-06
AR	2.51758e-24	2.66924e-23	3.26203e-06	0.0036394	0.00525028	6.68162e-07	0.583632	0.598946	1.41608e-07	3.66625e-05	0.000253043	-2.34149e-06	2.34615e-18	2.48748e-17	-5.58672e-06
ARID3A	1.13851e-63	2.38546e-62	1.36806e-05	6.279e-70	1.3156e-68	-8.6258e-06	0.124769	0.13472	8.08971e-07	3.89924e-09	3.43133e-07	-5.85815e-06	3.18882e-17	1.83409e-16	8.48487e-06
ARID3B	4.22507e-13	1.11654e-12	-4.61463e-06	1.80756e-215	1.06044e-212	1.89175e-05	1.30953e-103	2.88098e-102	-1.44685e-05	0.0258932	0.0425907	-2.53398e-06	0.000127677	0.000206536	-3.5386e-06
ARID5B	0.24971	0.265553	-5.00912e-07	2.35216e-106	8.11727e-105	-9.4154e-06	1.61115e-36	8.38941e-36	5.41796e-06	0.175826	0.265553	-7.33896e-07	3.0993e-24	3.40535e-22	1.34713e-05
ARNT2	6.24916e-70	1.66644e-68	1.10133e-05	4.3811e-30	1.41222e-29	4.58691e-06	7.91844e-120	6.96823e-118	-9.03969e-06	0.0202341	0.0345409	-1.29134e-06	0.0230493	0.0332515	-9.69448e-07
ARNTL	1.20455e-54	1.76667e-53	6.72436e-06	1.69544e-142	1.57051e-140	-8.21322e-06	3.36772e-47	1.45274e-46	4.67336e-06	0.0531515	0.0818216	-1.22223e-06	0.00418684	0.00633062	1.4579e-06
ASCL2	0.279668	0.368425	-5.12449e-07	5.8778e-124	1.4368e-122	9.84836e-06	2.88515e-141	5.07786e-139	-1.09555e-05	0.803772	0.827274	1.94525e-07	3.93137e-11	1.2467e-10	5.06304e-06
ATF3	0.107876	0.147409	-5.48347e-07	1.51719e-40	1.76839e-39	4.51605e-06	0.49333	0.513764	-2.54832e-07	8.81702e-05	0.000512144	-3.28014e-06	4.23888e-19	5.32888e-18	-9.78965e-06
ATF4	1.95763e-06	3.21401e-06	1.67209e-06	2.47548e-218	2.17842e-215	-9.19887e-06	1.80525e-129	1.22201e-127	7.62885e-06	1.76734e-06	1.29605e-05	-2.07516e-06	1.52664e-19	1.46824e-18	3.44582e-06
ATF5	0.0880264	0.120659	1.5661e-06	0.00473235	0.00907291	-1.32434e-06	0.640424	0.654124	-2.37545e-07	0.000102768	0.000832701	-4.36322e-06	2.80764e-07	2.085e-06	6.18775e-06
ATF6	3.75472e-20	1.69444e-19	-4.52677e-06	0.877256	0.889897	-5.01493e-08	2.77149e-43	3.18812e-42	4.66139e-06	0.725014	0.889897	2.13603e-07	1.51503e-19	1.46824e-18	-8.16174e-06
ATF7	5.87467e-30	2.42709e-29	-7.16427e-06	8.36729e-88	2.37523e-86	8.53846e-06	2.26794e-46	1.40548e-45	-6.3754e-06	0.656935	0.715917	3.17858e-07	1.08711e-07	2.07968e-07	4.44931e-06
ATOH8	1.18494e-26	4.42779e-26	5.37473e-06	2.41732e-41	1.41816e-40	4.94443e-06	1.35112e-75	2.97247e-74	-6.9831e-06	0.178707	0.235434	8.47691e-07	0.00788146	0.0117554	-1.90676e-06
BACH2	1.20044e-93	1.62521e-91	1.02255e-05	1.04633e-18	2.86845e-18	-2.9627e-06	2.84551e-22	1.19241e-21	-3.42742e-06	0.9597	0.96795	2.88722e-08	1.35811e-13	3.85529e-13	4.72802e-06
BARX1	4.15381e-30	1.7283e-29	4.0396e-06	1.24137e-37	7.0478e-37	2.64452e-06	8.15783e-48	1.07148e-46	-3.09003e-06	0.455785	0.531246	2.48991e-07	4.14011e-23	1.13853e-21	-4.71405e-06
BATF	1.59022e-30	2.01352e-29	8.4813e-06	2.54349e-08	5.54715e-08	2.52049e-06	3.04472e-09	1.03052e-08	-3.17222e-06	1.14785e-07	2.52527e-06	-6.50745e-06	2.01448e-06	2.83639e-06	-5.19612e-06
BCL11A	2.61603e-23	1.30802e-22	5.655e-06	3.87869e-30	3.77154e-29	-3.30216e-06	4.44584e-09	9.9932e-09	1.71513e-06	1.49065e-06	1.45752e-05	-3.01497e-06	0.00904747	0.0107229	-1.28582e-06
BCL6	6.05175e-53	1.6138e-51	7.16301e-06	1.52494e-07	2.45779e-07	1.41512e-06	3.06048e-21	1.27641e-20	-2.71645e-06	3.88217e-08	1.05117e-06	-3.53179e-06	2.9027e-09	8.18712e-09	-3.66848e-06
BCL6B	1.27822e-39	2.12233e-38	8.07002e-06	1.86291e-33	9.70038e-33	-4.29485e-06	0.242872	0.259063	4.91211e-07	2.45786e-07	4.15946e-06	-5.10051e-06	7.49058e-08	1.94446e-07	3.8423e-06
BHLHE40	3.09828e-12	7.86865e-12	1.82063e-06	3.19402e-116	1.33844e-114	-5.10348e-06	7.36569e-105	1.8005e-103	5.02483e-06	0.0673355	0.0987587	-9.10545e-07	3.90302e-07	7.0672e-07	-2.21586e-06
BHLHE41	0.063496	0.0700645	9.83745e-07	2.89976e-89	8.36653e-88	-7.88247e-06	4.93363e-53	3.6484e-52	6.64e-06	6.80555e-06	5.95908e-05	3.96259e-06	0.0209466	0.0306196	-1.49768e-06
BPTF	3.03954e-40	2.62235e-39	-5.09989e-06	4.17422e-68	8.4444e-67	6.15635e-06	0.654127	0.66547	1.70237e-07	0.0607673	0.113777	-9.58853e-07	9.10188e-21	1.33494e-19	-1.13023e-05
BRCA1	0.0111991	0.015947	2.86646e-06	5.07129e-23	2.23137e-22	-7.16199e-06	2.96708e-27	2.69179e-26	8.97075e-06	0.0205452	0.0346489	-4.18144e-06	1.68875e-05	3.76704e-05	-7.35734e-06
CBFB	1.66383e-23	5.61085e-23	5.21122e-06	1.40521e-44	9.09252e-44	6.58934e-06	1.53602e-99	5.87695e-98	-1.09739e-05	0.44158	0.519853	5.25568e-07	9.99098e-12	2.52645e-11	6.33773e-06
CEBPA	1.44485e-47	1.0091e-46	8.80281e-06	7.06823e-63	6.41242e-62	7.16522e-06	2.99999e-83	7.76467e-82	-8.11463e-06	6.68782e-07	6.92386e-06	-3.52761e-06	3.09409e-16	1.1345e-15	-6.81212e-06
CEBPB	3.81144e-39	2.05142e-38	1.09203e-05	9.62423e-44	6.04952e-43	6.19802e-06	5.67166e-91	1.69188e-89	-9.40059e-06	0.0798459	0.114251	-1.36171e-06	2.45492e-11	6.00091e-11	-4.66691e-06
CEBPD	0.788459	0.788459	-9.74283e-08	1.01198e-174	2.22635e-172	-1.04106e-05	3.01377e-147	3.31514e-145	1.05852e-05	0.0026399	0.00712612	1.88158e-06	3.19288e-09	8.9198e-09	-2.90372e-06
CEBPG	2.08883e-35	3.06361e-34	8.6923e-06	0.00248431	0.00290524	1.16977e-06	3.42715e-10	7.82333e-10	-2.35043e-06	4.58728e-06	3.15376e-05	-3.36752e-06	1.6795e-14	1.05569e-13	-6.55605e-06
CEBPZ	0.00172875	0.00254399	-1.51411e-06	4.49743e-75	1.02798e-73	-7.79244e-06	3.03547e-17	7.91471e-17	3.69917e-06	0.169901	0.22568	9.53127e-07	9.5501e-24	7.28045e-22	1.40609e-05
CREB1	0.0412909	0.0573123	1.07302e-06	3.09066e-95	9.8901e-94	-7.01086e-06	2.49698e-43	1.44562e-42	5.30018e-06	0.728074	0.765021	2.5896e-07	0.000333363	0.000708597	3.055e-06
CREB3	6.17748e-52	1.53132e-50	8.59991e-06	1.38363e-35	7.46992e-35	-4.59461e-06	8.38483e-13	1.52451e-12	2.63299e-06	0.584179	0.652797	-4.10919e-07	4.37752e-18	2.91835e-17	-6.87162e-06
CREB3L1	2.35988e-09	4.25551e-09	2.77593e-06	1.25948e-185	3.16669e-183	-1.0782e-05	2.38177e-71	2.49519e-70	7.30445e-06	0.18478	0.241794	8.32072e-07	1.84386e-10	5.60482e-10	5.34965e-06
CREB3L2	6.51455e-25	3.53877e-24	4.41835e-06	1.32166e-92	4.08091e-91	-8.62429e-06	6.25423e-06	9.72389e-06	1.97971e-06	0.367407	0.44139	6.05414e-07	3.09637e-24	3.40535e-22	1.34513e-05
CREB5	3.93481e-15	1.07368e-14	2.64849e-06	7.88897e-60	1.36123e-58	-4.06854e-06	4.69551e-53	3.50174e-52	4.00263e-06	0.127067	0.176092	-6.39004e-07	1.59171e-08	3.16902e-08	-3.65941e-06
CREM	1.05787e-07	2.38698e-07	2.37704e-06	3.90312e-11	2.7478e-10	-1.43058e-06	2.62385e-05	3.21811e-05	-1.06972e-06	3.48084e-06	2.58715e-05	2.07805e-06	8.17661e-08	2.38698e-07	2.57981e-06
CTCFL	5.81879e-35	8.25893e-34	-1.67183e-05	0.000908555	0.00135055	2.82228e-06	0.276701	0.294256	-1.00769e-06	4.248e-06	3.95991e-05	1.08255e-05	4.10226e-11	1.94086e-10	1.08895e-05
DBP	4.63013e-40	3.95584e-39	1.61307e-05	7.38192e-132	4.19102e-130	-1.79818e-05	3.42439e-29	1.07432e-28	8.84752e-06	9.68692e-07	8.74307e-06	-6.78343e-06	1.91575e-11	4.7091e-11	8.94875e-06
DDIT3	2.44557e-87	2.86946e-85	-5.83865e-06	8.59958e-60	7.34721e-59	4.85291e-06	0.065857	0.0724427	5.90422e-07	0.00929331	0.0214087	1.21593e-06	1.86635e-19	1.73798e-18	-9.25297e-06
DLX3	2.6612e-22	2.53173e-21	-6.18616e-06	0.999672	0.999672	1.61586e-10	0.563779	0.72533	2.10278e-07	0.313934	0.640685	9.62813e-07	1.90081e-16	1.46729e-15	7.97413e-06
DNMT1	2.90455e-41	5.27011e-40	3.81192e-05	0.14229	0.150861	-2.02653e-06	1.69179e-27	7.75406e-27	-1.77112e-05	2.88276e-06	2.18692e-05	-1.45392e-05	8.8131e-10	2.55958e-09	1.74794e-05
E2F2	4.62073e-48	9.91766e-47	1.22491e-05	1.69331e-30	8.32464e-30	-4.64584e-06	4.80645e-05	7.29255e-05	-1.88848e-06	3.83786e-05	0.000156539	-3.43257e-06	4.46631e-09	1.21871e-08	4.84891e-06
E2F4	0.000529402	0.00157923	3.44223e-06	0.0784269	0.0860009	8.89665e-07	3.50381e-06	2.2024e-05	-2.74426e-06	0.0562177	0.0860009	-2.06425e-06	0.0276089	0.0527596	2.53484e-06
E2F6	2.61907e-19	7.72121e-19	5.94257e-06	5.25161e-93	8.25253e-92	1.30191e-05	4.09169e-122	3.79019e-120	-1.57225e-05	0.631726	0.692734	-4.70428e-07	0.113053	0.154483	1.1848e-06
E2F8	1.31436e-18	2.80737e-18	-3.57359e-06	7.2945e-117	3.1313e-115	-7.86754e-06	7.8663e-111	2.23301e-109	7.31746e-06	0.445448	0.520923	-3.46253e-07	1.14501e-28	6.71737e-26	6.84157e-06
EBF1	1.34192e-29	1.64013e-28	-1.40941e-05	3.51347e-10	8.02038e-10	-4.26886e-06	8.22841e-26	3.60249e-25	8.17558e-06	3.45415e-05	0.000180932	6.86843e-06	0.0136763	0.0161546	2.80531e-06
EGR2	1.33596e-08	2.34192e-08	1.83694e-06	5.74997e-22	2.48038e-21	2.59839e-06	1.33179e-66	2.41645e-65	-5.32785e-06	0.0295077	0.0476455	1.09333e-06	5.20454e-13	1.9448e-12	5.32402e-06
EGR3	0.178719	0.318688	-8.74042e-07	3.04914e-15	2.35372e-14	2.85928e-06	5.43481e-12	1.92848e-11	-2.80197e-06	0.240871	0.378511	8.37012e-07	0.363226	0.380523	7.01822e-07
ELF1	0.631008	0.647565	1.88702e-07	1.53015e-143	1.49614e-141	9.00286e-06	3.47597e-106	8.73959e-105	-7.46543e-06	0.0737905	0.134165	-8.38018e-07	3.4893e-14	1.43151e-13	-3.76509e-06
ELF2	1.18465e-34	8.20859e-34	7.10882e-06	1.08619e-44	1.41607e-43	-6.27177e-06	4.04432e-29	1.26206e-28	4.9205e-06	0.704641	0.749645	3.54381e-07	8.22644e-17	3.35151e-16	-7.35144e-06
ELF3	3.27054e-45	6.54108e-44	5.49182e-06	3.91148e-29	1.87071e-28	-3.22307e-06	2.87234e-18	5.69292e-18	2.47841e-06	0.709596	0.752343	-1.97845e-07	8.25722e-19	5.69292e-18	-6.10915e-06
ELF4	0.754155	0.760638	1.96742e-07	7.80961e-21	3.30407e-20	-4.69307e-06	6.21704e-44	7.29466e-43	7.68447e-06	0.0094376	0.0216278	-3.53659e-06	3.63075e-09	1.00474e-08	-7.41941e-06
ELF5	0.000465465	0.000928819	2.10847e-06	1.83655e-15	7.11967e-15	4.50126e-06	0.009088	0.0102204	1.6141e-06	0.00122068	0.00353356	-3.10753e-06	3.57991e-19	9.13136e-18	-1.99898e-05
ELK1	0.128078	0.138293	-9.19284e-07	1.25523e-16	1.00877e-15	-4.14605e-06	0.0069964	0.0099275	1.4806e-06	0.000449114	0.00189554	-3.92118e-06	6.78768e-15	4.4911e-14	1.29369e-05
ELK3	2.73841e-46	1.86807e-45	-7.85654e-06	5.0888e-73	5.52858e-72	-7.11063e-06	1.14306e-104	5.43728e-103	9.74198e-06	3.60141e-07	5.28207e-06	3.8219e-06	0.571399	0.588107	-3.11534e-07
ELK4	0.161242	0.17304	2.18393e-06	8.39208e-65	1.58818e-63	1.59059e-05	4.25227e-40	2.36835e-39	-1.43646e-05	0.0434358	0.10812	-4.29541e-06	0.0771583	0.10812	-3.32916e-06
ENO1	2.93689e-111	5.16893e-109	-1.00382e-05	2.18907e-125	1.13317e-123	8.01543e-06	7.24114e-12	1.27444e-11	-2.49496e-06	1.01242e-07	2.02021e-06	3.32281e-06	1.08386e-16	5.83364e-16	-4.56605e-06
EPAS1	9.95644e-06	1.59303e-05	2.45428e-06	1.30421e-23	5.82592e-23	3.66023e-06	4.65658e-59	7.51888e-58	-6.3356e-06	0.00347642	0.00724083	-1.77036e-06	4.51283e-14	1.82588e-13	6.69514e-06
ERG	1.43222e-124	6.30175e-122	-4.4422e-06	4.45713e-79	5.2297e-78	3.42987e-06	0.304822	0.323184	1.97659e-07	0.0469136	0.0913362	5.02098e-07	1.62144e-23	7.31728e-22	-5.04826e-06
ESR1	2.576e-12	4.94953e-12	-5.54381e-06	4.99614e-23	2.20935e-22	-5.51982e-06	1.84638e-53	2.77746e-52	9.89565e-06	0.000311716	0.000844031	3.5023e-06	1.38147e-14	5.83065e-14	-9.07828e-06
ESRRA	2.18498e-105	4.80696e-103	-1.03613e-05	5.80405e-46	3.84027e-45	4.40151e-06	0.00360702	0.00414925	9.42216e-07	1.11505e-07	2.52527e-06	3.27179e-06	1.6229e-12	5.73556e-12	-3.77521e-06
ESRRG	1.09979e-45	1.11243e-44	1.00979e-05	3.6005e-30	1.1735e-29	5.55975e-06	2.5463e-107	1.31808e-105	-1.1478e-05	0.0195242	0.0335245	-1.58885e-06	1.0505e-09	2.26579e-09	5.50047e-06
ETS1	1.17288e-08	2.06426e-08	-4.21051e-06	1.22263e-41	7.31917e-41	9.68282e-06	3.6315e-73	7.89067e-72	-1.41084e-05	0.701084	0.749645	4.45433e-07	5.57741e-20	6.29247e-19	2.12169e-05
ETS2	1.1304e-11	2.85849e-11	2.46663e-06	7.07008e-131	3.88854e-129	-6.43005e-06	1.10618e-81	1.37104e-80	5.71682e-06	0.353107	0.425664	-5.63632e-07	0.00218628	0.0033753	-1.55988e-06
ETV5	0.127529	0.138124	7.24206e-07	6.53039e-157	9.5779e-155	1.20027e-05	2.28349e-92	3.52538e-91	-9.37711e-06	9.15374e-05	0.000394867	2.13839e-06	4.0632e-24	3.40535e-22	-1.03282e-05
ETV6	1.54674e-07	1.04301e-06	5.24149e-06	5.84957e-07	1.85835e-06	-2.82995e-06	0.0115749	0.0216261	1.62194e-06	0.0532305	0.102277	-3.29917e-06	0.281612	0.300386	-1.5989e-06
ETV7	1.07578e-72	3.26444e-71	9.64966e-06	6.05211e-138	4.43821e-136	-8.95954e-06	4.13319e-29	1.28296e-28	4.18354e-06	1.64887e-06	1.26175e-05	-3.13319e-06	3.03269e-07	5.55993e-07	2.51288e-06
FLI1	1.71401e-29	2.0662e-28	6.51696e-06	1.46499e-15	2.86488e-15	-3.42734e-06	1.69017e-16	4.32999e-16	3.46829e-06	0.457869	0.531914	6.5698e-07	9.13804e-22	3.31583e-20	-1.09488e-05
FOS	1.66692e-36	1.23268e-35	2.22667e-05	5.14034e-15	1.31689e-14	7.83002e-06	1.37119e-46	1.72378e-45	-1.63254e-05	1.44656e-07	3.0309e-06	-1.23312e-05	0.0225825	0.0262345	4.40964e-06
FOSB	8.33346e-24	8.57712e-23	8.36686e-06	0.0951065	0.102378	-7.23767e-07	1.99332e-14	7.40134e-14	-3.42643e-06	9.56777e-07	1.09288e-05	-4.7098e-06	6.19296e-06	1.09288e-05	4.4947e-06
FOXA1	0.0353658	0.0393948	-6.70192e-07	1.3094e-27	6.16186e-27	-2.07614e-06	1.27737e-50	1.74277e-49	3.21593e-06	0.0205728	0.0393948	7.5019e-07	1.75567e-11	5.78647e-11	-3.46839e-06
FOXA2	0.0800304	0.110042	-9.09945e-07	6.42423e-12	4.61496e-11	2.04877e-06	0.82669	0.829045	7.49086e-08	0.00787797	0.0249824	-1.97317e-06	7.4702e-05	0.00024529	-3.6398e-06
FOXC1	4.36881e-38	6.80452e-37	-8.97648e-06	3.01571e-31	1.50786e-30	4.16212e-06	2.03442e-08	3.37791e-08	-2.22145e-06	0.0102529	0.0186996	2.32919e-06	6.1855e-12	2.12212e-11	5.87171e-06
FOXF1	1.03795e-51	2.53721e-50	-1.52174e-05	3.22596e-07	6.90716e-07	2.99108e-06	0.000143759	0.000213696	2.07305e-06	0.300965	0.372607	1.33786e-06	8.10154e-10	3.54694e-09	6.04899e-06
FOXF2	8.06804e-49	1.77497e-47	9.72644e-06	6.77496e-19	2.79904e-18	-3.26653e-06	0.218748	0.23404	4.26584e-07	0.000101528	0.000416351	-3.32839e-06	1.39e-07	3.48489e-07	-3.19773e-06
FOXI1	6.22337e-30	2.55318e-29	8.07335e-06	2.35135e-123	5.5924e-122	1.50568e-05	7.11069e-173	1.25148e-169	-1.94582e-05	0.14824	0.200694	-1.07925e-06	1.20321e-07	2.29183e-07	4.10181e-06
FOXJ1	1.20746e-78	5.05983e-77	-9.9113e-06	0.00178597	0.00209554	-1.17071e-06	1.62836e-79	3.92591e-78	7.86809e-06	2.01346e-06	1.7371e-05	2.27636e-06	3.20511e-20	3.77791e-19	-8.49364e-06
FOXJ2	9.19162e-67	4.62207e-65	1.17943e-05	1.311e-53	1.03935e-52	-5.59398e-06	0.000786033	0.00114143	1.3753e-06	2.41658e-06	2.53165e-05	-4.01055e-06	0.00711958	0.00852413	-1.53792e-06
FOXJ3	2.18472e-35	1.05926e-34	6.17937e-06	1.06959e-55	8.71519e-55	5.38921e-06	2.26336e-59	3.68844e-58	-6.17694e-06	1.34154e-06	1.07323e-05	-4.01163e-06	7.29642e-09	1.46595e-08	-3.07355e-06
FOXK1	6.5799e-07	1.0884e-06	4.20042e-06	2.37384e-31	1.1937e-30	-8.14488e-06	5.57778e-56	8.68751e-55	1.27303e-05	1.23123e-06	1.03405e-05	-7.37032e-06	7.86087e-16	3.66009e-15	-1.57872e-05
FOXL2	4.85942e-07	1.0758e-06	2.35098e-06	2.09911e-61	3.76983e-60	-6.79702e-06	3.28424e-05	5.01759e-05	1.69367e-06	0.404897	0.479877	-4.73275e-07	6.69959e-24	6.55071e-22	1.26955e-05
FOXM1	1.90595e-14	5.15279e-14	3.95347e-06	1.89696e-155	2.38475e-153	-1.0225e-05	6.53905e-96	1.12831e-94	8.5009e-06	0.00084215	0.00247031	-2.25364e-06	0.429941	0.446429	5.14417e-07
FOXN3	1.27816e-32	5.72409e-32	8.08918e-06	4.71165e-87	6.47852e-86	9.38396e-06	1.1644e-147	3.41558e-145	-1.36605e-05	0.19221	0.249661	-6.65852e-07	2.23008e-06	3.89379e-06	2.83022e-06
FOXO1	1.68431e-22	5.3996e-22	5.91947e-06	1.02171e-52	7.7509e-52	6.36212e-06	2.55965e-58	4.09545e-57	-7.61589e-06	1.96432e-08	9.57004e-07	-5.55712e-06	0.715968	0.728383	2.08766e-07
FOXO3	1.63438e-34	2.22986e-33	-1.20693e-05	6.08039e-23	2.66206e-22	4.0655e-06	0.817321	0.821992	1.07859e-07	0.150664	0.253993	1.25999e-06	1.77754e-07	4.43754e-07	4.2728e-06
FOXO4	0.405497	0.422293	-2.45195e-07	2.1507e-148	2.36577e-146	6.61784e-06	2.46144e-123	1.27416e-121	-6.6542e-06	0.22526	0.357814	-4.93284e-07	7.61578e-06	1.73849e-05	1.48617e-06
FOXP1	3.90333e-22	1.82709e-21	8.48719e-06	2.18795e-41	2.58443e-40	-7.51344e-06	1.22962e-20	3.40271e-20	5.96179e-06	2.23141e-05	0.000122727	-5.86853e-06	0.00611802	0.00737515	-3.7125e-06
FOXP3	0.749565	0.758181	-1.95483e-07	0.429957	0.556414	-3.10543e-07	1.92231e-07	6.17383e-07	-2.17041e-06	0.023557	0.0648831	-2.21755e-06	2.46927e-17	4.34592e-16	1.01447e-05
FOXQ1	2.25971e-66	1.07489e-64	9.78224e-06	1.88716e-14	4.75165e-14	2.65184e-06	3.15482e-64	2.8329e-63	-6.22415e-06	5.4813e-08	1.72269e-06	-4.21696e-06	0.452057	0.468012	3.46708e-07
FUBP1	2.54537e-40	4.4355e-39	1.54507e-05	0.0244166	0.0342143	1.27652e-06	5.43574e-32	2.64279e-31	-7.4201e-06	0.000166289	0.000806252	-4.87123e-06	0.667661	0.683188	4.14167e-07
GATA2	0.639963	0.654846	-2.54774e-07	1.023e-15	8.07391e-15	2.60652e-06	9.75907e-08	3.15735e-07	-2.05488e-06	6.63362e-07	1.15398e-05	-4.36352e-06	5.96546e-05	9.83073e-05	2.48779e-06
GATA3	2.4778e-83	2.56525e-81	1.60598e-05	5.21528e-16	1.04306e-15	-4.87689e-06	5.88376e-23	2.48928e-22	-6.35891e-06	7.59477e-08	1.78224e-06	-5.44839e-06	2.83912e-22	7.93152e-21	1.5881e-05
GATA4	6.90403e-21	6.29591e-20	-3.11643e-06	1.09597e-11	2.61369e-11	1.5348e-06	5.21657e-08	8.53268e-08	-1.19489e-06	0.12215	0.169948	-7.60958e-07	6.01427e-18	5.75278e-17	4.43889e-06
GLI1	3.53528e-131	1.55552e-128	-8.76844e-06	3.19164e-145	3.30429e-143	8.08706e-06	7.25242e-16	1.38141e-15	-2.7772e-06	0.0162893	0.0289587	1.33997e-06	6.57795e-17	3.6066e-16	-4.16136e-06
GLI2	3.44703e-16	9.53896e-16	-3.85883e-06	1.58007e-55	2.55131e-54	5.40396e-06	7.51689e-51	5.16786e-50	-5.70069e-06	0.00839416	0.0157167	2.44805e-06	2.83677e-10	6.36827e-10	5.28529e-06
GLI3	7.94485e-10	1.46265e-09	2.19849e-06	6.14135e-194	1.80146e-191	-9.92128e-06	6.77889e-88	9.46893e-87	7.17106e-06	0.000551379	0.0013668	2.03932e-06	1.24714e-12	4.43426e-12	2.94762e-06
GLIS2	0.400174	0.520923	-2.93847e-07	7.35458e-68	1.45439e-66	-4.49001e-06	2.94866e-46	1.81456e-45	4.24502e-06	0.444725	0.520923	-5.10478e-07	0.0166096	0.0325895	1.27418e-06
GLIS3	8.49953e-28	9.77724e-27	-6.67916e-06	1.39995e-13	2.63239e-13	3.05614e-06	1.18275e-15	2.97802e-15	-3.17176e-06	0.018514	0.0319457	2.44982e-06	2.69397e-17	2.34722e-16	8.80535e-06
GRHL1	5.30564e-31	6.91699e-30	1.22244e-05	0.0948734	0.102378	1.3381e-06	0.00498289	0.00952213	2.34388e-06	0.0175134	0.0383378	-3.52121e-06	1.23232e-20	2.5745e-19	-2.75274e-05
GSC	8.66398e-06	1.85506e-05	-2.46087e-06	3.53078e-139	1.35091e-137	-1.13763e-05	5.2317e-149	1.84156e-146	1.23137e-05	0.704922	0.912849	-2.35617e-07	0.907662	0.912849	-6.75456e-08
HES1	2.07891e-82	9.14719e-81	1.11223e-05	1.45467e-133	8.53407e-132	-1.05954e-05	1.80621e-07	2.91111e-07	2.47951e-06	0.0298666	0.0480048	-1.37704e-06	7.91294e-20	8.45587e-19	9.44001e-06
HES2	1.0199e-24	1.09452e-23	3.56433e-06	2.31192e-12	5.67502e-12	-1.45859e-06	6.03626e-12	1.06665e-11	-1.59065e-06	0.000218136	0.000624258	-1.31405e-06	8.17678e-20	1.28492e-18	5.37459e-06
HEY1	8.38959e-14	3.35583e-13	-2.11942e-06	0.0461074	0.0511981	-3.84265e-07	5.37457e-25	4.68279e-24	2.07206e-06	0.000104088	0.000416351	1.58561e-06	1.04009e-13	3.98815e-13	-3.57375e-06
HEY2	5.08284e-19	2.2034e-18	-3.81419e-06	1.1864e-05	1.46531e-05	-1.2349e-06	1.70249e-31	1.62846e-30	3.71012e-06	1.66682e-07	3.18869e-06	3.1071e-06	4.91376e-14	1.97448e-13	-4.87467e-06
HIC1	0.304306	0.398496	4.69149e-07	0.0814657	0.147967	-5.00787e-07	0.00738376	0.020826	8.04191e-07	0.619118	0.683164	2.36172e-07	0.000755437	0.00476548	-1.93948e-06
HIC2	1.00726e-30	4.31333e-30	-6.69121e-06	1.23014e-34	6.52125e-34	-3.7029e-06	1.32276e-63	2.32806e-62	5.94736e-06	8.03863e-05	0.0003537	2.25623e-06	0.0836211	0.0934432	7.66091e-07
HIF1A	8.95119e-09	2.11748e-08	3.56769e-06	1.48539e-24	6.70328e-24	3.29562e-06	2.77985e-51	3.85239e-50	-5.76237e-06	0.0783455	0.112562	-9.7487e-07	1.22321e-07	2.31988e-07	3.62057e-06
HIVEP1	8.34537e-40	4.70764e-39	9.16603e-06	1.58776e-66	1.55248e-65	8.67715e-06	9.4723e-119	7.57784e-117	-1.08585e-05	0.822221	0.843796	-1.70668e-07	5.17255e-19	3.13346e-18	-6.0636e-06
HIVEP2	5.64325e-52	1.41887e-50	-8.23621e-06	3.95766e-05	4.85399e-05	-1.54604e-06	2.34088e-50	1.58459e-49	6.41168e-06	1.38754e-08	7.73481e-07	4.23104e-06	1.99563e-17	1.19466e-16	-6.80494e-06
HLTF	2.05504e-05	4.33678e-05	-3.80916e-06	6.32205e-19	5.24849e-18	-4.88601e-06	5.01981e-05	7.5901e-05	2.36902e-06	0.134519	0.184244	1.84486e-06	2.65185e-16	1.96103e-15	1.19856e-05
HMG20B	1.21093e-56	3.94675e-55	1.06601e-05	0.125735	0.133713	6.17231e-07	5.65951e-34	2.87883e-33	-5.73385e-06	1.12245e-08	7.73481e-07	-5.36029e-06	3.14425e-11	1.01353e-10	4.77289e-06
HNF1A	1.8647e-53	1.70931e-52	2.47303e-06	1.87737e-204	6.60833e-202	-4.53969e-06	4.33139e-96	7.62324e-95	3.47574e-06	4.17028e-05	0.000208461	-1.15433e-06	0.237204	0.255339	2.23922e-07
HNF1B	1.75028e-62	3.50056e-61	-2.17247e-05	5.25058e-36	1.90144e-35	-1.00622e-05	2.63206e-127	3.08829e-125	2.07227e-05	0.000332268	0.000886989	3.71559e-06	6.97742e-07	1.24799e-06	-5.22003e-06
HNF4G	8.40932e-45	5.54322e-44	-8.99721e-06	5.41114e-47	3.63496e-46	-5.75057e-06	7.49898e-108	3.99946e-106	9.68568e-06	7.66318e-05	0.000340586	2.8886e-06	0.0019111	0.00237706	-1.87973e-06
HOXA1	1.82117e-49	4.1093e-48	-6.6742e-06	0.72356	0.740387	-7.93804e-08	1.10687e-27	5.0997e-27	2.5909e-06	0.000153676	0.000764036	1.95722e-06	0.206918	0.279275	4.45388e-07
HOXA2	3.05836e-128	1.79424e-125	8.117e-06	3.90741e-07	6.25186e-07	-1.34434e-06	1.20525e-39	6.54706e-39	-3.68151e-06	5.14209e-05	0.000194625	-1.74939e-06	5.3242e-18	3.43245e-17	5.17425e-06
HOXA3	6.42001e-14	2.57973e-13	-5.1602e-06	0.0480142	0.0664347	9.72785e-07	1.2909e-05	2.65729e-05	-2.06563e-06	0.514053	0.589403	-7.75111e-07	2.56285e-19	6.9394e-18	1.21566e-05
HOXA9	0.00235314	0.00276102	1.64212e-06	5.3391e-26	2.47285e-25	4.26422e-06	8.3559e-52	1.17651e-50	-6.78172e-06	0.000159329	0.000589115	-3.58468e-06	1.92259e-17	1.1628e-16	8.99846e-06
HOXB13	7.10991e-62	2.78077e-60	-3.97408e-06	5.72644e-07	9.12911e-07	9.9063e-07	2.84913e-37	1.51038e-36	2.77129e-06	0.216552	0.278198	-3.40233e-07	8.28331e-19	6.3111e-18	-5.70751e-06
HOXB6	2.71843e-09	4.88208e-09	2.64791e-06	6.21274e-99	1.01245e-97	-7.11293e-06	2.71608e-102	1.16593e-100	7.4307e-06	0.155368	0.208738	-8.99292e-07	3.17029e-14	1.30979e-13	-4.94773e-06
HOXB7	7.97799e-17	2.23944e-16	2.02752e-06	2.48162e-28	1.18045e-27	2.09e-06	1.90705e-77	4.41634e-76	-3.99875e-06	0.045575	0.0716178	-7.47201e-07	3.93567e-16	1.39653e-15	3.87633e-06
HOXB9	3.13007e-37	2.37454e-36	-8.37062e-06	0.00636221	0.0072711	-1.19914e-06	2.00705e-54	3.04519e-53	7.80898e-06	0.000599056	0.00183477	-2.88316e-06	7.51134e-11	2.33156e-10	-6.25107e-06
HOXC10	1.03019e-100	8.24156e-99	1.06665e-05	3.98245e-12	9.6147e-12	2.5138e-06	4.54448e-104	2.05084e-102	-8.3194e-06	0.00500942	0.0100761	-1.37621e-06	1.71643e-11	4.29108e-11	3.82152e-06
HOXC13	4.9873e-22	1.54809e-21	-5.66586e-06	1.18193e-90	3.467e-89	9.90899e-06	1.08396e-39	5.92475e-39	-6.77856e-06	0.0460799	0.0901119	-1.94448e-06	0.10017	0.110187	1.04565e-06
HOXC6	0.00355135	0.00514011	1.51414e-06	0.402768	0.41945	3.11478e-07	1.69635e-12	6.09301e-12	-2.83731e-06	1.64827e-05	0.000127235	-4.03418e-06	3.13041e-19	8.10223e-18	9.25034e-06
HOXC8	9.61109e-41	1.70864e-39	-5.12057e-06	2.0187e-09	6.80633e-09	1.22384e-06	5.91769e-08	1.28582e-07	1.06517e-06	0.536957	0.609706	2.76797e-07	0.39134	0.510949	3.09382e-07
HOXC9	1.44537e-55	4.46291e-54	-1.76874e-05	0.48356	0.497699	-4.52984e-07	2.61766e-20	1.07642e-19	5.51668e-06	0.00818079	0.0192489	3.78505e-06	7.20318e-12	2.4569e-11	7.47713e-06
HOXD10	8.53984e-06	1.37638e-05	1.72954e-06	3.83268e-06	7.97343e-06	-1.54158e-06	4.20897e-08	1.38723e-07	-1.8628e-06	0.0624896	0.0932048	-1.35196e-06	1.10628e-21	7.48868e-20	9.35244e-06
HOXD13	2.36677e-28	2.75862e-27	6.24449e-06	2.70196e-12	6.60479e-12	2.46133e-06	3.24206e-17	1.26239e-16	-3.52562e-06	1.31662e-06	1.34154e-05	-4.69938e-06	0.00108195	0.00136016	-1.96082e-06
HSF1	3.7923e-09	6.78297e-09	1.76604e-06	1.27533e-34	1.34406e-33	-1.97746e-06	4.9342e-26	2.17105e-25	1.91495e-06	0.00174517	0.00388797	1.03312e-06	3.7392e-16	1.79809e-15	-3.53688e-06
HSF2	1.02762e-20	3.10757e-20	2.70955e-06	1.47748e-51	1.07453e-50	3.18879e-06	2.18895e-116	1.60523e-114	-5.48999e-06	0.00228426	0.00499417	1.1266e-06	1.13704e-11	2.85884e-11	2.62971e-06
HSF4	1.39394e-22	4.54322e-22	-5.58409e-06	3.87196e-39	2.21255e-38	-5.1789e-06	5.6602e-61	9.5788e-60	6.25278e-06	0.521466	0.595961	3.33717e-07	1.77306e-09	3.8056e-09	4.33524e-06
ID4	0.000254048	0.000371774	-1.90771e-06	2.46706e-64	2.30959e-63	-8.59808e-06	8.35623e-95	2.7749e-93	1.18548e-05	0.000118292	0.000371774	3.39571e-06	1.69246e-19	1.60147e-18	-1.12034e-05
IRF1	9.62926e-50	2.20097e-48	1.21719e-05	3.98541e-42	2.43553e-41	-6.96173e-06	3.75277e-14	9.25052e-14	4.45198e-06	1.0617e-07	2.02021e-06	-6.72619e-06	8.278e-08	1.59751e-07	-5.4849e-06
IRF2	0.645629	0.762754	-2.48962e-07	0.013811	0.0392055	-8.88328e-07	0.441073	0.762754	-2.84894e-07	0.721583	0.762754	3.17627e-07	0.000717232	0.00454075	3.82811e-06
IRF3	6.46553e-83	5.98912e-81	-6.94004e-06	6.1086e-21	1.73966e-20	3.39767e-06	1.35325e-20	2.79544e-20	3.59079e-06	0.858644	0.873534	-9.72211e-08	2.03848e-22	9.44139e-21	-1.15904e-05
IRF4	1.57717e-12	4.05821e-12	2.64177e-06	2.97653e-12	5.43432e-12	-1.89515e-06	5.42839e-32	5.28558e-31	3.40672e-06	1.85111e-06	1.32978e-05	-2.68682e-06	2.28994e-16	1.72235e-15	-6.84198e-06
IRF5	8.74025e-05	0.000134465	2.40126e-06	8.27695e-15	3.16683e-14	-3.13648e-06	1.58473e-19	1.27941e-18	4.4075e-06	2.17501e-08	1.27601e-06	-6.33144e-06	0.000436162	0.000554257	-2.7555e-06
IRF7	1.52805e-22	4.95279e-22	6.8381e-06	5.55145e-118	1.25264e-116	1.28624e-05	2.15312e-147	5.41355e-145	-1.4808e-05	3.52794e-06	2.58715e-05	-3.65186e-06	0.982226	0.982226	1.54965e-08
IRF8	1.66413e-23	1.68325e-22	5.49091e-06	0.0321856	0.037699	-8.32232e-07	4.79759e-08	1.05022e-07	2.1071e-06	0.022598	0.037699	-2.09774e-06	4.95526e-21	1.24589e-19	-1.08338e-05
IRF9	3.57245e-22	1.12077e-21	5.40022e-06	3.55637e-44	2.28439e-43	4.7822e-06	1.26207e-63	2.24367e-62	-5.54778e-06	5.70033e-07	6.27037e-06	-2.85549e-06	3.01583e-07	5.55216e-07	-2.97454e-06
IRX1	1.37079e-30	8.74129e-30	7.29577e-06	0.00533491	0.0061169	1.27828e-06	1.98294e-45	2.40688e-44	-7.36697e-06	2.19452e-06	1.82187e-05	-3.99176e-06	1.18106e-20	1.68997e-19	1.19715e-05
IRX5	2.51455e-50	2.9504e-49	8.61723e-06	0.0195827	0.0275285	8.50085e-07	1.04785e-60	1.7564e-59	-6.03082e-06	0.0756409	0.109121	-1.06812e-06	4.49602e-09	1.22114e-08	4.53224e-06
JDP2	8.92344e-40	1.49574e-38	1.73158e-05	8.73364e-15	2.21807e-14	-6.784e-06	8.42098e-12	1.47619e-11	-6.42564e-06	7.19313e-05	0.000258366	-7.47478e-06	1.06866e-19	1.62142e-18	2.18672e-05
JUN	1.55999e-12	4.04952e-12	2.62046e-06	2.54673e-86	3.44789e-85	5.2439e-06	5.95462e-91	1.74669e-89	-6.03245e-06	0.000268947	0.000939181	-2.1918e-06	0.099684	0.109996	8.35575e-07
KLF12	0.000144436	0.000219145	-5.48969e-06	0.0493429	0.0544473	1.85997e-06	4.40826e-06	1.38052e-05	4.79715e-06	1.16962e-05	9.53023e-05	1.05849e-05	2.15515e-17	3.83137e-16	-2.18129e-05
KLF13	0.0327772	0.0457841	-7.74267e-07	6.00861e-48	8.32689e-47	-3.99837e-06	1.77586e-29	8.4019e-29	3.45811e-06	0.0211527	0.0457841	1.67668e-06	0.085459	0.0951949	1.17559e-06
KLF3	8.585e-27	4.84282e-26	-8.2453e-06	6.31597e-37	7.08032e-36	6.62187e-06	0.0262164	0.0290194	-1.30133e-06	2.05542e-06	1.7392e-05	4.98759e-06	8.22531e-14	3.19571e-13	-8.17732e-06
KLF6	0.002741	0.00319481	-1.3485e-06	1.65338e-43	1.0319e-42	5.57427e-06	3.54178e-58	5.61579e-57	-7.01973e-06	0.000770914	0.00229191	-2.85647e-06	1.92253e-20	2.45192e-19	9.61304e-06
KLF8	1.97885e-05	4.19106e-05	-1.81175e-06	6.02992e-12	4.34945e-11	-2.09721e-06	1.07619e-05	3.33467e-05	1.58711e-06	4.30087e-05	0.000210265	3.2276e-06	0.00807186	0.00959896	1.53353e-06
LCOR	1.21211e-51	2.92236e-50	1.48928e-05	3.52823e-22	1.52948e-21	-4.92486e-06	0.715298	0.725605	-2.01551e-07	2.07046e-09	3.03668e-07	-7.50134e-06	0.681337	0.725605	-3.62661e-07
LIN54	3.82504e-10	7.10134e-10	3.65608e-06	3.74992e-56	3.11314e-55	8.26326e-06	8.95322e-93	2.8617e-91	-1.20075e-05	0.00136861	0.00312825	-3.33703e-06	5.27315e-18	3.43245e-17	1.00266e-05
MAFB	0.000708427	0.00105307	5.34038e-07	7.29126e-68	1.45439e-66	-1.97805e-06	7.28017e-45	4.38805e-44	1.6217e-06	0.000679435	0.00163809	-8.46493e-07	5.49445e-05	0.000121181	8.69719e-07
MAFF	3.33646e-26	1.23106e-25	-3.4405e-06	1.36337e-130	7.27132e-129	6.89941e-06	4.14684e-102	8.68861e-101	-6.3154e-06	0.607246	0.674292	-2.8327e-07	2.64185e-16	9.80514e-16	4.21672e-06
MAX	4.05084e-06	8.80183e-06	3.27277e-06	7.89101e-05	0.000120557	1.98409e-06	2.0533e-37	2.19019e-36	-6.61534e-06	0.879527	0.889637	1.65066e-07	1.08844e-13	6.21964e-13	9.99684e-06
MBD2	4.49133e-18	1.90018e-17	9.5892e-06	6.52656e-11	1.51941e-10	3.77999e-06	6.81939e-40	7.50133e-39	-8.79814e-06	0.00529973	0.0105396	-3.76127e-06	3.02768e-05	5.04613e-05	5.03169e-06
MECOM	1.16438e-18	3.33222e-18	7.01222e-06	2.03998e-141	1.7097e-139	-1.21057e-05	2.50822e-56	1.97074e-55	8.33927e-06	3.45639e-08	1.05117e-06	-5.08094e-06	3.09893e-09	6.52407e-09	4.63778e-06
MEF2A	9.23131e-47	6.37142e-46	9.46431e-06	1.16902e-106	2.05747e-105	1.37874e-05	3.61664e-166	3.18264e-163	-1.83618e-05	2.23844e-06	1.45913e-05	-3.8854e-06	6.74955e-09	1.36229e-08	4.7708e-06
MEF2B	2.82512e-16	5.89125e-16	-5.28116e-06	2.39998e-134	1.45654e-132	-1.42711e-05	1.38544e-104	3.20838e-103	1.22462e-05	0.217407	0.278281	9.14354e-07	9.34364e-28	2.7408e-25	1.26016e-05
MEF2D	4.60998e-06	9.9431e-06	-1.02278e-06	3.31779e-20	2.78062e-19	1.87452e-06	0.0254626	0.0353424	5.23482e-07	0.027085	0.0443437	-9.89892e-07	4.15604e-14	2.5398e-13	-5.19194e-06
MEIS1	5.25284e-37	7.9017e-36	5.45653e-06	2.82163e-27	1.32076e-26	-3.0972e-06	0.0060591	0.00690227	-8.66654e-07	1.66251e-07	3.18869e-06	-3.31908e-06	7.54196e-21	1.13452e-19	6.9708e-06
MESP1	2.87508e-59	5.16341e-58	-1.18734e-05	4.32797e-23	1.28236e-22	-5.11902e-06	7.49906e-111	4.39945e-109	1.20514e-05	0.0643516	0.0955771	1.43709e-06	6.65827e-09	1.35006e-08	-5.89674e-06
MITF	6.50909e-54	9.09207e-53	9.66461e-06	0.952793	0.955507	2.87399e-08	9.34725e-56	1.43054e-54	-8.05227e-06	1.40909e-05	8.37835e-05	-3.13234e-06	5.72569e-21	9.07858e-20	1.37724e-05
MLL	2.53823e-16	1.06364e-15	-4.97561e-06	6.87224e-16	1.82431e-15	-3.24445e-06	7.86866e-52	1.11684e-50	6.58618e-06	0.470046	0.544263	-6.72321e-07	0.00210587	0.00326262	-2.91191e-06
MLXIPL	2.63337e-06	5.74316e-06	2.00188e-06	6.29901e-44	7.97573e-43	-4.78181e-06	6.03091e-06	9.40993e-06	1.77497e-06	0.000238536	0.000677135	3.3435e-06	3.17687e-07	1.16002e-06	3.4371e-06
MNT	4.6634e-67	1.207e-65	9.06175e-06	1.94633e-12	4.81793e-12	2.26948e-06	4.01099e-87	1.10302e-85	-6.42459e-06	1.83497e-05	0.000104855	-2.13875e-06	0.00308763	0.00378692	1.55886e-06
MNX1	2.28195e-55	6.92454e-54	1.05974e-05	0.294722	0.308756	-3.80127e-07	4.71647e-52	3.43016e-51	-5.94694e-06	0.0032466	0.00860545	-1.70281e-06	7.46697e-14	2.92041e-13	5.63172e-06
MSX1	0.000961981	0.00142516	1.1933e-06	5.45106e-44	3.47604e-43	4.36686e-06	3.39224e-97	1.24382e-95	-6.85896e-06	0.0557011	0.0848779	-1.19007e-06	2.35143e-19	2.15547e-18	7.60758e-06
MTF1	0.00335523	0.00649638	-1.26034e-06	5.9433e-167	1.04602e-164	-1.10215e-05	1.11641e-130	8.93126e-129	1.08954e-05	0.00374573	0.00969484	2.1796e-06	0.426343	0.444002	-4.56524e-07
MXI1	7.8177e-24	4.04681e-23	6.06635e-06	0.797555	0.813737	8.35197e-08	4.13913e-26	3.67923e-25	-3.76931e-06	0.647325	0.813737	3.5852e-07	0.00405558	0.00820439	2.34095e-06
MYBL2	2.95084e-71	8.11481e-70	-9.56891e-06	1.9079e-173	3.73101e-171	1.42882e-05	1.60203e-36	5.59294e-36	-6.74913e-06	0.16736	0.223147	1.04585e-06	8.54649e-24	3.64023e-22	-9.35044e-06
MYC	5.22655e-33	2.35865e-32	-7.4713e-06	1.31944e-48	9.21512e-48	-7.44376e-06	1.56631e-122	1.53151e-120	1.28918e-05	0.000355751	0.000934511	3.02438e-06	3.33526e-16	1.21282e-15	-9.36438e-06
MYPOP	1.07323e-34	7.55557e-34	-5.49175e-06	3.6827e-49	5.18524e-48	4.8237e-06	7.58584e-07	1.61245e-06	-1.73583e-06	0.00204899	0.00563473	-2.44971e-06	0.0717154	0.0809097	8.93442e-07
MZF1	1.20451e-56	3.94675e-55	1.11728e-05	0.00153421	0.00180616	-1.03981e-06	2.32743e-32	1.14421e-31	-4.38677e-06	1.64179e-05	9.54263e-05	-2.72858e-06	1.31331e-06	3.10675e-06	2.64251e-06
NFAT5	1.66377e-147	2.92824e-144	9.17212e-06	2.53535e-35	1.36043e-34	-4.05375e-06	3.83173e-12	6.82575e-12	-2.37571e-06	2.59575e-05	0.000111427	-2.09375e-06	1.5151e-20	2.02014e-19	8.14685e-06
NFATC1	1.10985e-05	1.72479e-05	-1.91968e-06	3.37931e-12	1.22884e-11	-2.27786e-06	2.79131e-10	6.39674e-10	2.22595e-06	2.79298e-06	1.72479e-05	-3.8237e-06	2.46681e-18	5.16855e-17	6.10362e-06
NFATC2	5.98107e-76	4.38612e-74	-8.50212e-06	4.54315e-25	2.07149e-24	3.60488e-06	1.35421e-10	2.33667e-10	2.3241e-06	0.758946	0.790382	-1.95497e-07	2.68707e-12	9.38341e-12	-5.67756e-06
NFATC3	3.99905e-56	1.2797e-54	9.60997e-06	1.37038e-05	1.68662e-05	-1.59484e-06	2.52683e-24	1.09537e-23	-4.09507e-06	7.68108e-10	1.83895e-07	-4.85137e-06	3.49844e-18	2.3591e-17	7.61127e-06
NFATC4	1.51358e-61	5.79108e-60	1.32136e-05	9.93054e-53	7.59902e-52	-7.51611e-06	0.559343	0.577386	3.24022e-07	3.80525e-08	1.31396e-06	-6.04647e-06	1.1412e-14	4.85147e-14	7.43524e-06
NFE2	1.15701e-22	5.6881e-22	9.28387e-06	5.33147e-28	5.04483e-27	-6.58711e-06	0.157895	0.169448	9.70616e-07	2.91343e-07	4.57824e-06	-7.59005e-06	9.37268e-15	4.10346e-14	9.72662e-06
NFE2L2	0.22539	0.240416	-4.4947e-07	3.37218e-32	3.41094e-31	3.72365e-06	0.00125908	0.00242981	-1.02243e-06	0.00172497	0.00483431	1.95677e-06	4.70217e-24	5.17239e-22	-9.35237e-06
NFIA	4.16813e-08	7.08099e-08	-4.05203e-06	3.41536e-59	5.72479e-58	-7.86354e-06	2.82112e-49	1.86661e-48	7.35733e-06	0.075102	0.10879	-1.84448e-06	1.25506e-16	6.63336e-16	8.6857e-06
NFIB	4.85858e-07	8.06847e-07	1.84721e-06	4.78646e-140	3.82917e-138	6.27605e-06	9.32844e-118	3.56914e-116	-6.17861e-06	0.00389456	0.00801687	9.90584e-07	1.30587e-15	5.98522e-15	-3.41785e-06
NFIX	1.83442e-31	2.40938e-30	-6.73522e-06	1.45282e-24	6.59011e-24	3.66633e-06	0.533467	0.553924	2.43438e-07	9.34586e-05	0.000399241	2.71483e-06	1.85311e-09	5.27748e-09	-4.28495e-06
NFKB1	2.89338e-39	1.57171e-38	8.43925e-06	2.6132e-84	3.33278e-83	9.70571e-06	9.95261e-95	3.24381e-93	-9.88448e-06	0.000165631	0.000483751	-3.27713e-06	2.57389e-22	5.66256e-21	-8.73306e-06
NFKB2	7.87117e-66	3.55212e-64	9.56714e-06	0.0565045	0.0621549	6.26689e-07	1.52664e-61	1.30431e-60	-5.69143e-06	4.52659e-07	6.42484e-06	-2.79268e-06	7.17825e-11	2.24002e-10	4.12853e-06
NFYA	4.09796e-06	8.87135e-06	3.08795e-06	1.31319e-91	3.91731e-90	-7.6314e-06	1.46776e-33	7.33882e-33	5.09419e-06	0.969513	0.975053	2.36713e-08	0.000282801	0.000452481	2.7871e-06
NFYB	0.760909	0.765257	1.17258e-07	3.7591e-18	3.07722e-17	2.29232e-06	0.025014	0.0464395	-5.89208e-07	0.295074	0.458772	-6.78671e-07	1.23827e-12	6.64436e-12	-4.9136e-06
NFYC	1.08021e-12	2.81654e-12	-6.15612e-06	3.35296e-86	8.94122e-85	1.00132e-05	1.89479e-12	3.38906e-12	-3.89181e-06	0.227422	0.287959	1.17264e-06	2.50234e-15	1.69389e-14	-1.04695e-05
NPAS2	0.0302785	0.037894	-9.61375e-07	2.42016e-09	8.12879e-09	-1.52184e-06	1.45581e-17	1.14385e-16	2.42214e-06	0.0228225	0.037894	1.3078e-06	1.86672e-06	4.39815e-06	-2.66725e-06
NR1D1	1.85225e-52	2.39703e-51	6.15058e-06	3.13952e-107	1.15116e-105	-5.52529e-06	9.10792e-34	3.05332e-33	3.45562e-06	0.000380626	0.000977958	-1.8266e-06	1.52223e-05	2.55642e-05	-1.67373e-06
NR1H2	9.67835e-22	4.48261e-21	-2.78465e-06	5.95793e-72	1.27878e-70	3.81365e-06	5.82919e-11	1.3517e-10	-1.5622e-06	0.0092685	0.0171269	-1.25768e-06	9.21516e-06	1.57158e-05	-1.62977e-06
NR2C1	6.10805e-57	1.03367e-55	5.051e-06	3.55505e-63	6.51759e-62	-3.96043e-06	0.719771	0.873534	-9.0188e-08	0.857484	0.873534	-7.03087e-08	3.7553e-21	6.47973e-20	5.07653e-06
NR2C2	3.21044e-22	1.01261e-21	-5.70675e-06	5.01067e-46	6.6809e-45	4.55398e-06	2.31295e-22	9.73875e-22	-3.41838e-06	0.000151807	0.000456717	2.54527e-06	3.33875e-07	6.07046e-07	3.3267e-06
NR2F1	8.46406e-10	6.20697e-09	4.16138e-06	0.808061	0.822074	-7.80854e-08	0.000367629	0.000718919	-1.24944e-06	7.74858e-07	1.94821e-05	-3.3718e-06	0.305984	0.405521	7.41343e-07
NR2F6	4.54581e-28	1.75453e-27	4.76694e-06	5.28811e-92	1.60467e-90	-7.74657e-06	3.94644e-78	4.63049e-77	8.14519e-06	2.3634e-06	1.51258e-05	-3.72535e-06	2.48145e-12	6.53796e-12	-6.1398e-06
NR3C1	1.77496e-08	4.13219e-08	2.17466e-06	2.01332e-32	2.04824e-31	-3.46837e-06	1.16251e-13	4.24483e-13	2.23488e-06	0.292126	0.4558	5.56497e-07	0.782002	0.790991	-1.09754e-07
NR3C2	1.46067e-39	8.00866e-39	-3.86913e-06	1.73105e-76	2.00438e-75	-4.1629e-06	5.12999e-110	2.82149e-108	5.68641e-06	9.54026e-05	0.000403626	1.65029e-06	0.034501	0.0394297	-7.52979e-07
NR4A1	1.17403e-63	2.40266e-62	8.6097e-06	1.48158e-17	2.99034e-17	4.79753e-06	1.56048e-101	6.38707e-100	-1.31888e-05	0.00766565	0.0146647	-1.84194e-06	3.21981e-20	3.77791e-19	1.59125e-05
NR4A2	1.97403e-30	1.24082e-29	-6.32923e-06	5.04166e-09	8.37105e-09	-3.23313e-06	1.9359e-68	3.74415e-67	1.10998e-05	0.0176775	0.0308044	-2.1363e-06	2.03127e-16	1.03624e-15	-1.42379e-05
NR4A3	7.49684e-66	1.73611e-64	1.3895e-05	1.22143e-14	3.08868e-14	4.0555e-06	1.38471e-90	3.99523e-89	-1.09505e-05	0.539614	0.610753	4.48732e-07	0.0885812	0.122952	1.01293e-06
NR5A1	4.8976e-54	7.06539e-53	-1.16961e-05	4.52235e-81	1.10546e-79	7.62113e-06	0.000304575	0.000597605	-1.56223e-06	0.570718	0.641829	-4.26525e-07	0.183489	0.248416	-6.67187e-07
NR5A2	0.131546	0.141603	-7.95666e-07	1.6735e-30	8.27346e-30	-5.6765e-06	2.01896e-68	3.86236e-67	9.35479e-06	0.000197858	0.000713585	3.6276e-06	3.04767e-22	8.12712e-21	-1.42038e-05
NRF1	0.00014754	0.000297446	8.24607e-06	2.80559e-11	9.95533e-11	8.4612e-06	1.59638e-12	1.15149e-11	-1.05063e-05	0.00545978	0.0134961	-9.53542e-06	0.359854	0.378115	2.72202e-06
ONECUT2	9.10381e-11	1.70454e-10	-3.94064e-06	5.49678e-50	7.80189e-49	-7.55601e-06	9.30886e-46	5.68875e-45	6.74064e-06	0.117855	0.164622	-1.34678e-06	1.258e-20	1.71633e-19	9.12486e-06
PAX2	7.74061e-38	5.97521e-37	6.16016e-06	4.58616e-19	1.27514e-18	2.49958e-06	1.44713e-76	3.22399e-75	-5.39551e-06	1.01104e-05	6.2656e-05	-2.31333e-06	0.000266103	0.000341855	2.09336e-06
PAX6	1.78777e-08	6.21834e-08	-2.74408e-06	2.56367e-06	5.35238e-06	-1.47612e-06	0.139434	0.187618	4.53835e-07	0.982859	0.985659	-1.71963e-08	1.39363e-16	2.17061e-15	7.38455e-06
PAX8	5.53662e-31	3.58252e-30	-4.78596e-06	8.16193e-22	2.33577e-21	-2.37751e-06	6.49299e-47	8.28091e-46	3.70803e-06	0.0003763	0.000973954	-1.51521e-06	1.33298e-18	7.33137e-18	4.07871e-06
PAX9	2.86419e-48	6.22344e-47	-7.191e-06	2.3233e-08	5.08584e-08	1.36494e-06	2.539e-15	9.54837e-15	2.14086e-06	0.000368513	0.000960863	2.09429e-06	0.000118264	0.000192016	-1.96522e-06
PBX1	0.276465	0.365299	3.94912e-07	4.54714e-136	3.07806e-134	8.54805e-06	2.03527e-82	2.59571e-81	-6.27609e-06	0.590188	0.657424	-2.6002e-07	2.6589e-27	5.19962e-25	-6.97769e-06
PBX2	4.05447e-18	8.6182e-18	-5.06217e-06	5.49493e-112	1.09899e-110	-1.10598e-05	7.61957e-130	1.11754e-127	1.13675e-05	0.0668545	0.0984636	-1.25998e-06	9.92789e-24	4.85364e-22	6.83059e-06
PBX3	8.05107e-26	2.95206e-25	-9.57715e-06	3.95083e-43	2.4484e-42	-8.09102e-06	2.25516e-72	4.84035e-71	1.07068e-05	0.661215	0.718358	4.11309e-07	2.15989e-06	3.78626e-06	5.1383e-06
PGR	3.70628e-29	4.40747e-28	2.76468e-06	2.53925e-25	1.16382e-24	-1.77161e-06	3.72829e-07	5.96527e-07	-8.7545e-07	0.376141	0.450345	-2.99808e-07	3.35088e-20	3.85461e-19	4.42146e-06
PITX1	1.15928e-14	3.14867e-14	5.93029e-06	3.31357e-74	3.64493e-73	9.21045e-06	1.27355e-97	4.76904e-96	-1.10876e-05	0.000301309	0.000822175	3.27274e-06	3.69977e-11	8.84728e-11	-4.9336e-06
PITX2	4.39521e-11	3.31999e-10	1.05631e-05	5.15707e-09	8.53166e-09	-5.53674e-06	5.08021e-09	8.53166e-09	6.22291e-06	0.00870003	0.0162032	-6.35821e-06	4.01745e-09	8.53166e-09	-1.3535e-05
PKNOX1	3.91038e-08	6.66886e-08	-2.24255e-06	2.19997e-52	1.62687e-51	4.68138e-06	2.14482e-70	4.38939e-69	-5.59264e-06	0.690966	0.743792	2.17741e-07	1.26132e-18	9.36673e-18	6.60268e-06
PKNOX2	3.67103e-109	9.23002e-107	-1.29058e-05	9.22212e-09	1.51975e-08	2.70197e-06	4.33048e-40	2.39674e-39	6.59078e-06	0.000777864	0.00183764	2.16419e-06	4.06773e-22	1.03757e-20	-1.18674e-05
PLAG1	3.84222e-08	6.57811e-08	-5.55365e-06	3.00693e-11	7.0846e-11	5.07261e-06	1.0195e-16	7.90446e-16	-7.22722e-06	0.00426915	0.00868637	4.59003e-06	2.695e-13	1.52026e-12	1.20589e-05
PLAGL1	7.4715e-42	1.38419e-40	-1.25804e-05	3.28729e-09	7.33286e-09	-3.16086e-06	1.52832e-18	6.08562e-18	5.56114e-06	1.18169e-06	1.03405e-05	6.30502e-06	2.86315e-08	5.64926e-08	5.92742e-06
POU2F2	3.97793e-49	8.86223e-48	1.27709e-05	0.14336	0.15154	6.7664e-07	7.11873e-47	4.50682e-46	-6.6281e-06	0.0327448	0.0873196	-1.88166e-06	0.075616	0.106297	1.33662e-06
POU5F1	4.70843e-35	3.36863e-34	7.37338e-06	2.64092e-63	4.89266e-62	-5.8743e-06	9.31347e-05	0.000139385	1.42458e-06	0.108531	0.152811	-1.22156e-06	5.32814e-06	1.22582e-05	3.61032e-06
POU5F1B	0.0128508	0.0145919	9.34395e-07	1.83005e-69	3.74522e-68	-5.89433e-06	8.1519e-62	7.10265e-61	6.34937e-06	3.8615e-06	2.78534e-05	3.46125e-06	6.08251e-17	3.43116e-16	-6.31358e-06
POU6F1	0.000109308	0.000166999	-1.25041e-06	9.76905e-110	3.73772e-108	-5.0979e-06	8.15571e-69	7.97448e-68	4.11746e-06	0.0863275	0.123025	-6.77262e-07	4.70518e-23	1.53354e-21	5.19976e-06
PPARD	6.47767e-05	0.000134284	-1.64827e-06	3.30503e-47	4.50919e-46	-3.43676e-06	1.8303e-36	9.47448e-36	3.40308e-06	2.55832e-05	0.000138971	2.34316e-06	0.504843	0.521129	3.66666e-07
PPARG	9.85197e-13	1.93521e-12	-3.9026e-06	2.92725e-59	2.4769e-58	-7.98568e-06	1.43845e-111	8.7299e-110	1.20923e-05	5.84544e-05	0.000218893	3.62102e-06	7.92737e-20	8.45587e-19	-1.1034e-05
PRDM1	2.52894e-23	8.47796e-23	6.25979e-06	5.14536e-111	1.0062e-109	1.14376e-05	4.93493e-119	4.13594e-117	-1.31234e-05	1.02571e-07	2.52527e-06	-5.4579e-06	0.0518491	0.0590644	1.44692e-06
PRDM4	2.48401e-08	4.2694e-08	-2.38955e-06	1.35428e-10	3.11572e-10	2.09015e-06	7.12413e-34	7.20602e-33	-4.2054e-06	0.782924	0.812947	1.8035e-07	5.2226e-21	1.27664e-19	1.0522e-05
PURA	1.83591e-22	8.78042e-22	-1.32784e-05	8.85716e-16	2.34063e-15	-6.07229e-06	9.52623e-24	8.17862e-23	8.13148e-06	0.0203124	0.0345409	3.49244e-06	5.58173e-14	1.6483e-13	1.01954e-05
RARB	0.276254	0.292239	-6.35343e-07	1.94062e-157	3.105e-155	1.01493e-05	4.30125e-84	5.735e-83	-8.00135e-06	0.206837	0.292239	7.59748e-07	2.48016e-15	1.12793e-14	-5.71452e-06
RARG	3.25218e-35	2.34583e-34	6.87272e-06	6.41455e-21	1.81797e-20	3.77693e-06	6.86172e-77	1.56839e-75	-7.61568e-06	0.689981	0.743792	2.4822e-07	0.00149305	0.00232957	2.0186e-06
RBPJ	7.60545e-37	5.67186e-36	6.26521e-06	6.71814e-135	4.37923e-133	-7.39888e-06	4.18195e-31	1.32617e-30	3.79155e-06	0.743274	0.778668	-2.07564e-07	0.00637205	0.00956895	1.60033e-06
REL	6.00126e-09	1.06905e-08	-1.53732e-06	1.81455e-206	7.98401e-204	-7.98033e-06	7.12684e-156	1.5679e-153	7.39624e-06	0.000112477	0.000356684	1.57462e-06	1.66984e-10	5.129e-10	2.22005e-06
RELA	2.12264e-08	3.67701e-08	-4.59752e-06	2.5132e-33	1.29334e-32	-8.16532e-06	1.4725e-71	3.12242e-70	1.33342e-05	9.84177e-05	0.000329899	5.84369e-06	5.19869e-19	4.17794e-18	-1.52797e-05
RELB	5.70305e-10	1.40579e-09	-3.16444e-06	3.53844e-104	1.17503e-102	7.03654e-06	6.95507e-38	3.73199e-37	-4.47222e-06	0.986197	0.986197	-9.94394e-09	0.000112196	0.000182838	-2.82144e-06
REST	1.44524e-32	1.92699e-31	-1.84778e-05	1.5174e-26	7.06512e-26	1.09128e-05	2.64038e-15	6.59159e-15	-8.52024e-06	0.000145317	0.000440962	1.11369e-05	1.87633e-08	3.71884e-08	1.21619e-05
RFX1	2.90334e-88	3.64991e-86	-9.63594e-06	0.00312841	0.00362237	-8.79364e-07	8.84208e-68	8.27769e-67	5.45005e-06	3.0366e-07	4.60725e-06	2.86611e-06	3.79255e-08	9.93288e-08	-2.51045e-06
RFX2	1.54855e-109	4.54241e-107	-3.30467e-05	4.46366e-86	5.86272e-85	2.04125e-05	0.00563125	0.00804464	-2.97298e-06	0.0663168	0.098082	3.44645e-06	7.54723e-07	1.79259e-06	-6.91209e-06
RFX3	2.09438e-41	1.91985e-40	-1.20496e-05	0.000700629	0.00140285	-1.32455e-06	3.6948e-60	6.13476e-59	7.12808e-06	0.322382	0.392659	5.53215e-07	0.0928003	0.128403	-9.06641e-07
RFX5	1.89209e-15	7.78057e-15	-1.98521e-06	2.04304e-81	5.06444e-80	4.44835e-06	2.70503e-11	6.29742e-11	-1.7345e-06	0.000290678	0.000799365	-2.44913e-06	3.00028e-11	7.2935e-11	-3.29361e-06
RFX7	6.94136e-102	1.22168e-99	-9.14872e-06	6.12655e-07	9.6967e-07	-1.55456e-06	9.1054e-93	1.43085e-91	6.28855e-06	0.0117972	0.0211868	1.04776e-06	9.14105e-08	2.34181e-07	-2.32065e-06
RORA	2.99358e-64	1.28505e-62	6.88692e-06	0.247552	0.260114	2.82758e-07	9.1214e-28	4.22465e-27	-2.97877e-06	2.38905e-07	5.54594e-06	-3.6733e-06	0.00276538	0.00425443	1.27961e-06
RORC	2.39229e-13	6.35058e-13	4.41012e-06	1.918e-47	1.31863e-46	5.13094e-06	2.34826e-100	9.39304e-99	-8.76817e-06	6.01348e-05	0.000222815	2.21858e-06	4.40627e-09	9.05962e-09	3.60299e-06
RREB1	2.86002e-73	8.98865e-72	-1.32174e-05	1.59802e-134	1.00447e-132	1.3618e-05	1.59775e-46	6.64786e-46	-8.61457e-06	9.66361e-06	6.1623e-05	5.26212e-06	0.239928	0.257483	8.35131e-07
RUNX1	8.50425e-39	4.5356e-38	9.24288e-06	4.6684e-75	1.05338e-73	-9.55849e-06	7.92429e-56	6.117e-55	8.52806e-06	0.00313869	0.00669587	-3.17948e-06	1.58037e-17	7.24337e-17	-8.98251e-06
RUNX2	4.52074e-53	6.12038e-52	1.19317e-05	1.16323e-141	1.02364e-139	-1.35012e-05	1.11336e-49	4.98606e-49	8.18264e-06	0.000444492	0.00141722	-3.10151e-06	0.648654	0.665674	3.51158e-07
RUNX3	8.0104e-25	2.88309e-24	2.83154e-06	1.38509e-69	1.43397e-68	4.46593e-06	5.83383e-116	4.10702e-114	-6.4234e-06	4.9136e-06	2.6609e-05	-2.34712e-06	6.45309e-17	2.67864e-16	4.35183e-06
RXRB	5.25854e-74	1.77981e-72	1.19072e-05	3.40778e-36	1.24952e-35	7.49505e-06	5.77717e-129	7.26273e-127	-1.57539e-05	0.00726791	0.0139798	-1.87174e-06	9.5854e-16	3.32093e-15	1.07038e-05
RXRG	8.78463e-19	2.5263e-18	-4.95925e-06	2.49405e-36	2.77818e-35	5.22773e-06	0.110116	0.14908	6.62826e-07	0.625327	0.687859	4.14961e-07	1.75648e-20	3.4349e-19	-1.13397e-05
SMAD1	9.13073e-41	1.6398e-39	1.08425e-05	0.0905225	0.122932	-9.26571e-07	8.71503e-11	3.01938e-10	-3.55459e-06	0.137521	0.187625	1.38519e-06	0.000105162	0.00022935	-3.34058e-06
SMAD2	5.82781e-78	4.66225e-76	7.17818e-06	1.37322e-07	2.22138e-07	-1.59311e-06	2.24126e-32	1.10804e-31	-3.78919e-06	0.503141	0.578777	3.467e-07	1.18712e-16	6.33133e-16	5.98561e-06
SMAD3	0.00171245	0.00337127	-1.22571e-06	2.69325e-29	2.59023e-28	4.12982e-06	0.31	0.327688	3.80107e-07	0.00659366	0.0160288	1.55708e-06	3.91924e-24	5.10803e-22	-1.36399e-05
SMAD4	2.26509e-19	2.01341e-18	-5.9358e-06	0.943842	0.949235	2.60845e-08	0.474149	0.619068	2.93901e-07	0.00335684	0.0117925	2.53915e-06	7.3817e-13	4.03472e-12	5.92026e-06
SMARCC1	6.66342e-24	2.31314e-23	9.23805e-06	3.38416e-47	4.58164e-46	-1.09691e-05	2.46008e-44	1.4727e-43	1.08422e-05	0.314518	0.384411	1.31221e-06	2.81492e-18	1.44019e-17	-1.57779e-05
SMARCC2	3.07254e-21	2.81649e-20	9.20542e-06	0.001524	0.00225021	1.54699e-06	7.42605e-05	0.000149199	-2.21297e-06	0.00473653	0.00958194	-3.62287e-06	4.49929e-12	2.32904e-11	-8.75705e-06
SOX11	5.43818e-65	2.3928e-63	-1.3886e-05	5.30061e-56	4.35938e-55	8.37459e-06	1.31865e-18	3.51639e-18	-4.59423e-06	0.131467	0.181476	1.64786e-06	4.61026e-17	1.96943e-16	8.37447e-06
SOX12	1.37992e-21	4.2385e-21	5.15883e-06	4.53419e-123	2.10005e-121	-9.17144e-06	8.91238e-53	6.53575e-52	6.09818e-06	0.00257297	0.00559064	-2.27231e-06	1.43694e-05	2.42242e-05	3.13889e-06
SOX17	5.20311e-42	9.74199e-41	-1.05615e-05	0.0152407	0.0215625	8.44632e-07	1.22561e-12	4.43844e-12	2.60567e-06	0.132904	0.182742	1.12719e-06	1.44908e-10	4.47436e-10	4.13203e-06
SOX18	0.0274245	0.038552	-3.98429e-07	1.84285e-25	1.69812e-24	1.52019e-06	0.331312	0.349168	-1.61392e-07	0.000636921	0.00257697	-1.18461e-06	8.70368e-14	5.03897e-13	-2.65671e-06
SOX4	0.114786	0.125092	-8.52472e-07	0.00251757	0.00366798	1.08749e-06	4.62088e-20	1.88258e-19	-3.56403e-06	0.000521938	0.00217166	-2.50922e-06	3.06703e-21	1.68686e-19	1.15019e-05
SOX6	0.0164767	0.0186488	1.51095e-06	5.51092e-105	1.86523e-103	9.94742e-06	5.26045e-52	3.76357e-51	-7.22305e-06	0.00290944	0.00780582	-1.97439e-06	9.54305e-15	4.1471e-14	-8.58865e-06
SOX7	9.2363e-09	2.17616e-08	-2.13245e-06	7.14477e-40	8.21882e-39	3.7503e-06	0.846302	0.846302	-5.50426e-08	0.0168757	0.0373131	-1.39726e-06	3.66281e-21	9.71959e-20	-7.18143e-06
SOX8	1.12485e-09	2.04518e-09	4.75355e-06	3.35738e-87	9.37936e-86	-9.34045e-06	4.43257e-20	1.81426e-19	4.58324e-06	5.91054e-06	3.15229e-05	-4.15613e-06	3.01985e-19	2.64424e-18	1.07621e-05
SOX9	4.94293e-23	2.4437e-22	-9.02833e-06	0.0807686	0.110367	-1.03796e-06	4.04678e-43	4.6249e-42	8.78382e-06	0.380746	0.454314	8.36222e-07	5.426e-14	2.15085e-13	-1.2015e-05
SP4	0.285903	0.300412	1.36602e-06	5.04781e-37	2.84748e-36	1.27326e-05	5.4467e-47	6.99722e-46	-1.59429e-05	0.0039907	0.0102088	-7.51767e-06	7.25615e-13	2.67732e-12	1.56945e-05
SP5	1.15366e-09	4.17785e-09	-1.30786e-05	2.05337e-41	2.44185e-40	1.56349e-05	3.32811e-05	5.06701e-05	-5.20257e-06	0.161245	0.215811	3.61306e-06	1.3137e-07	3.30773e-07	-1.5363e-05
SPI1	0.624884	0.643156	-3.4766e-07	1.26394e-79	3.00612e-78	9.06242e-06	2.32636e-35	1.19023e-34	-5.96856e-06	0.0331822	0.0660642	-1.67017e-06	9.71774e-15	4.19197e-14	-7.27275e-06
SPIB	2.22177e-40	3.91031e-39	9.16229e-06	0.000439371	0.000664341	1.53723e-06	0.00701694	0.007942	-1.27413e-06	5.12998e-05	0.000324376	-4.12861e-06	2.62437e-19	3.49915e-18	-1.1271e-05
SREBF1	0.0229005	0.0258365	1.00192e-06	7.69984e-81	1.8564e-79	-7.54992e-06	1.53945e-33	7.65378e-33	5.38393e-06	0.00151066	0.00428833	2.72927e-06	1.06081e-05	2.39363e-05	2.52021e-06
SREBF2	0.461737	0.597542	-3.50964e-07	2.20735e-11	7.86423e-11	2.17058e-06	0.0703797	0.128627	6.31273e-07	0.664812	0.720043	-2.6152e-07	1.58672e-18	3.4477e-17	-8.10794e-06
SRF	7.66346e-58	1.32232e-56	1.1667e-05	3.75126e-31	1.24336e-30	5.87888e-06	4.99695e-79	1.18846e-77	-9.04223e-06	3.869e-05	0.000156539	-4.63288e-06	1.03085e-05	1.75125e-05	-3.22568e-06
STAT1	5.53402e-24	2.89877e-23	8.69719e-06	8.98791e-13	2.24379e-12	3.61446e-06	4.72629e-27	4.24402e-26	-5.17218e-06	0.191007	0.249017	-1.14708e-06	9.4719e-13	2.57262e-12	-6.98889e-06
STAT2	1.88068e-42	1.79891e-41	1.47804e-05	2.81266e-36	1.0378e-35	8.58091e-06	9.13422e-84	2.39944e-82	-1.23843e-05	0.0116683	0.0210629	-2.83827e-06	5.29434e-14	1.5847e-13	-7.18311e-06
STAT3	6.55769e-16	1.80619e-15	2.84416e-06	6.89014e-42	8.30592e-41	-3.16796e-06	3.7143e-41	2.0819e-40	3.00838e-06	0.0605578	0.0910217	-8.9585e-07	1.03248e-12	2.78706e-12	-3.36193e-06
STAT4	4.65511e-83	2.27583e-81	1.23833e-05	1.03526e-17	2.81181e-17	3.45426e-06	1.43563e-99	5.61491e-98	-8.76204e-06	2.69339e-07	4.38924e-06	-3.25263e-06	0.0229071	0.026524	1.2405e-06
STAT5A	2.37548e-08	5.46515e-08	-3.96974e-06	2.10178e-33	2.17596e-32	-7.64776e-06	9.01098e-05	0.000135318	2.43022e-06	0.483359	0.557844	6.57394e-07	1.75909e-23	1.10571e-21	2.17093e-05
STAT5B	3.95068e-23	3.92836e-22	5.75456e-06	0.00076761	0.00152655	1.45763e-06	0.106503	0.115707	7.09562e-07	0.00135778	0.00390473	-2.58935e-06	1.97408e-21	5.79062e-20	-1.3508e-05
STAT6	1.57599e-27	1.78951e-26	-8.18681e-06	0.00727864	0.0138192	-9.638e-07	1.07602e-26	4.80659e-26	4.20348e-06	0.310953	0.382711	9.17806e-07	0.111826	0.153282	1.1978e-06
TBP	1.95166e-14	7.87825e-14	-3.44164e-06	0.387076	0.404305	2.34507e-07	4.53302e-26	4.00911e-25	3.39826e-06	2.00512e-06	1.7371e-05	-2.96561e-06	2.35765e-10	7.12965e-10	-3.97345e-06
TBX1	0.0570651	0.0631664	4.32839e-07	1.24876e-85	1.61605e-84	4.41215e-06	8.24937e-113	5.18532e-111	-5.64855e-06	0.017003	0.0374066	-7.64285e-07	2.24509e-16	1.13545e-15	4.36039e-06
TBX15	8.65189e-61	3.23986e-59	7.21327e-06	4.79441e-06	5.96337e-06	1.18596e-06	4.9748e-52	3.58838e-51	-4.5631e-06	1.40633e-08	7.73481e-07	-3.41422e-06	8.89176e-10	2.56971e-09	2.844e-06
TBX2	1.81248e-10	3.3792e-10	4.03715e-06	4.352e-40	5.03916e-39	6.03382e-06	7.859e-14	1.92109e-13	-3.41434e-06	0.0719699	0.105118	-1.83266e-06	1.68247e-21	5.25917e-20	-1.25749e-05
TBX3	0.00362464	0.00418319	-2.46326e-06	1.44526e-12	5.38912e-12	-2.70679e-06	1.13348e-15	8.59882e-15	3.52193e-06	0.000276131	0.000956674	-2.86506e-06	0.000141779	0.000304679	3.29307e-06
TCF12	0.118123	0.160413	1.27958e-06	0.103298	0.160413	-8.08687e-07	1.08105e-06	3.42204e-06	-2.58866e-06	0.696908	0.747901	4.18478e-07	3.57561e-11	3.43884e-10	8.60036e-06
TCF15	4.74256e-29	1.86732e-28	-6.61302e-06	3.76152e-45	2.47025e-44	-4.97318e-06	1.96793e-49	2.62391e-48	5.44561e-06	0.00155788	0.00351522	2.32687e-06	1.6889e-18	9.06241e-18	6.20215e-06
TCF3	2.12746e-05	4.45753e-05	2.75773e-06	0.0265801	0.0297022	-7.46781e-07	9.12699e-07	2.89955e-06	-1.82077e-06	0.00607739	0.0148558	-2.15114e-06	6.12001e-10	5.38561e-09	5.81456e-06
TCF4	4.96415e-48	5.26319e-47	-1.64349e-05	3.79502e-71	8.04727e-70	1.26726e-05	0.0509998	0.0562756	-1.49074e-06	8.35885e-10	1.83895e-07	8.34425e-06	5.7217e-20	6.33345e-19	-1.68724e-05
TCF7	0.727642	0.738127	-1.57457e-07	5.71202e-156	7.7332e-154	7.79807e-06	1.5624e-81	1.90961e-80	-6.19753e-06	0.109768	0.192422	8.04855e-07	3.89927e-16	1.85982e-15	-4.92042e-06
TCF7L2	6.29738e-29	7.38892e-28	-7.79331e-06	0.908568	0.919012	-5.04243e-08	4.59943e-10	1.5688e-09	2.709e-06	0.341549	0.516431	-1.02122e-06	5.30138e-07	1.26945e-06	4.1769e-06
TCFL5	0.00530615	0.0076049	-2.0073e-06	0.00297385	0.00575795	1.16866e-06	1.43226e-08	4.7742e-08	-2.47001e-06	0.382435	0.454787	6.33489e-07	3.02699e-10	2.70431e-09	6.84719e-06
TEAD1	0.766022	0.881497	2.17206e-07	1.23894e-50	1.77279e-49	6.85199e-06	1.10693e-41	6.24423e-41	-6.4971e-06	0.274025	0.572105	-8.69508e-07	0.873984	0.881497	-1.49801e-07
TEAD3	5.44388e-11	1.36485e-10	2.20345e-06	3.0901e-66	2.98823e-65	4.94661e-06	5.02147e-82	1.26254e-80	-6.33717e-06	0.301685	0.372607	-6.82093e-07	4.31358e-05	7.16217e-05	2.12902e-06
TEAD4	8.96991e-32	1.187e-30	-1.02514e-05	1.6878e-06	2.65226e-06	-2.41214e-06	1.86958e-16	4.76878e-16	4.06829e-06	0.552218	0.623016	-6.24056e-07	2.0872e-20	3.90794e-19	1.06353e-05
TEF	1.68244e-22	5.3996e-22	4.34299e-06	7.77298e-125	1.95435e-123	1.02733e-05	1.72361e-145	3.37062e-143	-1.24601e-05	8.97632e-06	4.64657e-05	-3.08634e-06	5.22752e-11	1.23001e-10	3.91016e-06
TFAP2A	1.47536e-34	2.02862e-33	-1.07405e-05	2.50861e-22	1.09286e-21	5.27862e-06	4.08275e-08	6.75342e-08	3.31523e-06	5.10321e-05	0.000194625	3.21073e-06	4.55677e-19	3.76522e-18	-1.35698e-05
TFAP2C	1.05663e-24	1.12707e-23	-6.79006e-06	0.000149291	0.000302015	-1.59311e-06	0.000422305	0.000493859	1.61818e-06	0.000140301	0.000493859	3.83591e-06	6.8259e-16	4.80543e-15	6.95217e-06
TFAP4	9.6657e-07	2.1238e-06	-3.76613e-06	7.4121e-08	2.41579e-07	-2.31282e-06	0.0144752	0.0202193	1.2169e-06	0.0156457	0.0279558	2.2636e-06	1.75273e-11	1.73594e-10	7.20311e-06
TFCP2	3.44266e-19	1.51477e-18	-6.97822e-06	0.000490103	0.000590809	-1.83817e-06	3.22768e-27	2.91319e-26	6.55499e-06	2.06096e-05	0.000114788	4.41105e-06	1.01922e-14	4.36454e-14	-8.42407e-06
TFCP2L1	2.10293e-05	3.31645e-05	-3.61454e-06	6.96275e-61	1.23782e-59	8.44604e-06	7.39842e-14	2.72411e-13	-4.00621e-06	0.755889	0.789534	-2.27131e-07	7.07265e-13	2.62613e-12	-7.88823e-06
TFDP1	4.58447e-24	2.41577e-23	5.24364e-06	6.56682e-06	1.01739e-05	1.75367e-06	2.21753e-70	4.48605e-69	-7.66129e-06	0.436547	0.515653	-3.74164e-07	6.40084e-21	9.882e-20	1.15386e-05
TFE3	0.504845	0.52113	3.4605e-07	9.54466e-54	1.52715e-52	4.52911e-06	6.8622e-32	3.31799e-31	-4.0525e-06	3.34182e-05	0.000236209	-2.81827e-06	0.242281	0.324024	6.86947e-07
TFEB	3.06127e-37	2.34254e-36	-7.34897e-06	4.27206e-42	5.1854e-41	4.27644e-06	0.08753	0.0953888	5.53301e-07	0.000332621	0.00110874	1.87488e-06	2.29349e-14	9.54263e-14	-5.56272e-06
TFEC	1.33706e-23	1.36816e-22	-5.03723e-06	5.48318e-10	1.24682e-09	-1.85144e-06	1.55494e-16	6.00152e-16	2.68685e-06	0.233311	0.294356	7.91629e-07	3.27868e-06	5.70205e-06	4.17836e-06
TGIF1	5.1723e-54	7.34132e-53	5.35877e-06	1.14219e-17	3.08795e-17	2.20589e-06	8.00303e-90	2.27183e-88	-5.25377e-06	0.333772	0.405131	-3.41935e-07	2.87907e-07	5.32265e-07	2.13416e-06
TGIF2	7.15067e-72	2.02987e-70	9.5867e-06	9.77753e-07	1.54198e-06	2.04783e-06	5.05601e-91	1.53424e-89	-9.22695e-06	0.000600469	0.00146781	-1.91766e-06	1.20341e-21	2.61482e-20	1.03235e-05
THRA	0.700771	0.712923	1.58475e-07	8.94861e-35	4.77259e-34	-5.21475e-06	1.02086e-76	2.30349e-75	8.97255e-06	0.000763331	0.0022848	-3.16569e-06	1.36669e-16	7.15883e-16	-1.01937e-05
THRB	0.00247007	0.00361073	-9.4898e-07	0.101262	0.108671	-3.78827e-07	1.53352e-09	5.21042e-09	1.52913e-06	4.25241e-06	3.95991e-05	2.2724e-06	3.30452e-12	3.44139e-11	-4.20107e-06
TP53	8.97964e-05	0.000137667	1.23384e-06	1.69381e-09	3.83668e-09	1.69244e-06	1.57978e-43	1.84133e-42	-4.24152e-06	0.000119644	0.000372695	-1.98481e-06	1.73314e-21	5.25917e-20	8.16012e-06
TP63	3.11293e-42	2.94557e-41	-6.98218e-06	1.25265e-15	2.46057e-15	-3.35926e-06	1.03281e-96	3.70967e-95	9.93535e-06	0.0447124	0.0705774	-1.08913e-06	4.52785e-18	2.98465e-17	-9.9563e-06
TP73	6.91504e-05	8.57076e-05	-2.37627e-06	9.10315e-11	2.10257e-10	-3.70103e-06	8.35547e-48	1.08931e-46	9.09758e-06	1.31816e-05	7.94509e-05	4.54823e-06	9.41998e-22	3.31583e-20	-1.79363e-05
TWIST1	7.40393e-76	5.21237e-74	-1.62198e-05	4.73904e-66	4.533e-65	9.18887e-06	0.000233977	0.000345469	-2.11193e-06	9.2663e-07	1.45718e-05	5.88699e-06	0.00327858	0.00399329	-2.18566e-06
TWIST2	2.61616e-07	5.85808e-07	1.91809e-06	2.13155e-52	3.17926e-51	-5.64589e-06	0.00202597	0.00292271	1.15164e-06	0.102498	0.144896	-9.06259e-07	2.10308e-23	1.23381e-21	1.18527e-05
USF1	6.87785e-72	4.035e-70	-1.06128e-05	0.000708651	0.00106057	-1.11581e-06	6.25544e-67	5.73416e-66	5.69823e-06	0.000259353	0.00106057	2.04635e-06	0.329105	0.347883	-3.8919e-07
USF2	5.4627e-104	1.06826e-101	1.1601e-05	0.923855	0.931796	4.14839e-08	5.63301e-60	4.63276e-59	-7.55285e-06	0.000125631	0.000484892	-2.91834e-06	3.15444e-15	1.41268e-14	8.97831e-06
WT1	1.57343e-12	3.04366e-12	-7.64719e-06	4.6577e-107	1.67297e-105	2.0256e-05	4.72489e-86	6.39677e-85	-1.98025e-05	0.179251	0.235434	-2.60889e-06	5.41603e-15	2.40712e-14	1.41901e-05
YBX1	1.14583e-34	5.33509e-34	-5.96877e-06	1.54763e-74	3.44789e-73	-5.97639e-06	1.50018e-70	1.55312e-69	5.99209e-06	0.000355633	0.000934511	2.18735e-06	2.6532e-21	3.76583e-20	6.72154e-06
YY1	3.42319e-07	1.1454e-06	5.92088e-06	1.9551e-09	1.32345e-08	4.63067e-06	9.69504e-05	0.000192805	-3.61711e-06	9.93446e-05	0.000412374	-9.74699e-06	0.0263645	0.0303278	-3.76543e-06
ZBTB1	0.427123	0.443502	-5.62715e-07	0.154082	0.202982	6.85708e-07	4.84315e-24	4.1784e-23	-5.12881e-06	0.00520967	0.0173656	2.10379e-06	8.91581e-19	1.00589e-17	1.35176e-05
ZBTB3	3.8568e-05	6.03912e-05	-1.04668e-06	1.23276e-253	2.16967e-250	8.13154e-06	1.16076e-165	3.4049e-163	-7.13661e-06	0.00664116	0.0128444	9.01636e-07	1.14741e-08	3.05975e-08	-1.65535e-06
ZBTB33	6.36049e-58	1.11945e-56	1.35545e-05	1.50707e-34	5.26279e-34	7.65935e-06	1.13243e-95	3.83285e-94	-1.47252e-05	1.69449e-06	1.26906e-05	-6.52843e-06	8.05891e-12	2.04967e-11	8.24146e-06
ZBTB4	7.57855e-77	5.79924e-75	-9.57944e-06	3.75028e-24	1.6838e-23	3.45243e-06	1.13966e-17	2.9982e-17	3.05471e-06	0.801602	0.827274	1.38779e-07	1.20698e-17	5.64968e-17	-6.19157e-06
ZBTB49	3.56181e-19	3.11879e-18	5.28203e-06	1.36973e-10	3.13896e-10	2.06338e-06	8.29008e-09	1.38693e-08	-1.94241e-06	0.867427	0.879926	-1.20509e-07	5.477e-19	6.42635e-18	-8.18632e-06
ZBTB6	1.74178e-43	3.40615e-42	-6.7343e-06	1.7649e-20	7.43116e-20	-2.93246e-06	2.61973e-19	7.01785e-19	3.02941e-06	4.21659e-05	0.000166768	2.59269e-06	1.4429e-19	1.07606e-18	7.5576e-06
ZBTB7A	0.000283277	0.000425399	-2.51357e-06	7.49986e-08	1.62358e-07	3.13196e-06	4.13882e-23	3.519e-22	-6.48268e-06	0.14599	0.198411	1.82278e-06	2.79669e-18	2.88039e-17	1.34208e-05
ZEB1	2.13365e-29	1.27728e-28	-6.68764e-06	6.94047e-43	8.54211e-42	7.15785e-06	0.077082	0.0842636	9.78504e-07	1.2338e-06	1.29256e-05	3.75347e-06	4.47159e-23	1.53354e-21	-1.85785e-05
ZFHX3	0.00381042	0.00547904	1.17365e-06	4.24145e-113	1.73603e-111	7.56883e-06	5.44691e-67	5.04556e-66	-6.75436e-06	0.000103436	0.000555134	-2.93614e-06	0.0218148	0.0254265	-1.30495e-06
ZFP161	4.73933e-52	1.20887e-50	1.30048e-05	0.41672	0.432701	-3.87032e-07	5.65081e-36	2.90802e-35	-6.48003e-06	8.37131e-07	1.02316e-05	-5.08649e-06	4.68774e-10	1.38198e-09	6.52648e-06
ZFX	1.09711e-09	8.01208e-09	-9.99765e-06	0.0930292	0.16793	1.53832e-06	0.641115	0.817654	-4.81428e-07	0.856505	0.873534	4.02477e-07	4.04354e-07	1.45833e-06	1.16714e-05
ZIC1	9.88015e-61	2.0509e-59	-7.57339e-06	2.33057e-60	2.0509e-59	5.00753e-06	3.54177e-23	1.00866e-22	-3.41692e-06	0.000519818	0.00130299	2.12832e-06	3.51352e-10	7.80782e-10	5.09961e-06
ZIC4	7.12085e-53	1.87055e-51	-9.21043e-06	5.18529e-11	1.21197e-10	-2.27172e-06	2.48448e-44	1.47726e-43	5.54333e-06	1.99963e-07	3.66598e-06	4.60793e-06	0.304166	0.323464	-5.43285e-07
ZKSCAN3	2.35911e-99	3.46003e-97	5.29938e-06	3.57405e-53	2.75892e-52	-2.73891e-06	0.42049	0.441828	-1.4412e-07	0.00816166	0.0192489	-8.35589e-07	1.81853e-10	5.55661e-10	1.6714e-06
ZNF143	5.24107e-55	1.56344e-53	-1.40242e-05	9.07937e-05	0.000138233	2.49296e-06	1.18078e-36	6.2221e-36	8.42183e-06	0.617767	0.683164	6.09584e-07	6.22926e-17	3.48048e-16	-1.41159e-05
ZNF202	1.39213e-29	1.68976e-28	-6.76669e-06	1.52328e-15	3.95423e-15	-3.44782e-06	1.44959e-05	2.23014e-05	1.99852e-06	1.87708e-05	8.47092e-05	4.5853e-06	1.04761e-19	1.61736e-18	1.08908e-05
ZNF219	2.30286e-50	1.82569e-49	9.50052e-06	6.60655e-109	2.47394e-107	-1.06872e-05	1.16224e-61	1.00271e-60	7.98738e-06	0.0488678	0.0757774	-2.12608e-06	2.84092e-09	6.03867e-09	-4.96253e-06
ZNF232	1.10556e-38	8.76479e-38	-4.43142e-06	1.2692e-32	4.32906e-32	-3.24734e-06	3.44546e-113	2.24593e-111	7.13259e-06	0.0179393	0.0311066	-8.09192e-07	1.25283e-17	5.8026e-17	-5.38615e-06
ZNF238	8.6764e-43	8.39037e-42	6.99613e-06	0.125665	0.133713	-5.28925e-07	1.15526e-42	8.39037e-42	-4.91295e-06	6.21507e-05	0.000284858	-2.09656e-06	5.47353e-19	4.28423e-18	8.59481e-06
ZNF274	1.23204e-27	7.04025e-27	-4.99528e-06	4.31418e-36	4.71612e-35	3.87234e-06	1.53168e-06	3.22073e-06	-1.5586e-06	0.00346749	0.00724083	-2.21899e-06	5.21787e-06	9.03883e-06	2.35918e-06
ZNF282	5.79825e-56	9.11154e-55	5.06027e-06	4.00801e-09	8.9067e-09	1.25284e-06	1.66976e-69	3.30199e-68	-3.89741e-06	0.0293636	0.059539	7.95422e-07	0.344359	0.362917	2.51781e-07
ZNF32	5.13517e-05	8.01232e-05	2.23031e-06	5.34807e-52	3.92192e-51	6.14139e-06	3.57034e-68	6.75678e-67	-8.11375e-06	0.00582337	0.0114515	-2.59027e-06	2.69253e-10	8.10059e-10	5.66991e-06
ZNF35	7.02605e-74	4.57994e-72	7.9028e-06	0.0174836	0.0197251	-7.86874e-07	2.09275e-38	1.12983e-37	-4.68017e-06	1.78226e-09	2.27751e-07	-3.8899e-06	2.42103e-20	2.95904e-19	8.76792e-06
ZNF350	4.75e-19	4.13862e-18	-3.59851e-06	0.706093	0.72462	-9.34143e-08	0.000504763	0.000980554	8.75232e-07	0.0540674	0.103433	1.03426e-06	1.92793e-07	7.18888e-07	2.10267e-06
ZNF384	4.01259e-50	4.64615e-49	-8.76462e-06	1.17428e-52	1.76644e-51	4.7625e-06	0.774526	0.781184	-9.53767e-08	6.59683e-05	0.000299238	2.48425e-06	6.53258e-08	1.70331e-07	-3.33972e-06
ZNF410	0.00544369	0.0077767	7.64222e-07	2.01776e-53	3.17077e-52	-2.66519e-06	2.93953e-27	1.34031e-26	2.03519e-06	0.0921983	0.130862	-4.73718e-07	0.00123166	0.00257143	1.02971e-06
ZNF423	1.70616e-38	8.93703e-38	-8.46237e-06	2.34189e-53	1.82377e-52	-8.35073e-06	4.45321e-115	3.01448e-113	1.42395e-05	1.00835e-05	5.01248e-05	3.37911e-06	9.82932e-18	4.65043e-17	-9.64946e-06
ZNF524	1.1936e-83	6.56478e-82	-8.91539e-06	1.82846e-154	2.14539e-152	8.04147e-06	9.4488e-32	3.02912e-31	-3.96577e-06	0.0103978	0.0235826	1.40875e-06	0.977919	0.980706	-1.00967e-08
ZNF589	3.01125e-12	7.68086e-12	-2.7364e-06	2.4288e-51	1.75192e-50	-4.03573e-06	4.08834e-70	8.17668e-69	4.83999e-06	0.0283597	0.0577697	1.26266e-06	0.733673	0.744245	1.74628e-07
ZNF652	3.94535e-20	3.54276e-19	-7.28311e-06	2.18805e-12	8.09025e-12	2.2901e-06	0.000226444	0.000447297	1.42446e-06	0.219766	0.280282	7.02208e-07	0.0547359	0.0776897	-1.25264e-06
ZNF713	0.000118047	0.000718905	-1.72386e-06	0.00110225	0.00326592	1.04065e-06	0.540996	0.56009	-2.00617e-07	0.059404	0.112179	-1.50297e-06	0.0549211	0.103603	1.27086e-06
ZNF740	1.06623e-66	2.60635e-65	-1.02837e-05	3.0755e-117	1.35322e-115	8.27034e-06	8.24021e-20	2.22777e-19	-3.47969e-06	0.57827	0.648252	3.93774e-07	0.178276	0.242104	6.41625e-07
ZNF75A	8.79538e-20	7.8578e-19	2.51619e-06	0.477422	0.607669	9.50175e-08	9.05634e-08	1.96054e-07	-8.00239e-07	0.533436	0.607669	-1.51668e-07	3.21226e-09	1.33971e-08	-1.43363e-06
ZNF76	6.27017e-13	1.64955e-12	-1.75698e-06	2.50167e-136	1.76117e-134	-5.43628e-06	8.82603e-127	4.85432e-125	5.81728e-06	0.214282	0.27629	5.17514e-07	0.134033	0.182583	5.45325e-07
ZNF784	7.5599e-05	0.000116714	-9.99534e-07	7.77546e-11	1.80301e-10	-1.2955e-06	2.68816e-51	3.75489e-50	3.18182e-06	0.00185521	0.00410713	-1.53276e-06	7.34019e-13	4.03472e-12	-3.3979e-06
ZSCAN16	8.39619e-26	4.58922e-25	5.01015e-06	4.20838e-60	7.33341e-59	-3.99932e-06	3.41979e-15	8.50117e-15	2.27558e-06	0.00106345	0.00309879	-1.64763e-06	0.0192932	0.0226373	-1.0635e-06
