# Supplementary material for: Chromatin-informed inference of transcriptional programs in gynecologic and basal breast cancers
Source: Nat Commun. 2019 Sep 25;10:4369. doi: 10.1038/s41467-019-12291-6 (PMC6761109; doi:10.1038/s41467-019-12291-6)
Supplement: Supplementary file 9 — Source Data [file 41467_2019_12291_MOESM9_ESM.xlsx]

## Sheet: Fig 2, Supplementary Figure 2,3
Fig. 2A	Supplementary Data 1
Fig. 2B, Supplementary Figure 2	The ATAC-seq BW files have been deposited in the Gene Expression Omnibus accession number GSE114964.
Fig. 2D, Supplementary Figure 3	Supplementary Data 2

## Sheet: Fig. 3A
Figure 3A
Source Data for the Plot (Figure 3A) showing Spearman correlations between predicted and actual gene expression changes for all samples, sorted based on performance of the PSIONIC model using enhancer and promoter TF binding sites. For each method and each sample, the Spearman correlation is computed using 10-fold cross-validation on held-out genes.
mean spearman correlation	patient number	model type	tumor type
0.336064	1	PSIONIC enhancer promoter	UCEC-ENDO
0.339968	2	PSIONIC enhancer promoter	UCEC-ENDO
0.340844	3	PSIONIC enhancer promoter	UCEC-ENDO
0.341181	4	PSIONIC enhancer promoter	UCEC-ENDO
0.343901	5	PSIONIC enhancer promoter	UCEC-ENDO
0.346081	6	PSIONIC enhancer promoter	OV
0.346345	7	PSIONIC enhancer promoter	BRCA-BASAL
0.346604	8	PSIONIC enhancer promoter	OV
0.348375	9	PSIONIC enhancer promoter	OV
0.349468	10	PSIONIC enhancer promoter	UCEC-ENDO
0.349489	11	PSIONIC enhancer promoter	UCEC-ENDO
0.350538	12	PSIONIC enhancer promoter	BRCA-BASAL
0.350852	13	PSIONIC enhancer promoter	UCEC-ENDO
0.352491	14	PSIONIC enhancer promoter	UCS
0.352789	15	PSIONIC enhancer promoter	BRCA-BASAL
0.352929	16	PSIONIC enhancer promoter	OV
0.35348	17	PSIONIC enhancer promoter	BRCA-BASAL
0.353696	18	PSIONIC enhancer promoter	UCEC-ENDO
0.353887	19	PSIONIC enhancer promoter	UCEC-ENDO
0.354099	20	PSIONIC enhancer promoter	UCEC-ENDO
0.35436	21	PSIONIC enhancer promoter	UCEC-ENDO
0.354378	22	PSIONIC enhancer promoter	UCEC-SEROUS
0.354414	23	PSIONIC enhancer promoter	OV
0.354977	24	PSIONIC enhancer promoter	UCEC-ENDO
0.355624	25	PSIONIC enhancer promoter	UCEC-ENDO
0.355641	26	PSIONIC enhancer promoter	UCEC-ENDO
0.355724	27	PSIONIC enhancer promoter	BRCA-BASAL
0.356434	28	PSIONIC enhancer promoter	BRCA-BASAL
0.356577	29	PSIONIC enhancer promoter	UCEC-ENDO
0.356697	30	PSIONIC enhancer promoter	UCEC-ENDO
0.35751	31	PSIONIC enhancer promoter	BRCA-BASAL
0.357889	32	PSIONIC enhancer promoter	OV
0.358158	33	PSIONIC enhancer promoter	UCEC-ENDO
0.358548	34	PSIONIC enhancer promoter	UCEC-ENDO
0.358692	35	PSIONIC enhancer promoter	BRCA-BASAL
0.358878	36	PSIONIC enhancer promoter	BRCA-BASAL
0.358887	37	PSIONIC enhancer promoter	BRCA-BASAL
0.359074	38	PSIONIC enhancer promoter	UCEC-ENDO
0.35909	39	PSIONIC enhancer promoter	UCEC-ENDO
0.359097	40	PSIONIC enhancer promoter	UCEC-ENDO
0.359308	41	PSIONIC enhancer promoter	UCEC-ENDO
0.359559	42	PSIONIC enhancer promoter	UCEC-ENDO
0.35959	43	PSIONIC enhancer promoter	BRCA-BASAL
0.359893	44	PSIONIC enhancer promoter	UCEC-ENDO
0.360007	45	PSIONIC enhancer promoter	UCEC-ENDO
0.360276	46	PSIONIC enhancer promoter	UCEC-ENDO
0.360412	47	PSIONIC enhancer promoter	UCEC-ENDO
0.360479	48	PSIONIC enhancer promoter	UCEC-ENDO
0.360572	49	PSIONIC enhancer promoter	BRCA-BASAL
0.360684	50	PSIONIC enhancer promoter	UCEC-ENDO
0.360852	51	PSIONIC enhancer promoter	BRCA-BASAL
0.361123	52	PSIONIC enhancer promoter	BRCA-BASAL
0.361414	53	PSIONIC enhancer promoter	OV
0.361576	54	PSIONIC enhancer promoter	UCEC-SEROUS
0.361605	55	PSIONIC enhancer promoter	UCEC-ENDO
0.361835	56	PSIONIC enhancer promoter	BRCA-BASAL
0.362131	57	PSIONIC enhancer promoter	UCEC-ENDO
0.362355	58	PSIONIC enhancer promoter	UCEC-ENDO
0.362434	59	PSIONIC enhancer promoter	UCS
0.362495	60	PSIONIC enhancer promoter	UCEC-ENDO
0.362599	61	PSIONIC enhancer promoter	BRCA-BASAL
0.362697	62	PSIONIC enhancer promoter	UCEC-ENDO
0.362804	63	PSIONIC enhancer promoter	UCEC-ENDO
0.362981	64	PSIONIC enhancer promoter	BRCA-BASAL
0.363081	65	PSIONIC enhancer promoter	UCEC-ENDO
0.363166	66	PSIONIC enhancer promoter	UCEC-ENDO
0.363191	67	PSIONIC enhancer promoter	BRCA-BASAL
0.363488	68	PSIONIC enhancer promoter	UCEC-ENDO
0.363517	69	PSIONIC enhancer promoter	BRCA-BASAL
0.363594	70	PSIONIC enhancer promoter	BRCA-BASAL
0.364151	71	PSIONIC enhancer promoter	UCEC-ENDO
0.364229	72	PSIONIC enhancer promoter	UCEC-ENDO
0.364239	73	PSIONIC enhancer promoter	UCEC-ENDO
0.364441	74	PSIONIC enhancer promoter	BRCA-BASAL
0.364567	75	PSIONIC enhancer promoter	UCEC-ENDO
0.364575	76	PSIONIC enhancer promoter	BRCA-BASAL
0.364726	77	PSIONIC enhancer promoter	BRCA-BASAL
0.364794	78	PSIONIC enhancer promoter	UCEC-ENDO
0.364804	79	PSIONIC enhancer promoter	BRCA-BASAL
0.365099	80	PSIONIC enhancer promoter	UCEC-ENDO
0.365163	81	PSIONIC enhancer promoter	UCEC-ENDO
0.365274	82	PSIONIC enhancer promoter	UCEC-ENDO
0.365455	83	PSIONIC enhancer promoter	BRCA-BASAL
0.365664	84	PSIONIC enhancer promoter	OV
0.365681	85	PSIONIC enhancer promoter	UCEC-ENDO
0.365859	86	PSIONIC enhancer promoter	UCEC-ENDO
0.365921	87	PSIONIC enhancer promoter	UCEC-ENDO
0.365976	88	PSIONIC enhancer promoter	UCEC-ENDO
0.366003	89	PSIONIC enhancer promoter	UCEC-ENDO
0.366027	90	PSIONIC enhancer promoter	UCEC-ENDO
0.366065	91	PSIONIC enhancer promoter	UCEC-ENDO
0.366402	92	PSIONIC enhancer promoter	UCEC-SEROUS
0.36651	93	PSIONIC enhancer promoter	UCEC-ENDO
0.366522	94	PSIONIC enhancer promoter	UCEC-ENDO
0.366558	95	PSIONIC enhancer promoter	UCS
0.36656	96	PSIONIC enhancer promoter	BRCA-BASAL
0.366646	97	PSIONIC enhancer promoter	BRCA-BASAL
0.366704	98	PSIONIC enhancer promoter	UCEC-ENDO
0.366749	99	PSIONIC enhancer promoter	UCEC-ENDO
0.3668	100	PSIONIC enhancer promoter	BRCA-BASAL
0.366899	101	PSIONIC enhancer promoter	UCEC-ENDO
0.366907	102	PSIONIC enhancer promoter	UCEC-ENDO
0.366932	103	PSIONIC enhancer promoter	BRCA-BASAL
0.367013	104	PSIONIC enhancer promoter	OV
0.367067	105	PSIONIC enhancer promoter	UCEC-ENDO
0.367119	106	PSIONIC enhancer promoter	BRCA-BASAL
0.367193	107	PSIONIC enhancer promoter	OV
0.367198	108	PSIONIC enhancer promoter	UCEC-ENDO
0.367225	109	PSIONIC enhancer promoter	UCEC-ENDO
0.367292	110	PSIONIC enhancer promoter	OV
0.367595	111	PSIONIC enhancer promoter	BRCA-BASAL
0.367599	112	PSIONIC enhancer promoter	UCEC-ENDO
0.367761	113	PSIONIC enhancer promoter	UCEC-ENDO
0.367793	114	PSIONIC enhancer promoter	UCEC-ENDO
0.367853	115	PSIONIC enhancer promoter	UCEC-ENDO
0.367871	116	PSIONIC enhancer promoter	OV
0.367896	117	PSIONIC enhancer promoter	OV
0.367969	118	PSIONIC enhancer promoter	UCEC-ENDO
0.368018	119	PSIONIC enhancer promoter	UCEC-ENDO
0.36802	120	PSIONIC enhancer promoter	BRCA-BASAL
0.368065	121	PSIONIC enhancer promoter	UCEC-ENDO
0.368067	122	PSIONIC enhancer promoter	UCEC-ENDO
0.368146	123	PSIONIC enhancer promoter	BRCA-BASAL
0.368147	124	PSIONIC enhancer promoter	UCEC-ENDO
0.368245	125	PSIONIC enhancer promoter	UCEC-ENDO
0.368338	126	PSIONIC enhancer promoter	OV
0.36837	127	PSIONIC enhancer promoter	UCEC-ENDO
0.368383	128	PSIONIC enhancer promoter	UCEC-ENDO
0.368431	129	PSIONIC enhancer promoter	UCEC-ENDO
0.368434	130	PSIONIC enhancer promoter	UCEC-ENDO
0.36855	131	PSIONIC enhancer promoter	BRCA-BASAL
0.368564	132	PSIONIC enhancer promoter	BRCA-BASAL
0.368599	133	PSIONIC enhancer promoter	OV
0.368742	134	PSIONIC enhancer promoter	OV
0.368771	135	PSIONIC enhancer promoter	UCEC-ENDO
0.368916	136	PSIONIC enhancer promoter	UCEC-ENDO
0.369102	137	PSIONIC enhancer promoter	BRCA-BASAL
0.369103	138	PSIONIC enhancer promoter	BRCA-BASAL
0.369125	139	PSIONIC enhancer promoter	UCEC-ENDO
0.369142	140	PSIONIC enhancer promoter	UCEC-ENDO
0.3692	141	PSIONIC enhancer promoter	UCEC-ENDO
0.36921	142	PSIONIC enhancer promoter	OV
0.36927	143	PSIONIC enhancer promoter	UCEC-ENDO
0.369318	144	PSIONIC enhancer promoter	UCEC-ENDO
0.369322	145	PSIONIC enhancer promoter	UCEC-ENDO
0.369347	146	PSIONIC enhancer promoter	UCEC-ENDO
0.369397	147	PSIONIC enhancer promoter	UCEC-ENDO
0.369563	148	PSIONIC enhancer promoter	UCEC-ENDO
0.369625	149	PSIONIC enhancer promoter	UCEC-ENDO
0.369718	150	PSIONIC enhancer promoter	UCEC-ENDO
0.369769	151	PSIONIC enhancer promoter	UCEC-ENDO
0.369838	152	PSIONIC enhancer promoter	UCEC-SEROUS
0.369841	153	PSIONIC enhancer promoter	UCEC-ENDO
0.369895	154	PSIONIC enhancer promoter	UCEC-ENDO
0.370154	155	PSIONIC enhancer promoter	BRCA-BASAL
0.370166	156	PSIONIC enhancer promoter	OV
0.37023	157	PSIONIC enhancer promoter	UCEC-ENDO
0.370241	158	PSIONIC enhancer promoter	BRCA-BASAL
0.37031	159	PSIONIC enhancer promoter	BRCA-BASAL
0.370548	160	PSIONIC enhancer promoter	OV
0.370687	161	PSIONIC enhancer promoter	OV
0.370728	162	PSIONIC enhancer promoter	UCEC-ENDO
0.37078	163	PSIONIC enhancer promoter	OV
0.370787	164	PSIONIC enhancer promoter	UCEC-ENDO
0.370844	165	PSIONIC enhancer promoter	OV
0.370918	166	PSIONIC enhancer promoter	UCEC-ENDO
0.37099	167	PSIONIC enhancer promoter	UCEC-ENDO
0.371051	168	PSIONIC enhancer promoter	UCEC-ENDO
0.371115	169	PSIONIC enhancer promoter	UCEC-ENDO
0.37112	170	PSIONIC enhancer promoter	BRCA-BASAL
0.371122	171	PSIONIC enhancer promoter	UCEC-ENDO
0.371155	172	PSIONIC enhancer promoter	UCEC-ENDO
0.371158	173	PSIONIC enhancer promoter	UCEC-ENDO
0.371204	174	PSIONIC enhancer promoter	UCEC-ENDO
0.37144	175	PSIONIC enhancer promoter	BRCA-BASAL
0.371777	176	PSIONIC enhancer promoter	BRCA-BASAL
0.371905	177	PSIONIC enhancer promoter	UCEC-ENDO
0.371996	178	PSIONIC enhancer promoter	BRCA-BASAL
0.372051	179	PSIONIC enhancer promoter	UCEC-ENDO
0.372201	180	PSIONIC enhancer promoter	OV
0.372202	181	PSIONIC enhancer promoter	UCEC-ENDO
0.372302	182	PSIONIC enhancer promoter	UCEC-ENDO
0.372332	183	PSIONIC enhancer promoter	UCEC-ENDO
0.372524	184	PSIONIC enhancer promoter	UCEC-ENDO
0.37258	185	PSIONIC enhancer promoter	BRCA-BASAL
0.372757	186	PSIONIC enhancer promoter	OV
0.372864	187	PSIONIC enhancer promoter	BRCA-BASAL
0.372868	188	PSIONIC enhancer promoter	UCEC-ENDO
0.372893	189	PSIONIC enhancer promoter	BRCA-BASAL
0.372974	190	PSIONIC enhancer promoter	BRCA-BASAL
0.372982	191	PSIONIC enhancer promoter	UCEC-ENDO
0.373113	192	PSIONIC enhancer promoter	OV
0.373152	193	PSIONIC enhancer promoter	UCEC-ENDO
0.37319	194	PSIONIC enhancer promoter	UCEC-ENDO
0.373263	195	PSIONIC enhancer promoter	UCEC-ENDO
0.373274	196	PSIONIC enhancer promoter	BRCA-BASAL
0.373345	197	PSIONIC enhancer promoter	UCEC-ENDO
0.373373	198	PSIONIC enhancer promoter	UCEC-ENDO
0.373483	199	PSIONIC enhancer promoter	UCEC-ENDO
0.373606	200	PSIONIC enhancer promoter	OV
0.373628	201	PSIONIC enhancer promoter	BRCA-BASAL
0.373661	202	PSIONIC enhancer promoter	UCEC-ENDO
0.373674	203	PSIONIC enhancer promoter	OV
0.373682	204	PSIONIC enhancer promoter	BRCA-BASAL
0.37372	205	PSIONIC enhancer promoter	OV
0.373922	206	PSIONIC enhancer promoter	UCEC-ENDO
0.373983	207	PSIONIC enhancer promoter	UCEC-ENDO
0.373985	208	PSIONIC enhancer promoter	UCEC-ENDO
0.373993	209	PSIONIC enhancer promoter	OV
0.374161	210	PSIONIC enhancer promoter	UCEC-ENDO
0.374321	211	PSIONIC enhancer promoter	BRCA-BASAL
0.374377	212	PSIONIC enhancer promoter	UCEC-ENDO
0.374418	213	PSIONIC enhancer promoter	OV
0.374511	214	PSIONIC enhancer promoter	BRCA-BASAL
0.374547	215	PSIONIC enhancer promoter	UCEC-ENDO
0.374658	216	PSIONIC enhancer promoter	UCS
0.374707	217	PSIONIC enhancer promoter	UCEC-SEROUS
0.374759	218	PSIONIC enhancer promoter	UCEC-ENDO
0.374795	219	PSIONIC enhancer promoter	UCEC-ENDO
0.374802	220	PSIONIC enhancer promoter	OV
0.374887	221	PSIONIC enhancer promoter	UCEC-ENDO
0.374923	222	PSIONIC enhancer promoter	OV
0.375325	223	PSIONIC enhancer promoter	OV
0.375397	224	PSIONIC enhancer promoter	BRCA-BASAL
0.37543	225	PSIONIC enhancer promoter	UCEC-ENDO
0.37544	226	PSIONIC enhancer promoter	UCEC-ENDO
0.375453	227	PSIONIC enhancer promoter	UCEC-SEROUS
0.375456	228	PSIONIC enhancer promoter	UCEC-ENDO
0.375475	229	PSIONIC enhancer promoter	OV
0.375498	230	PSIONIC enhancer promoter	UCEC-ENDO
0.375626	231	PSIONIC enhancer promoter	UCEC-ENDO
0.37575	232	PSIONIC enhancer promoter	UCEC-ENDO
0.375795	233	PSIONIC enhancer promoter	BRCA-BASAL
0.375825	234	PSIONIC enhancer promoter	BRCA-BASAL
0.375851	235	PSIONIC enhancer promoter	BRCA-BASAL
0.375917	236	PSIONIC enhancer promoter	OV
0.37593	237	PSIONIC enhancer promoter	UCEC-ENDO
0.375931	238	PSIONIC enhancer promoter	UCEC-ENDO
0.375948	239	PSIONIC enhancer promoter	UCEC-ENDO
0.375975	240	PSIONIC enhancer promoter	BRCA-BASAL
0.376014	241	PSIONIC enhancer promoter	UCEC-ENDO
0.376147	242	PSIONIC enhancer promoter	OV
0.376242	243	PSIONIC enhancer promoter	UCEC-SEROUS
0.376303	244	PSIONIC enhancer promoter	UCEC-ENDO
0.376323	245	PSIONIC enhancer promoter	BRCA-BASAL
0.376378	246	PSIONIC enhancer promoter	UCEC-SEROUS
0.376522	247	PSIONIC enhancer promoter	UCEC-ENDO
0.3766	248	PSIONIC enhancer promoter	UCEC-ENDO
0.376634	249	PSIONIC enhancer promoter	OV
0.376669	250	PSIONIC enhancer promoter	UCEC-ENDO
0.376841	251	PSIONIC enhancer promoter	UCEC-ENDO
0.37687	252	PSIONIC enhancer promoter	UCEC-ENDO
0.376966	253	PSIONIC enhancer promoter	OV
0.377154	254	PSIONIC enhancer promoter	OV
0.377274	255	PSIONIC enhancer promoter	OV
0.37733	256	PSIONIC enhancer promoter	UCEC-ENDO
0.377403	257	PSIONIC enhancer promoter	UCEC-ENDO
0.37741	258	PSIONIC enhancer promoter	OV
0.37741	259	PSIONIC enhancer promoter	UCEC-ENDO
0.377444	260	PSIONIC enhancer promoter	OV
0.377609	261	PSIONIC enhancer promoter	UCEC-ENDO
0.37763	262	PSIONIC enhancer promoter	UCEC-ENDO
0.377636	263	PSIONIC enhancer promoter	UCEC-ENDO
0.377646	264	PSIONIC enhancer promoter	UCEC-ENDO
0.377681	265	PSIONIC enhancer promoter	UCEC-ENDO
0.377718	266	PSIONIC enhancer promoter	UCS
0.377761	267	PSIONIC enhancer promoter	BRCA-BASAL
0.377792	268	PSIONIC enhancer promoter	UCS
0.377805	269	PSIONIC enhancer promoter	UCEC-ENDO
0.377894	270	PSIONIC enhancer promoter	OV
0.377901	271	PSIONIC enhancer promoter	UCEC-ENDO
0.377913	272	PSIONIC enhancer promoter	UCEC-ENDO
0.378051	273	PSIONIC enhancer promoter	UCEC-ENDO
0.37815	274	PSIONIC enhancer promoter	BRCA-BASAL
0.378214	275	PSIONIC enhancer promoter	UCEC-ENDO
0.378379	276	PSIONIC enhancer promoter	UCEC-ENDO
0.378416	277	PSIONIC enhancer promoter	BRCA-BASAL
0.378459	278	PSIONIC enhancer promoter	UCEC-ENDO
0.378469	279	PSIONIC enhancer promoter	BRCA-BASAL
0.378525	280	PSIONIC enhancer promoter	UCEC-ENDO
0.378569	281	PSIONIC enhancer promoter	BRCA-BASAL
0.378584	282	PSIONIC enhancer promoter	UCEC-ENDO
0.378705	283	PSIONIC enhancer promoter	OV
0.378749	284	PSIONIC enhancer promoter	UCEC-ENDO
0.378796	285	PSIONIC enhancer promoter	UCEC-ENDO
0.378939	286	PSIONIC enhancer promoter	UCEC-ENDO
0.378944	287	PSIONIC enhancer promoter	UCEC-ENDO
0.379095	288	PSIONIC enhancer promoter	UCEC-ENDO
0.379159	289	PSIONIC enhancer promoter	BRCA-BASAL
0.379382	290	PSIONIC enhancer promoter	BRCA-BASAL
0.379458	291	PSIONIC enhancer promoter	BRCA-BASAL
0.37953	292	PSIONIC enhancer promoter	UCEC-ENDO
0.379661	293	PSIONIC enhancer promoter	UCEC-ENDO
0.379725	294	PSIONIC enhancer promoter	UCEC-ENDO
0.379751	295	PSIONIC enhancer promoter	BRCA-BASAL
0.379764	296	PSIONIC enhancer promoter	UCEC-ENDO
0.379883	297	PSIONIC enhancer promoter	OV
0.379899	298	PSIONIC enhancer promoter	OV
0.379913	299	PSIONIC enhancer promoter	OV
0.379914	300	PSIONIC enhancer promoter	UCEC-ENDO
0.379951	301	PSIONIC enhancer promoter	UCEC-ENDO
0.380227	302	PSIONIC enhancer promoter	OV
0.380251	303	PSIONIC enhancer promoter	OV
0.380327	304	PSIONIC enhancer promoter	UCEC-ENDO
0.380408	305	PSIONIC enhancer promoter	UCEC-ENDO
0.380429	306	PSIONIC enhancer promoter	UCEC-ENDO
0.380611	307	PSIONIC enhancer promoter	UCEC-ENDO
0.380652	308	PSIONIC enhancer promoter	BRCA-BASAL
0.380682	309	PSIONIC enhancer promoter	UCEC-ENDO
0.38084	310	PSIONIC enhancer promoter	UCS
0.380889	311	PSIONIC enhancer promoter	OV
0.381159	312	PSIONIC enhancer promoter	OV
0.381163	313	PSIONIC enhancer promoter	OV
0.38119	314	PSIONIC enhancer promoter	UCEC-ENDO
0.381285	315	PSIONIC enhancer promoter	OV
0.381285	316	PSIONIC enhancer promoter	BRCA-BASAL
0.381287	317	PSIONIC enhancer promoter	UCEC-SEROUS
0.381311	318	PSIONIC enhancer promoter	UCEC-ENDO
0.381319	319	PSIONIC enhancer promoter	UCEC-ENDO
0.381379	320	PSIONIC enhancer promoter	UCEC-ENDO
0.381509	321	PSIONIC enhancer promoter	OV
0.381585	322	PSIONIC enhancer promoter	OV
0.381586	323	PSIONIC enhancer promoter	OV
0.381739	324	PSIONIC enhancer promoter	UCS
0.381741	325	PSIONIC enhancer promoter	UCEC-SEROUS
0.381839	326	PSIONIC enhancer promoter	BRCA-BASAL
0.381996	327	PSIONIC enhancer promoter	UCS
0.381997	328	PSIONIC enhancer promoter	BRCA-BASAL
0.382281	329	PSIONIC enhancer promoter	BRCA-BASAL
0.382288	330	PSIONIC enhancer promoter	UCEC-ENDO
0.382345	331	PSIONIC enhancer promoter	UCEC-SEROUS
0.382415	332	PSIONIC enhancer promoter	OV
0.382428	333	PSIONIC enhancer promoter	BRCA-BASAL
0.382456	334	PSIONIC enhancer promoter	UCEC-SEROUS
0.382479	335	PSIONIC enhancer promoter	UCEC-ENDO
0.38255	336	PSIONIC enhancer promoter	UCEC-ENDO
0.382583	337	PSIONIC enhancer promoter	BRCA-BASAL
0.382632	338	PSIONIC enhancer promoter	OV
0.382636	339	PSIONIC enhancer promoter	UCEC-ENDO
0.382648	340	PSIONIC enhancer promoter	UCEC-ENDO
0.382651	341	PSIONIC enhancer promoter	UCEC-ENDO
0.382762	342	PSIONIC enhancer promoter	OV
0.382799	343	PSIONIC enhancer promoter	OV
0.382823	344	PSIONIC enhancer promoter	UCS
0.38289	345	PSIONIC enhancer promoter	UCEC-ENDO
0.382898	346	PSIONIC enhancer promoter	UCEC-ENDO
0.382926	347	PSIONIC enhancer promoter	BRCA-BASAL
0.382936	348	PSIONIC enhancer promoter	UCEC-SEROUS
0.382941	349	PSIONIC enhancer promoter	UCEC-ENDO
0.383107	350	PSIONIC enhancer promoter	UCEC-ENDO
0.383477	351	PSIONIC enhancer promoter	UCEC-ENDO
0.383502	352	PSIONIC enhancer promoter	UCEC-ENDO
0.383586	353	PSIONIC enhancer promoter	UCEC-ENDO
0.383625	354	PSIONIC enhancer promoter	OV
0.383716	355	PSIONIC enhancer promoter	OV
0.383808	356	PSIONIC enhancer promoter	UCEC-ENDO
0.383834	357	PSIONIC enhancer promoter	OV
0.38402	358	PSIONIC enhancer promoter	BRCA-BASAL
0.384044	359	PSIONIC enhancer promoter	UCS
0.384078	360	PSIONIC enhancer promoter	UCEC-ENDO
0.38415	361	PSIONIC enhancer promoter	UCEC-ENDO
0.384174	362	PSIONIC enhancer promoter	OV
0.384184	363	PSIONIC enhancer promoter	UCEC-ENDO
0.384282	364	PSIONIC enhancer promoter	OV
0.384288	365	PSIONIC enhancer promoter	UCEC-ENDO
0.38441	366	PSIONIC enhancer promoter	UCS
0.384465	367	PSIONIC enhancer promoter	UCEC-ENDO
0.384474	368	PSIONIC enhancer promoter	UCEC-ENDO
0.384567	369	PSIONIC enhancer promoter	BRCA-BASAL
0.384589	370	PSIONIC enhancer promoter	OV
0.384636	371	PSIONIC enhancer promoter	UCEC-ENDO
0.38468	372	PSIONIC enhancer promoter	UCEC-ENDO
0.384681	373	PSIONIC enhancer promoter	UCEC-ENDO
0.384816	374	PSIONIC enhancer promoter	OV
0.384846	375	PSIONIC enhancer promoter	UCEC-SEROUS
0.385098	376	PSIONIC enhancer promoter	BRCA-BASAL
0.385119	377	PSIONIC enhancer promoter	UCS
0.38514	378	PSIONIC enhancer promoter	UCEC-ENDO
0.385413	379	PSIONIC enhancer promoter	OV
0.385447	380	PSIONIC enhancer promoter	OV
0.385542	381	PSIONIC enhancer promoter	OV
0.385721	382	PSIONIC enhancer promoter	OV
0.385838	383	PSIONIC enhancer promoter	OV
0.385955	384	PSIONIC enhancer promoter	UCEC-ENDO
0.386044	385	PSIONIC enhancer promoter	UCS
0.386077	386	PSIONIC enhancer promoter	OV
0.386124	387	PSIONIC enhancer promoter	OV
0.386229	388	PSIONIC enhancer promoter	OV
0.386233	389	PSIONIC enhancer promoter	BRCA-BASAL
0.386336	390	PSIONIC enhancer promoter	BRCA-BASAL
0.386483	391	PSIONIC enhancer promoter	OV
0.386595	392	PSIONIC enhancer promoter	OV
0.38662	393	PSIONIC enhancer promoter	UCEC-ENDO
0.386659	394	PSIONIC enhancer promoter	UCEC-ENDO
0.386709	395	PSIONIC enhancer promoter	UCEC-ENDO
0.386804	396	PSIONIC enhancer promoter	UCEC-ENDO
0.386818	397	PSIONIC enhancer promoter	OV
0.386837	398	PSIONIC enhancer promoter	OV
0.386842	399	PSIONIC enhancer promoter	UCEC-ENDO
0.386885	400	PSIONIC enhancer promoter	UCEC-ENDO
0.387023	401	PSIONIC enhancer promoter	UCS
0.387127	402	PSIONIC enhancer promoter	OV
0.387275	403	PSIONIC enhancer promoter	OV
0.387292	404	PSIONIC enhancer promoter	UCEC-ENDO
0.387323	405	PSIONIC enhancer promoter	UCEC-ENDO
0.387343	406	PSIONIC enhancer promoter	OV
0.387606	407	PSIONIC enhancer promoter	UCS
0.387614	408	PSIONIC enhancer promoter	OV
0.387687	409	PSIONIC enhancer promoter	OV
0.38771	410	PSIONIC enhancer promoter	UCEC-ENDO
0.387886	411	PSIONIC enhancer promoter	OV
0.387887	412	PSIONIC enhancer promoter	OV
0.387957	413	PSIONIC enhancer promoter	UCS
0.387997	414	PSIONIC enhancer promoter	UCEC-ENDO
0.388025	415	PSIONIC enhancer promoter	OV
0.388159	416	PSIONIC enhancer promoter	OV
0.388179	417	PSIONIC enhancer promoter	UCS
0.388216	418	PSIONIC enhancer promoter	OV
0.38822	419	PSIONIC enhancer promoter	UCEC-ENDO
0.388231	420	PSIONIC enhancer promoter	UCS
0.388243	421	PSIONIC enhancer promoter	UCEC-ENDO
0.388333	422	PSIONIC enhancer promoter	UCEC-ENDO
0.388342	423	PSIONIC enhancer promoter	UCEC-ENDO
0.388357	424	PSIONIC enhancer promoter	OV
0.388386	425	PSIONIC enhancer promoter	BRCA-BASAL
0.388414	426	PSIONIC enhancer promoter	UCEC-SEROUS
0.388496	427	PSIONIC enhancer promoter	OV
0.388556	428	PSIONIC enhancer promoter	BRCA-BASAL
0.388681	429	PSIONIC enhancer promoter	OV
0.388702	430	PSIONIC enhancer promoter	UCS
0.388759	431	PSIONIC enhancer promoter	OV
0.388847	432	PSIONIC enhancer promoter	UCEC-SEROUS
0.389062	433	PSIONIC enhancer promoter	UCS
0.389077	434	PSIONIC enhancer promoter	UCEC-ENDO
0.389116	435	PSIONIC enhancer promoter	OV
0.389133	436	PSIONIC enhancer promoter	UCS
0.389298	437	PSIONIC enhancer promoter	OV
0.389321	438	PSIONIC enhancer promoter	UCEC-ENDO
0.38933	439	PSIONIC enhancer promoter	UCEC-ENDO
0.389349	440	PSIONIC enhancer promoter	UCS
0.38939	441	PSIONIC enhancer promoter	UCEC-ENDO
0.389409	442	PSIONIC enhancer promoter	OV
0.389556	443	PSIONIC enhancer promoter	UCEC-SEROUS
0.389604	444	PSIONIC enhancer promoter	OV
0.389608	445	PSIONIC enhancer promoter	OV
0.389635	446	PSIONIC enhancer promoter	OV
0.389717	447	PSIONIC enhancer promoter	UCEC-SEROUS
0.38973	448	PSIONIC enhancer promoter	UCEC-ENDO
0.38982	449	PSIONIC enhancer promoter	UCEC-SEROUS
0.389826	450	PSIONIC enhancer promoter	UCS
0.389834	451	PSIONIC enhancer promoter	OV
0.389912	452	PSIONIC enhancer promoter	OV
0.389921	453	PSIONIC enhancer promoter	UCS
0.390076	454	PSIONIC enhancer promoter	OV
0.390196	455	PSIONIC enhancer promoter	UCEC-ENDO
0.39027	456	PSIONIC enhancer promoter	UCEC-ENDO
0.390293	457	PSIONIC enhancer promoter	OV
0.390337	458	PSIONIC enhancer promoter	UCEC-ENDO
0.390339	459	PSIONIC enhancer promoter	BRCA-BASAL
0.390385	460	PSIONIC enhancer promoter	OV
0.390393	461	PSIONIC enhancer promoter	OV
0.390393	462	PSIONIC enhancer promoter	UCEC-ENDO
0.390458	463	PSIONIC enhancer promoter	OV
0.390512	464	PSIONIC enhancer promoter	UCEC-ENDO
0.390702	465	PSIONIC enhancer promoter	OV
0.390808	466	PSIONIC enhancer promoter	UCEC-ENDO
0.391027	467	PSIONIC enhancer promoter	UCEC-ENDO
0.391051	468	PSIONIC enhancer promoter	BRCA-BASAL
0.391222	469	PSIONIC enhancer promoter	UCEC-SEROUS
0.391227	470	PSIONIC enhancer promoter	OV
0.391231	471	PSIONIC enhancer promoter	UCS
0.391291	472	PSIONIC enhancer promoter	UCS
0.391323	473	PSIONIC enhancer promoter	OV
0.3914	474	PSIONIC enhancer promoter	OV
0.391485	475	PSIONIC enhancer promoter	OV
0.391487	476	PSIONIC enhancer promoter	UCEC-ENDO
0.3915	477	PSIONIC enhancer promoter	UCEC-ENDO
0.391533	478	PSIONIC enhancer promoter	OV
0.391543	479	PSIONIC enhancer promoter	UCS
0.391618	480	PSIONIC enhancer promoter	UCEC-ENDO
0.391672	481	PSIONIC enhancer promoter	OV
0.391677	482	PSIONIC enhancer promoter	OV
0.391679	483	PSIONIC enhancer promoter	OV
0.391711	484	PSIONIC enhancer promoter	UCS
0.391713	485	PSIONIC enhancer promoter	UCS
0.39173	486	PSIONIC enhancer promoter	OV
0.391748	487	PSIONIC enhancer promoter	OV
0.391788	488	PSIONIC enhancer promoter	OV
0.391796	489	PSIONIC enhancer promoter	UCEC-ENDO
0.391848	490	PSIONIC enhancer promoter	OV
0.391849	491	PSIONIC enhancer promoter	UCEC-ENDO
0.391932	492	PSIONIC enhancer promoter	UCEC-ENDO
0.391961	493	PSIONIC enhancer promoter	OV
0.391973	494	PSIONIC enhancer promoter	UCEC-ENDO
0.392017	495	PSIONIC enhancer promoter	OV
0.392121	496	PSIONIC enhancer promoter	UCEC-ENDO
0.392128	497	PSIONIC enhancer promoter	UCS
0.39229	498	PSIONIC enhancer promoter	OV
0.392306	499	PSIONIC enhancer promoter	OV
0.392369	500	PSIONIC enhancer promoter	OV
0.392489	501	PSIONIC enhancer promoter	UCS
0.392575	502	PSIONIC enhancer promoter	OV
0.392587	503	PSIONIC enhancer promoter	UCEC-ENDO
0.392678	504	PSIONIC enhancer promoter	BRCA-BASAL
0.392679	505	PSIONIC enhancer promoter	OV
0.392683	506	PSIONIC enhancer promoter	OV
0.392701	507	PSIONIC enhancer promoter	UCEC-SEROUS
0.392719	508	PSIONIC enhancer promoter	UCEC-ENDO
0.392852	509	PSIONIC enhancer promoter	OV
0.392859	510	PSIONIC enhancer promoter	OV
0.392877	511	PSIONIC enhancer promoter	OV
0.3929	512	PSIONIC enhancer promoter	OV
0.392926	513	PSIONIC enhancer promoter	OV
0.392978	514	PSIONIC enhancer promoter	OV
0.393007	515	PSIONIC enhancer promoter	UCEC-ENDO
0.393183	516	PSIONIC enhancer promoter	OV
0.393391	517	PSIONIC enhancer promoter	UCEC-SEROUS
0.393404	518	PSIONIC enhancer promoter	UCS
0.393432	519	PSIONIC enhancer promoter	UCS
0.39349	520	PSIONIC enhancer promoter	UCEC-SEROUS
0.39349	521	PSIONIC enhancer promoter	UCEC-ENDO
0.393551	522	PSIONIC enhancer promoter	OV
0.393607	523	PSIONIC enhancer promoter	UCEC-ENDO
0.393706	524	PSIONIC enhancer promoter	OV
0.393738	525	PSIONIC enhancer promoter	OV
0.393755	526	PSIONIC enhancer promoter	OV
0.39383	527	PSIONIC enhancer promoter	OV
0.393882	528	PSIONIC enhancer promoter	UCEC-SEROUS
0.393934	529	PSIONIC enhancer promoter	UCS
0.394142	530	PSIONIC enhancer promoter	BRCA-BASAL
0.394152	531	PSIONIC enhancer promoter	UCEC-SEROUS
0.39428	532	PSIONIC enhancer promoter	OV
0.394303	533	PSIONIC enhancer promoter	UCEC-ENDO
0.394314	534	PSIONIC enhancer promoter	UCS
0.394319	535	PSIONIC enhancer promoter	OV
0.394374	536	PSIONIC enhancer promoter	OV
0.394393	537	PSIONIC enhancer promoter	OV
0.394486	538	PSIONIC enhancer promoter	UCEC-SEROUS
0.394597	539	PSIONIC enhancer promoter	UCEC-ENDO
0.394851	540	PSIONIC enhancer promoter	OV
0.394863	541	PSIONIC enhancer promoter	OV
0.394923	542	PSIONIC enhancer promoter	OV
0.395042	543	PSIONIC enhancer promoter	UCEC-SEROUS
0.39506	544	PSIONIC enhancer promoter	OV
0.395237	545	PSIONIC enhancer promoter	OV
0.395287	546	PSIONIC enhancer promoter	OV
0.395359	547	PSIONIC enhancer promoter	UCEC-SEROUS
0.39542	548	PSIONIC enhancer promoter	UCS
0.395684	549	PSIONIC enhancer promoter	OV
0.395739	550	PSIONIC enhancer promoter	UCEC-SEROUS
0.395797	551	PSIONIC enhancer promoter	BRCA-BASAL
0.395914	552	PSIONIC enhancer promoter	OV
0.395977	553	PSIONIC enhancer promoter	OV
0.396052	554	PSIONIC enhancer promoter	OV
0.396069	555	PSIONIC enhancer promoter	OV
0.396112	556	PSIONIC enhancer promoter	OV
0.396161	557	PSIONIC enhancer promoter	OV
0.396239	558	PSIONIC enhancer promoter	OV
0.39633	559	PSIONIC enhancer promoter	OV
0.396601	560	PSIONIC enhancer promoter	OV
0.396601	561	PSIONIC enhancer promoter	UCS
0.396612	562	PSIONIC enhancer promoter	OV
0.396669	563	PSIONIC enhancer promoter	OV
0.396671	564	PSIONIC enhancer promoter	UCEC-ENDO
0.39675	565	PSIONIC enhancer promoter	OV
0.396794	566	PSIONIC enhancer promoter	OV
0.396873	567	PSIONIC enhancer promoter	OV
0.397006	568	PSIONIC enhancer promoter	UCEC-SEROUS
0.397022	569	PSIONIC enhancer promoter	OV
0.397039	570	PSIONIC enhancer promoter	UCEC-ENDO
0.397134	571	PSIONIC enhancer promoter	UCEC-ENDO
0.397164	572	PSIONIC enhancer promoter	OV
0.397191	573	PSIONIC enhancer promoter	UCEC-SEROUS
0.397321	574	PSIONIC enhancer promoter	UCS
0.397454	575	PSIONIC enhancer promoter	OV
0.397461	576	PSIONIC enhancer promoter	OV
0.397475	577	PSIONIC enhancer promoter	OV
0.397542	578	PSIONIC enhancer promoter	OV
0.39758	579	PSIONIC enhancer promoter	OV
0.397653	580	PSIONIC enhancer promoter	UCEC-SEROUS
0.397712	581	PSIONIC enhancer promoter	OV
0.39773	582	PSIONIC enhancer promoter	OV
0.397748	583	PSIONIC enhancer promoter	OV
0.397895	584	PSIONIC enhancer promoter	OV
0.397994	585	PSIONIC enhancer promoter	OV
0.398376	586	PSIONIC enhancer promoter	OV
0.398606	587	PSIONIC enhancer promoter	OV
0.398696	588	PSIONIC enhancer promoter	OV
0.398811	589	PSIONIC enhancer promoter	OV
0.398828	590	PSIONIC enhancer promoter	BRCA-BASAL
0.398964	591	PSIONIC enhancer promoter	UCS
0.398988	592	PSIONIC enhancer promoter	UCS
0.399039	593	PSIONIC enhancer promoter	OV
0.399091	594	PSIONIC enhancer promoter	UCEC-SEROUS
0.399169	595	PSIONIC enhancer promoter	UCEC-ENDO
0.39918	596	PSIONIC enhancer promoter	OV
0.399189	597	PSIONIC enhancer promoter	OV
0.399231	598	PSIONIC enhancer promoter	OV
0.399295	599	PSIONIC enhancer promoter	UCEC-ENDO
0.399373	600	PSIONIC enhancer promoter	UCEC-SEROUS
0.399427	601	PSIONIC enhancer promoter	OV
0.399495	602	PSIONIC enhancer promoter	UCS
0.399589	603	PSIONIC enhancer promoter	OV
0.399754	604	PSIONIC enhancer promoter	UCS
0.399815	605	PSIONIC enhancer promoter	UCEC-SEROUS
0.399972	606	PSIONIC enhancer promoter	OV
0.400051	607	PSIONIC enhancer promoter	UCEC-SEROUS
0.400204	608	PSIONIC enhancer promoter	OV
0.400431	609	PSIONIC enhancer promoter	OV
0.400701	610	PSIONIC enhancer promoter	OV
0.400771	611	PSIONIC enhancer promoter	UCS
0.400826	612	PSIONIC enhancer promoter	OV
0.400899	613	PSIONIC enhancer promoter	UCS
0.401133	614	PSIONIC enhancer promoter	OV
0.401364	615	PSIONIC enhancer promoter	UCEC-ENDO
0.401615	616	PSIONIC enhancer promoter	OV
0.40181	617	PSIONIC enhancer promoter	OV
0.40182	618	PSIONIC enhancer promoter	OV
0.401874	619	PSIONIC enhancer promoter	OV
0.401874	620	PSIONIC enhancer promoter	UCS
0.402168	621	PSIONIC enhancer promoter	UCEC-ENDO
0.402212	622	PSIONIC enhancer promoter	UCEC-ENDO
0.402313	623	PSIONIC enhancer promoter	UCEC-ENDO
0.402348	624	PSIONIC enhancer promoter	OV
0.402381	625	PSIONIC enhancer promoter	OV
0.402428	626	PSIONIC enhancer promoter	OV
0.402441	627	PSIONIC enhancer promoter	UCEC-ENDO
0.402511	628	PSIONIC enhancer promoter	UCEC-ENDO
0.402561	629	PSIONIC enhancer promoter	OV
0.402723	630	PSIONIC enhancer promoter	OV
0.402859	631	PSIONIC enhancer promoter	UCS
0.402917	632	PSIONIC enhancer promoter	BRCA-BASAL
0.402934	633	PSIONIC enhancer promoter	OV
0.402935	634	PSIONIC enhancer promoter	OV
0.402949	635	PSIONIC enhancer promoter	OV
0.403036	636	PSIONIC enhancer promoter	UCS
0.403125	637	PSIONIC enhancer promoter	UCS
0.403152	638	PSIONIC enhancer promoter	OV
0.403157	639	PSIONIC enhancer promoter	UCEC-ENDO
0.403351	640	PSIONIC enhancer promoter	OV
0.40354	641	PSIONIC enhancer promoter	OV
0.403559	642	PSIONIC enhancer promoter	OV
0.4037	643	PSIONIC enhancer promoter	OV
0.403766	644	PSIONIC enhancer promoter	UCEC-SEROUS
0.40381	645	PSIONIC enhancer promoter	UCEC-SEROUS
0.403905	646	PSIONIC enhancer promoter	OV
0.40397	647	PSIONIC enhancer promoter	UCEC-ENDO
0.404022	648	PSIONIC enhancer promoter	OV
0.404094	649	PSIONIC enhancer promoter	OV
0.404325	650	PSIONIC enhancer promoter	OV
0.404348	651	PSIONIC enhancer promoter	OV
0.404366	652	PSIONIC enhancer promoter	UCEC-ENDO
0.404377	653	PSIONIC enhancer promoter	UCEC-ENDO
0.404396	654	PSIONIC enhancer promoter	OV
0.404559	655	PSIONIC enhancer promoter	UCEC-ENDO
0.404898	656	PSIONIC enhancer promoter	OV
0.404952	657	PSIONIC enhancer promoter	UCEC-ENDO
0.404977	658	PSIONIC enhancer promoter	UCS
0.405038	659	PSIONIC enhancer promoter	OV
0.405133	660	PSIONIC enhancer promoter	OV
0.405188	661	PSIONIC enhancer promoter	OV
0.405379	662	PSIONIC enhancer promoter	OV
0.405399	663	PSIONIC enhancer promoter	OV
0.405502	664	PSIONIC enhancer promoter	OV
0.405791	665	PSIONIC enhancer promoter	OV
0.4061	666	PSIONIC enhancer promoter	UCS
0.406314	667	PSIONIC enhancer promoter	OV
0.406315	668	PSIONIC enhancer promoter	OV
0.406476	669	PSIONIC enhancer promoter	OV
0.406824	670	PSIONIC enhancer promoter	UCEC-SEROUS
0.406901	671	PSIONIC enhancer promoter	OV
0.406968	672	PSIONIC enhancer promoter	OV
0.406982	673	PSIONIC enhancer promoter	UCEC-SEROUS
0.407141	674	PSIONIC enhancer promoter	OV
0.407183	675	PSIONIC enhancer promoter	OV
0.407183	676	PSIONIC enhancer promoter	UCEC-ENDO
0.407192	677	PSIONIC enhancer promoter	OV
0.407338	678	PSIONIC enhancer promoter	OV
0.407485	679	PSIONIC enhancer promoter	OV
0.407804	680	PSIONIC enhancer promoter	OV
0.407821	681	PSIONIC enhancer promoter	UCS
0.407995	682	PSIONIC enhancer promoter	UCEC-SEROUS
0.408058	683	PSIONIC enhancer promoter	BRCA-BASAL
0.40832	684	PSIONIC enhancer promoter	OV
0.408678	685	PSIONIC enhancer promoter	UCS
0.40904	686	PSIONIC enhancer promoter	UCEC-SEROUS
0.409319	687	PSIONIC enhancer promoter	UCEC-SEROUS
0.410004	688	PSIONIC enhancer promoter	OV
0.41025	689	PSIONIC enhancer promoter	OV
0.410684	690	PSIONIC enhancer promoter	OV
0.410696	691	PSIONIC enhancer promoter	OV
0.411478	692	PSIONIC enhancer promoter	UCS
0.411519	693	PSIONIC enhancer promoter	BRCA-BASAL
0.411921	694	PSIONIC enhancer promoter	OV
0.411952	695	PSIONIC enhancer promoter	UCEC-ENDO
0.412948	696	PSIONIC enhancer promoter	OV
0.412968	697	PSIONIC enhancer promoter	UCEC-SEROUS
0.413409	698	PSIONIC enhancer promoter	OV
0.41358	699	PSIONIC enhancer promoter	OV
0.413729	700	PSIONIC enhancer promoter	OV
0.41407	701	PSIONIC enhancer promoter	UCEC-ENDO
0.414227	702	PSIONIC enhancer promoter	UCS
0.414604	703	PSIONIC enhancer promoter	UCEC-SEROUS
0.416188	704	PSIONIC enhancer promoter	UCEC-ENDO
0.416412	705	PSIONIC enhancer promoter	OV
0.416626	706	PSIONIC enhancer promoter	OV
0.417478	707	PSIONIC enhancer promoter	UCEC-ENDO
0.417524	708	PSIONIC enhancer promoter	OV
0.418154	709	PSIONIC enhancer promoter	UCEC-ENDO
0.419562	710	PSIONIC enhancer promoter	UCEC-SEROUS
0.419738	711	PSIONIC enhancer promoter	OV
0.419981	712	PSIONIC enhancer promoter	OV
0.422645	713	PSIONIC enhancer promoter	OV
0.422828	714	PSIONIC enhancer promoter	OV
0.42333	715	PSIONIC enhancer promoter	OV
0.42378	716	PSIONIC enhancer promoter	OV
0.423915	717	PSIONIC enhancer promoter	OV
0.425727	718	PSIONIC enhancer promoter	UCEC-SEROUS
0.429362	719	PSIONIC enhancer promoter	UCEC-ENDO
0.429372	720	PSIONIC enhancer promoter	UCEC-ENDO
0.429578	721	PSIONIC enhancer promoter	OV
0.430026	722	PSIONIC enhancer promoter	UCS
0.43683	723	PSIONIC enhancer promoter	UCS
0.313106	1	PSIONIC promoter	UCEC-ENDO
0.311196	2	PSIONIC promoter	UCEC-ENDO
0.30314	3	PSIONIC promoter	UCEC-ENDO
0.303914	4	PSIONIC promoter	UCEC-ENDO
0.313446	5	PSIONIC promoter	UCEC-ENDO
0.31527	6	PSIONIC promoter	OV
0.303028	7	PSIONIC promoter	BRCA-BASAL
0.316389	8	PSIONIC promoter	OV
0.315894	9	PSIONIC promoter	OV
0.314945	10	PSIONIC promoter	UCEC-ENDO
0.323208	11	PSIONIC promoter	UCEC-ENDO
0.320758	12	PSIONIC promoter	BRCA-BASAL
0.31509	13	PSIONIC promoter	UCEC-ENDO
0.32173	14	PSIONIC promoter	UCS
0.328988	15	PSIONIC promoter	BRCA-BASAL
0.319341	16	PSIONIC promoter	OV
0.312432	17	PSIONIC promoter	BRCA-BASAL
0.322338	18	PSIONIC promoter	UCEC-ENDO
0.316039	19	PSIONIC promoter	UCEC-ENDO
0.314676	20	PSIONIC promoter	UCEC-ENDO
0.328202	21	PSIONIC promoter	UCEC-ENDO
0.313258	22	PSIONIC promoter	UCEC-SEROUS
0.332442	23	PSIONIC promoter	OV
0.31108	24	PSIONIC promoter	UCEC-ENDO
0.307517	25	PSIONIC promoter	UCEC-ENDO
0.315817	26	PSIONIC promoter	UCEC-ENDO
0.313251	27	PSIONIC promoter	BRCA-BASAL
0.332024	28	PSIONIC promoter	BRCA-BASAL
0.306237	29	PSIONIC promoter	UCEC-ENDO
0.31131	30	PSIONIC promoter	UCEC-ENDO
0.323491	31	PSIONIC promoter	BRCA-BASAL
0.320001	32	PSIONIC promoter	OV
0.319794	33	PSIONIC promoter	UCEC-ENDO
0.331059	34	PSIONIC promoter	UCEC-ENDO
0.31509	35	PSIONIC promoter	BRCA-BASAL
0.323327	36	PSIONIC promoter	BRCA-BASAL
0.325763	37	PSIONIC promoter	BRCA-BASAL
0.327349	38	PSIONIC promoter	UCEC-ENDO
0.318305	39	PSIONIC promoter	UCEC-ENDO
0.325269	40	PSIONIC promoter	UCEC-ENDO
0.321977	41	PSIONIC promoter	UCEC-ENDO
0.320408	42	PSIONIC promoter	UCEC-ENDO
0.307282	43	PSIONIC promoter	BRCA-BASAL
0.32332	44	PSIONIC promoter	UCEC-ENDO
0.324628	45	PSIONIC promoter	UCEC-ENDO
0.314139	46	PSIONIC promoter	UCEC-ENDO
0.324261	47	PSIONIC promoter	UCEC-ENDO
0.309954	48	PSIONIC promoter	UCEC-ENDO
0.307291	49	PSIONIC promoter	BRCA-BASAL
0.326273	50	PSIONIC promoter	UCEC-ENDO
0.324062	51	PSIONIC promoter	BRCA-BASAL
0.317254	52	PSIONIC promoter	BRCA-BASAL
0.33517	53	PSIONIC promoter	OV
0.319397	54	PSIONIC promoter	UCEC-SEROUS
0.321736	55	PSIONIC promoter	UCEC-ENDO
0.319769	56	PSIONIC promoter	BRCA-BASAL
0.32625	57	PSIONIC promoter	UCEC-ENDO
0.315542	58	PSIONIC promoter	UCEC-ENDO
0.313333	59	PSIONIC promoter	UCS
0.317924	60	PSIONIC promoter	UCEC-ENDO
0.320018	61	PSIONIC promoter	BRCA-BASAL
0.327279	62	PSIONIC promoter	UCEC-ENDO
0.319411	63	PSIONIC promoter	UCEC-ENDO
0.306932	64	PSIONIC promoter	BRCA-BASAL
0.323696	65	PSIONIC promoter	UCEC-ENDO
0.328095	66	PSIONIC promoter	UCEC-ENDO
0.327048	67	PSIONIC promoter	BRCA-BASAL
0.314878	68	PSIONIC promoter	UCEC-ENDO
0.332712	69	PSIONIC promoter	BRCA-BASAL
0.326074	70	PSIONIC promoter	BRCA-BASAL
0.330899	71	PSIONIC promoter	UCEC-ENDO
0.322533	72	PSIONIC promoter	UCEC-ENDO
0.323627	73	PSIONIC promoter	UCEC-ENDO
0.318009	74	PSIONIC promoter	BRCA-BASAL
0.324161	75	PSIONIC promoter	UCEC-ENDO
0.329994	76	PSIONIC promoter	BRCA-BASAL
0.312283	77	PSIONIC promoter	BRCA-BASAL
0.325593	78	PSIONIC promoter	UCEC-ENDO
0.345579	79	PSIONIC promoter	BRCA-BASAL
0.322754	80	PSIONIC promoter	UCEC-ENDO
0.31504	81	PSIONIC promoter	UCEC-ENDO
0.321559	82	PSIONIC promoter	UCEC-ENDO
0.329916	83	PSIONIC promoter	BRCA-BASAL
0.32849	84	PSIONIC promoter	OV
0.335398	85	PSIONIC promoter	UCEC-ENDO
0.33844	86	PSIONIC promoter	UCEC-ENDO
0.320803	87	PSIONIC promoter	UCEC-ENDO
0.337155	88	PSIONIC promoter	UCEC-ENDO
0.317897	89	PSIONIC promoter	UCEC-ENDO
0.321694	90	PSIONIC promoter	UCEC-ENDO
0.319351	91	PSIONIC promoter	UCEC-ENDO
0.325406	92	PSIONIC promoter	UCEC-SEROUS
0.325798	93	PSIONIC promoter	UCEC-ENDO
0.330204	94	PSIONIC promoter	UCEC-ENDO
0.330871	95	PSIONIC promoter	UCS
0.333592	96	PSIONIC promoter	BRCA-BASAL
0.330622	97	PSIONIC promoter	BRCA-BASAL
0.312074	98	PSIONIC promoter	UCEC-ENDO
0.319772	99	PSIONIC promoter	UCEC-ENDO
0.324561	100	PSIONIC promoter	BRCA-BASAL
0.327728	101	PSIONIC promoter	UCEC-ENDO
0.331658	102	PSIONIC promoter	UCEC-ENDO
0.336209	103	PSIONIC promoter	BRCA-BASAL
0.334457	104	PSIONIC promoter	OV
0.334903	105	PSIONIC promoter	UCEC-ENDO
0.335509	106	PSIONIC promoter	BRCA-BASAL
0.323527	107	PSIONIC promoter	OV
0.322667	108	PSIONIC promoter	UCEC-ENDO
0.316407	109	PSIONIC promoter	UCEC-ENDO
0.329752	110	PSIONIC promoter	OV
0.331721	111	PSIONIC promoter	BRCA-BASAL
0.320485	112	PSIONIC promoter	UCEC-ENDO
0.323708	113	PSIONIC promoter	UCEC-ENDO
0.322641	114	PSIONIC promoter	UCEC-ENDO
0.31738	115	PSIONIC promoter	UCEC-ENDO
0.32054	116	PSIONIC promoter	OV
0.317571	117	PSIONIC promoter	OV
0.337187	118	PSIONIC promoter	UCEC-ENDO
0.325115	119	PSIONIC promoter	UCEC-ENDO
0.324983	120	PSIONIC promoter	BRCA-BASAL
0.314761	121	PSIONIC promoter	UCEC-ENDO
0.325844	122	PSIONIC promoter	UCEC-ENDO
0.315678	123	PSIONIC promoter	BRCA-BASAL
0.316411	124	PSIONIC promoter	UCEC-ENDO
0.33351	125	PSIONIC promoter	UCEC-ENDO
0.333954	126	PSIONIC promoter	OV
0.325724	127	PSIONIC promoter	UCEC-ENDO
0.320883	128	PSIONIC promoter	UCEC-ENDO
0.326781	129	PSIONIC promoter	UCEC-ENDO
0.331748	130	PSIONIC promoter	UCEC-ENDO
0.301977	131	PSIONIC promoter	BRCA-BASAL
0.321772	132	PSIONIC promoter	BRCA-BASAL
0.328738	133	PSIONIC promoter	OV
0.32653	134	PSIONIC promoter	OV
0.327187	135	PSIONIC promoter	UCEC-ENDO
0.319802	136	PSIONIC promoter	UCEC-ENDO
0.328234	137	PSIONIC promoter	BRCA-BASAL
0.337044	138	PSIONIC promoter	BRCA-BASAL
0.34046	139	PSIONIC promoter	UCEC-ENDO
0.332224	140	PSIONIC promoter	UCEC-ENDO
0.324784	141	PSIONIC promoter	UCEC-ENDO
0.329245	142	PSIONIC promoter	OV
0.325835	143	PSIONIC promoter	UCEC-ENDO
0.333699	144	PSIONIC promoter	UCEC-ENDO
0.322763	145	PSIONIC promoter	UCEC-ENDO
0.336329	146	PSIONIC promoter	UCEC-ENDO
0.324962	147	PSIONIC promoter	UCEC-ENDO
0.3237	148	PSIONIC promoter	UCEC-ENDO
0.324871	149	PSIONIC promoter	UCEC-ENDO
0.31861	150	PSIONIC promoter	UCEC-ENDO
0.330943	151	PSIONIC promoter	UCEC-ENDO
0.325662	152	PSIONIC promoter	UCEC-SEROUS
0.330157	153	PSIONIC promoter	UCEC-ENDO
0.326365	154	PSIONIC promoter	UCEC-ENDO
0.325906	155	PSIONIC promoter	BRCA-BASAL
0.326108	156	PSIONIC promoter	OV
0.329258	157	PSIONIC promoter	UCEC-ENDO
0.338116	158	PSIONIC promoter	BRCA-BASAL
0.330982	159	PSIONIC promoter	BRCA-BASAL
0.331879	160	PSIONIC promoter	OV
0.327716	161	PSIONIC promoter	OV
0.332392	162	PSIONIC promoter	UCEC-ENDO
0.323402	163	PSIONIC promoter	OV
0.33835	164	PSIONIC promoter	UCEC-ENDO
0.328593	165	PSIONIC promoter	OV
0.325439	166	PSIONIC promoter	UCEC-ENDO
0.326246	167	PSIONIC promoter	UCEC-ENDO
0.328178	168	PSIONIC promoter	UCEC-ENDO
0.327429	169	PSIONIC promoter	UCEC-ENDO
0.331341	170	PSIONIC promoter	BRCA-BASAL
0.313228	171	PSIONIC promoter	UCEC-ENDO
0.320144	172	PSIONIC promoter	UCEC-ENDO
0.318333	173	PSIONIC promoter	UCEC-ENDO
0.32681	174	PSIONIC promoter	UCEC-ENDO
0.327643	175	PSIONIC promoter	BRCA-BASAL
0.328965	176	PSIONIC promoter	BRCA-BASAL
0.335411	177	PSIONIC promoter	UCEC-ENDO
0.334284	178	PSIONIC promoter	BRCA-BASAL
0.333663	179	PSIONIC promoter	UCEC-ENDO
0.333956	180	PSIONIC promoter	OV
0.330137	181	PSIONIC promoter	UCEC-ENDO
0.334935	182	PSIONIC promoter	UCEC-ENDO
0.329139	183	PSIONIC promoter	UCEC-ENDO
0.320162	184	PSIONIC promoter	UCEC-ENDO
0.331271	185	PSIONIC promoter	BRCA-BASAL
0.331748	186	PSIONIC promoter	OV
0.334327	187	PSIONIC promoter	BRCA-BASAL
0.327526	188	PSIONIC promoter	UCEC-ENDO
0.313691	189	PSIONIC promoter	BRCA-BASAL
0.340174	190	PSIONIC promoter	BRCA-BASAL
0.328592	191	PSIONIC promoter	UCEC-ENDO
0.32935	192	PSIONIC promoter	OV
0.332907	193	PSIONIC promoter	UCEC-ENDO
0.32102	194	PSIONIC promoter	UCEC-ENDO
0.319256	195	PSIONIC promoter	UCEC-ENDO
0.313415	196	PSIONIC promoter	BRCA-BASAL
0.325456	197	PSIONIC promoter	UCEC-ENDO
0.327049	198	PSIONIC promoter	UCEC-ENDO
0.335088	199	PSIONIC promoter	UCEC-ENDO
0.331203	200	PSIONIC promoter	OV
0.333394	201	PSIONIC promoter	BRCA-BASAL
0.342853	202	PSIONIC promoter	UCEC-ENDO
0.324626	203	PSIONIC promoter	OV
0.335592	204	PSIONIC promoter	BRCA-BASAL
0.336048	205	PSIONIC promoter	OV
0.336078	206	PSIONIC promoter	UCEC-ENDO
0.33007	207	PSIONIC promoter	UCEC-ENDO
0.335914	208	PSIONIC promoter	UCEC-ENDO
0.327447	209	PSIONIC promoter	OV
0.33435	210	PSIONIC promoter	UCEC-ENDO
0.343468	211	PSIONIC promoter	BRCA-BASAL
0.320373	212	PSIONIC promoter	UCEC-ENDO
0.337108	213	PSIONIC promoter	OV
0.331973	214	PSIONIC promoter	BRCA-BASAL
0.328829	215	PSIONIC promoter	UCEC-ENDO
0.323124	216	PSIONIC promoter	UCS
0.324234	217	PSIONIC promoter	UCEC-SEROUS
0.329515	218	PSIONIC promoter	UCEC-ENDO
0.320703	219	PSIONIC promoter	UCEC-ENDO
0.333452	220	PSIONIC promoter	OV
0.335709	221	PSIONIC promoter	UCEC-ENDO
0.330896	222	PSIONIC promoter	OV
0.330644	223	PSIONIC promoter	OV
0.311636	224	PSIONIC promoter	BRCA-BASAL
0.327421	225	PSIONIC promoter	UCEC-ENDO
0.322855	226	PSIONIC promoter	UCEC-ENDO
0.337194	227	PSIONIC promoter	UCEC-SEROUS
0.329948	228	PSIONIC promoter	UCEC-ENDO
0.332184	229	PSIONIC promoter	OV
0.329336	230	PSIONIC promoter	UCEC-ENDO
0.337984	231	PSIONIC promoter	UCEC-ENDO
0.328129	232	PSIONIC promoter	UCEC-ENDO
0.333131	233	PSIONIC promoter	BRCA-BASAL
0.339834	234	PSIONIC promoter	BRCA-BASAL
0.341121	235	PSIONIC promoter	BRCA-BASAL
0.333052	236	PSIONIC promoter	OV
0.327417	237	PSIONIC promoter	UCEC-ENDO
0.334805	238	PSIONIC promoter	UCEC-ENDO
0.333671	239	PSIONIC promoter	UCEC-ENDO
0.338086	240	PSIONIC promoter	BRCA-BASAL
0.339444	241	PSIONIC promoter	UCEC-ENDO
0.341131	242	PSIONIC promoter	OV
0.332204	243	PSIONIC promoter	UCEC-SEROUS
0.327936	244	PSIONIC promoter	UCEC-ENDO
0.334637	245	PSIONIC promoter	BRCA-BASAL
0.331155	246	PSIONIC promoter	UCEC-SEROUS
0.333093	247	PSIONIC promoter	UCEC-ENDO
0.321578	248	PSIONIC promoter	UCEC-ENDO
0.319722	249	PSIONIC promoter	OV
0.330015	250	PSIONIC promoter	UCEC-ENDO
0.341759	251	PSIONIC promoter	UCEC-ENDO
0.328917	252	PSIONIC promoter	UCEC-ENDO
0.329078	253	PSIONIC promoter	OV
0.331872	254	PSIONIC promoter	OV
0.334958	255	PSIONIC promoter	OV
0.3382	256	PSIONIC promoter	UCEC-ENDO
0.3378	257	PSIONIC promoter	UCEC-ENDO
0.332891	258	PSIONIC promoter	OV
0.328997	259	PSIONIC promoter	UCEC-ENDO
0.336796	260	PSIONIC promoter	OV
0.330463	261	PSIONIC promoter	UCEC-ENDO
0.335604	262	PSIONIC promoter	UCEC-ENDO
0.32258	263	PSIONIC promoter	UCEC-ENDO
0.329507	264	PSIONIC promoter	UCEC-ENDO
0.329429	265	PSIONIC promoter	UCEC-ENDO
0.333406	266	PSIONIC promoter	UCS
0.336578	267	PSIONIC promoter	BRCA-BASAL
0.328546	268	PSIONIC promoter	UCS
0.334976	269	PSIONIC promoter	UCEC-ENDO
0.335626	270	PSIONIC promoter	OV
0.333242	271	PSIONIC promoter	UCEC-ENDO
0.335692	272	PSIONIC promoter	UCEC-ENDO
0.351219	273	PSIONIC promoter	UCEC-ENDO
0.314761	274	PSIONIC promoter	BRCA-BASAL
0.321671	275	PSIONIC promoter	UCEC-ENDO
0.33612	276	PSIONIC promoter	UCEC-ENDO
0.324686	277	PSIONIC promoter	BRCA-BASAL
0.338689	278	PSIONIC promoter	UCEC-ENDO
0.341568	279	PSIONIC promoter	BRCA-BASAL
0.336566	280	PSIONIC promoter	UCEC-ENDO
0.348618	281	PSIONIC promoter	BRCA-BASAL
0.328545	282	PSIONIC promoter	UCEC-ENDO
0.331021	283	PSIONIC promoter	OV
0.344257	284	PSIONIC promoter	UCEC-ENDO
0.339707	285	PSIONIC promoter	UCEC-ENDO
0.339033	286	PSIONIC promoter	UCEC-ENDO
0.342723	287	PSIONIC promoter	UCEC-ENDO
0.341357	288	PSIONIC promoter	UCEC-ENDO
0.33409	289	PSIONIC promoter	BRCA-BASAL
0.341784	290	PSIONIC promoter	BRCA-BASAL
0.324073	291	PSIONIC promoter	BRCA-BASAL
0.33011	292	PSIONIC promoter	UCEC-ENDO
0.338908	293	PSIONIC promoter	UCEC-ENDO
0.339699	294	PSIONIC promoter	UCEC-ENDO
0.336784	295	PSIONIC promoter	BRCA-BASAL
0.335806	296	PSIONIC promoter	UCEC-ENDO
0.32675	297	PSIONIC promoter	OV
0.34103	298	PSIONIC promoter	OV
0.330197	299	PSIONIC promoter	OV
0.325561	300	PSIONIC promoter	UCEC-ENDO
0.330624	301	PSIONIC promoter	UCEC-ENDO
0.326146	302	PSIONIC promoter	OV
0.330595	303	PSIONIC promoter	OV
0.344657	304	PSIONIC promoter	UCEC-ENDO
0.333371	305	PSIONIC promoter	UCEC-ENDO
0.332459	306	PSIONIC promoter	UCEC-ENDO
0.339949	307	PSIONIC promoter	UCEC-ENDO
0.339141	308	PSIONIC promoter	BRCA-BASAL
0.345311	309	PSIONIC promoter	UCEC-ENDO
0.335995	310	PSIONIC promoter	UCS
0.332925	311	PSIONIC promoter	OV
0.329407	312	PSIONIC promoter	OV
0.33336	313	PSIONIC promoter	OV
0.330289	314	PSIONIC promoter	UCEC-ENDO
0.339364	315	PSIONIC promoter	OV
0.333091	316	PSIONIC promoter	BRCA-BASAL
0.343215	317	PSIONIC promoter	UCEC-SEROUS
0.329531	318	PSIONIC promoter	UCEC-ENDO
0.31475	319	PSIONIC promoter	UCEC-ENDO
0.349836	320	PSIONIC promoter	UCEC-ENDO
0.331641	321	PSIONIC promoter	OV
0.334834	322	PSIONIC promoter	OV
0.336354	323	PSIONIC promoter	OV
0.331036	324	PSIONIC promoter	UCS
0.316221	325	PSIONIC promoter	UCEC-SEROUS
0.318507	326	PSIONIC promoter	BRCA-BASAL
0.331065	327	PSIONIC promoter	UCS
0.328953	328	PSIONIC promoter	BRCA-BASAL
0.342151	329	PSIONIC promoter	BRCA-BASAL
0.338394	330	PSIONIC promoter	UCEC-ENDO
0.333464	331	PSIONIC promoter	UCEC-SEROUS
0.335647	332	PSIONIC promoter	OV
0.336702	333	PSIONIC promoter	BRCA-BASAL
0.332142	334	PSIONIC promoter	UCEC-SEROUS
0.32196	335	PSIONIC promoter	UCEC-ENDO
0.330311	336	PSIONIC promoter	UCEC-ENDO
0.356681	337	PSIONIC promoter	BRCA-BASAL
0.330009	338	PSIONIC promoter	OV
0.33497	339	PSIONIC promoter	UCEC-ENDO
0.352985	340	PSIONIC promoter	UCEC-ENDO
0.338812	341	PSIONIC promoter	UCEC-ENDO
0.341793	342	PSIONIC promoter	OV
0.331699	343	PSIONIC promoter	OV
0.334487	344	PSIONIC promoter	UCS
0.332449	345	PSIONIC promoter	UCEC-ENDO
0.336514	346	PSIONIC promoter	UCEC-ENDO
0.330711	347	PSIONIC promoter	BRCA-BASAL
0.33454	348	PSIONIC promoter	UCEC-SEROUS
0.337319	349	PSIONIC promoter	UCEC-ENDO
0.337058	350	PSIONIC promoter	UCEC-ENDO
0.34334	351	PSIONIC promoter	UCEC-ENDO
0.334884	352	PSIONIC promoter	UCEC-ENDO
0.321886	353	PSIONIC promoter	UCEC-ENDO
0.344599	354	PSIONIC promoter	OV
0.333653	355	PSIONIC promoter	OV
0.328069	356	PSIONIC promoter	UCEC-ENDO
0.328919	357	PSIONIC promoter	OV
0.344106	358	PSIONIC promoter	BRCA-BASAL
0.342204	359	PSIONIC promoter	UCS
0.334168	360	PSIONIC promoter	UCEC-ENDO
0.339026	361	PSIONIC promoter	UCEC-ENDO
0.336014	362	PSIONIC promoter	OV
0.35345	363	PSIONIC promoter	UCEC-ENDO
0.339971	364	PSIONIC promoter	OV
0.335024	365	PSIONIC promoter	UCEC-ENDO
0.337332	366	PSIONIC promoter	UCS
0.327307	367	PSIONIC promoter	UCEC-ENDO
0.330714	368	PSIONIC promoter	UCEC-ENDO
0.336727	369	PSIONIC promoter	BRCA-BASAL
0.331125	370	PSIONIC promoter	OV
0.337634	371	PSIONIC promoter	UCEC-ENDO
0.333878	372	PSIONIC promoter	UCEC-ENDO
0.347263	373	PSIONIC promoter	UCEC-ENDO
0.344011	374	PSIONIC promoter	OV
0.354508	375	PSIONIC promoter	UCEC-SEROUS
0.342781	376	PSIONIC promoter	BRCA-BASAL
0.342128	377	PSIONIC promoter	UCS
0.347748	378	PSIONIC promoter	UCEC-ENDO
0.340287	379	PSIONIC promoter	OV
0.340673	380	PSIONIC promoter	OV
0.335572	381	PSIONIC promoter	OV
0.327433	382	PSIONIC promoter	OV
0.338126	383	PSIONIC promoter	OV
0.351634	384	PSIONIC promoter	UCEC-ENDO
0.341416	385	PSIONIC promoter	UCS
0.342032	386	PSIONIC promoter	OV
0.335009	387	PSIONIC promoter	OV
0.341683	388	PSIONIC promoter	OV
0.337148	389	PSIONIC promoter	BRCA-BASAL
0.320061	390	PSIONIC promoter	BRCA-BASAL
0.348688	391	PSIONIC promoter	OV
0.345922	392	PSIONIC promoter	OV
0.336014	393	PSIONIC promoter	UCEC-ENDO
0.33956	394	PSIONIC promoter	UCEC-ENDO
0.339867	395	PSIONIC promoter	UCEC-ENDO
0.351571	396	PSIONIC promoter	UCEC-ENDO
0.329063	397	PSIONIC promoter	OV
0.340938	398	PSIONIC promoter	OV
0.348638	399	PSIONIC promoter	UCEC-ENDO
0.342051	400	PSIONIC promoter	UCEC-ENDO
0.340169	401	PSIONIC promoter	UCS
0.343402	402	PSIONIC promoter	OV
0.345067	403	PSIONIC promoter	OV
0.344142	404	PSIONIC promoter	UCEC-ENDO
0.339987	405	PSIONIC promoter	UCEC-ENDO
0.347528	406	PSIONIC promoter	OV
0.331493	407	PSIONIC promoter	UCS
0.336284	408	PSIONIC promoter	OV
0.335711	409	PSIONIC promoter	OV
0.329246	410	PSIONIC promoter	UCEC-ENDO
0.336153	411	PSIONIC promoter	OV
0.341376	412	PSIONIC promoter	OV
0.341845	413	PSIONIC promoter	UCS
0.351127	414	PSIONIC promoter	UCEC-ENDO
0.343231	415	PSIONIC promoter	OV
0.334711	416	PSIONIC promoter	OV
0.346292	417	PSIONIC promoter	UCS
0.341254	418	PSIONIC promoter	OV
0.342422	419	PSIONIC promoter	UCEC-ENDO
0.3384	420	PSIONIC promoter	UCS
0.328508	421	PSIONIC promoter	UCEC-ENDO
0.343418	422	PSIONIC promoter	UCEC-ENDO
0.338284	423	PSIONIC promoter	UCEC-ENDO
0.341552	424	PSIONIC promoter	OV
0.351917	425	PSIONIC promoter	BRCA-BASAL
0.342435	426	PSIONIC promoter	UCEC-SEROUS
0.339749	427	PSIONIC promoter	OV
0.347394	428	PSIONIC promoter	BRCA-BASAL
0.334695	429	PSIONIC promoter	OV
0.328563	430	PSIONIC promoter	UCS
0.338198	431	PSIONIC promoter	OV
0.329946	432	PSIONIC promoter	UCEC-SEROUS
0.343814	433	PSIONIC promoter	UCS
0.34772	434	PSIONIC promoter	UCEC-ENDO
0.351254	435	PSIONIC promoter	OV
0.348857	436	PSIONIC promoter	UCS
0.342006	437	PSIONIC promoter	OV
0.343204	438	PSIONIC promoter	UCEC-ENDO
0.331141	439	PSIONIC promoter	UCEC-ENDO
0.345948	440	PSIONIC promoter	UCS
0.339664	441	PSIONIC promoter	UCEC-ENDO
0.341493	442	PSIONIC promoter	OV
0.337389	443	PSIONIC promoter	UCEC-SEROUS
0.337316	444	PSIONIC promoter	OV
0.331797	445	PSIONIC promoter	OV
0.336213	446	PSIONIC promoter	OV
0.337621	447	PSIONIC promoter	UCEC-SEROUS
0.34513	448	PSIONIC promoter	UCEC-ENDO
0.34362	449	PSIONIC promoter	UCEC-SEROUS
0.340779	450	PSIONIC promoter	UCS
0.341017	451	PSIONIC promoter	OV
0.346431	452	PSIONIC promoter	OV
0.336559	453	PSIONIC promoter	UCS
0.345044	454	PSIONIC promoter	OV
0.345352	455	PSIONIC promoter	UCEC-ENDO
0.341143	456	PSIONIC promoter	UCEC-ENDO
0.343023	457	PSIONIC promoter	OV
0.344582	458	PSIONIC promoter	UCEC-ENDO
0.330064	459	PSIONIC promoter	BRCA-BASAL
0.345815	460	PSIONIC promoter	OV
0.340167	461	PSIONIC promoter	OV
0.345199	462	PSIONIC promoter	UCEC-ENDO
0.341755	463	PSIONIC promoter	OV
0.352869	464	PSIONIC promoter	UCEC-ENDO
0.338243	465	PSIONIC promoter	OV
0.326333	466	PSIONIC promoter	UCEC-ENDO
0.336432	467	PSIONIC promoter	UCEC-ENDO
0.353266	468	PSIONIC promoter	BRCA-BASAL
0.347944	469	PSIONIC promoter	UCEC-SEROUS
0.33872	470	PSIONIC promoter	OV
0.336534	471	PSIONIC promoter	UCS
0.339569	472	PSIONIC promoter	UCS
0.340734	473	PSIONIC promoter	OV
0.343193	474	PSIONIC promoter	OV
0.347652	475	PSIONIC promoter	OV
0.359592	476	PSIONIC promoter	UCEC-ENDO
0.333949	477	PSIONIC promoter	UCEC-ENDO
0.343271	478	PSIONIC promoter	OV
0.340782	479	PSIONIC promoter	UCS
0.334831	480	PSIONIC promoter	UCEC-ENDO
0.336585	481	PSIONIC promoter	OV
0.341704	482	PSIONIC promoter	OV
0.335197	483	PSIONIC promoter	OV
0.339974	484	PSIONIC promoter	UCS
0.331531	485	PSIONIC promoter	UCS
0.34477	486	PSIONIC promoter	OV
0.345402	487	PSIONIC promoter	OV
0.337894	488	PSIONIC promoter	OV
0.330468	489	PSIONIC promoter	UCEC-ENDO
0.342873	490	PSIONIC promoter	OV
0.328973	491	PSIONIC promoter	UCEC-ENDO
0.340617	492	PSIONIC promoter	UCEC-ENDO
0.337438	493	PSIONIC promoter	OV
0.34154	494	PSIONIC promoter	UCEC-ENDO
0.337435	495	PSIONIC promoter	OV
0.343102	496	PSIONIC promoter	UCEC-ENDO
0.340824	497	PSIONIC promoter	UCS
0.333407	498	PSIONIC promoter	OV
0.340126	499	PSIONIC promoter	OV
0.339739	500	PSIONIC promoter	OV
0.3435	501	PSIONIC promoter	UCS
0.353144	502	PSIONIC promoter	OV
0.365254	503	PSIONIC promoter	UCEC-ENDO
0.344038	504	PSIONIC promoter	BRCA-BASAL
0.345708	505	PSIONIC promoter	OV
0.332187	506	PSIONIC promoter	OV
0.342009	507	PSIONIC promoter	UCEC-SEROUS
0.324805	508	PSIONIC promoter	UCEC-ENDO
0.336478	509	PSIONIC promoter	OV
0.341957	510	PSIONIC promoter	OV
0.34028	511	PSIONIC promoter	OV
0.331911	512	PSIONIC promoter	OV
0.340078	513	PSIONIC promoter	OV
0.347071	514	PSIONIC promoter	OV
0.353077	515	PSIONIC promoter	UCEC-ENDO
0.339458	516	PSIONIC promoter	OV
0.349944	517	PSIONIC promoter	UCEC-SEROUS
0.345278	518	PSIONIC promoter	UCS
0.343108	519	PSIONIC promoter	UCS
0.342196	520	PSIONIC promoter	UCEC-SEROUS
0.317607	521	PSIONIC promoter	UCEC-ENDO
0.337659	522	PSIONIC promoter	OV
0.349416	523	PSIONIC promoter	UCEC-ENDO
0.342314	524	PSIONIC promoter	OV
0.342304	525	PSIONIC promoter	OV
0.342349	526	PSIONIC promoter	OV
0.345351	527	PSIONIC promoter	OV
0.343539	528	PSIONIC promoter	UCEC-SEROUS
0.347678	529	PSIONIC promoter	UCS
0.346913	530	PSIONIC promoter	BRCA-BASAL
0.351957	531	PSIONIC promoter	UCEC-SEROUS
0.343708	532	PSIONIC promoter	OV
0.334635	533	PSIONIC promoter	UCEC-ENDO
0.339305	534	PSIONIC promoter	UCS
0.338991	535	PSIONIC promoter	OV
0.342409	536	PSIONIC promoter	OV
0.345614	537	PSIONIC promoter	OV
0.35958	538	PSIONIC promoter	UCEC-SEROUS
0.348229	539	PSIONIC promoter	UCEC-ENDO
0.338268	540	PSIONIC promoter	OV
0.346785	541	PSIONIC promoter	OV
0.347045	542	PSIONIC promoter	OV
0.33626	543	PSIONIC promoter	UCEC-SEROUS
0.346208	544	PSIONIC promoter	OV
0.338799	545	PSIONIC promoter	OV
0.34732	546	PSIONIC promoter	OV
0.351977	547	PSIONIC promoter	UCEC-SEROUS
0.337773	548	PSIONIC promoter	UCS
0.349171	549	PSIONIC promoter	OV
0.343229	550	PSIONIC promoter	UCEC-SEROUS
0.343654	551	PSIONIC promoter	BRCA-BASAL
0.352742	552	PSIONIC promoter	OV
0.333973	553	PSIONIC promoter	OV
0.349754	554	PSIONIC promoter	OV
0.342744	555	PSIONIC promoter	OV
0.34006	556	PSIONIC promoter	OV
0.337577	557	PSIONIC promoter	OV
0.341277	558	PSIONIC promoter	OV
0.357505	559	PSIONIC promoter	OV
0.335216	560	PSIONIC promoter	OV
0.359484	561	PSIONIC promoter	UCS
0.348319	562	PSIONIC promoter	OV
0.343976	563	PSIONIC promoter	OV
0.339802	564	PSIONIC promoter	UCEC-ENDO
0.347758	565	PSIONIC promoter	OV
0.358321	566	PSIONIC promoter	OV
0.341585	567	PSIONIC promoter	OV
0.34762	568	PSIONIC promoter	UCEC-SEROUS
0.346022	569	PSIONIC promoter	OV
0.334052	570	PSIONIC promoter	UCEC-ENDO
0.347326	571	PSIONIC promoter	UCEC-ENDO
0.343186	572	PSIONIC promoter	OV
0.352593	573	PSIONIC promoter	UCEC-SEROUS
0.332154	574	PSIONIC promoter	UCS
0.349363	575	PSIONIC promoter	OV
0.34807	576	PSIONIC promoter	OV
0.341804	577	PSIONIC promoter	OV
0.336723	578	PSIONIC promoter	OV
0.34538	579	PSIONIC promoter	OV
0.348577	580	PSIONIC promoter	UCEC-SEROUS
0.344262	581	PSIONIC promoter	OV
0.343371	582	PSIONIC promoter	OV
0.346079	583	PSIONIC promoter	OV
0.342093	584	PSIONIC promoter	OV
0.334517	585	PSIONIC promoter	OV
0.336006	586	PSIONIC promoter	OV
0.346399	587	PSIONIC promoter	OV
0.34978	588	PSIONIC promoter	OV
0.345244	589	PSIONIC promoter	OV
0.342553	590	PSIONIC promoter	BRCA-BASAL
0.343517	591	PSIONIC promoter	UCS
0.338477	592	PSIONIC promoter	UCS
0.3431	593	PSIONIC promoter	OV
0.351334	594	PSIONIC promoter	UCEC-SEROUS
0.351137	595	PSIONIC promoter	UCEC-ENDO
0.348944	596	PSIONIC promoter	OV
0.340205	597	PSIONIC promoter	OV
0.341654	598	PSIONIC promoter	OV
0.333528	599	PSIONIC promoter	UCEC-ENDO
0.335358	600	PSIONIC promoter	UCEC-SEROUS
0.35345	601	PSIONIC promoter	OV
0.336675	602	PSIONIC promoter	UCS
0.343583	603	PSIONIC promoter	OV
0.346098	604	PSIONIC promoter	UCS
0.334341	605	PSIONIC promoter	UCEC-SEROUS
0.346797	606	PSIONIC promoter	OV
0.352989	607	PSIONIC promoter	UCEC-SEROUS
0.343058	608	PSIONIC promoter	OV
0.335622	609	PSIONIC promoter	OV
0.344919	610	PSIONIC promoter	OV
0.35016	611	PSIONIC promoter	UCS
0.352591	612	PSIONIC promoter	OV
0.344662	613	PSIONIC promoter	UCS
0.344687	614	PSIONIC promoter	OV
0.322851	615	PSIONIC promoter	UCEC-ENDO
0.349811	616	PSIONIC promoter	OV
0.345217	617	PSIONIC promoter	OV
0.349488	618	PSIONIC promoter	OV
0.353771	619	PSIONIC promoter	OV
0.350028	620	PSIONIC promoter	UCS
0.331793	621	PSIONIC promoter	UCEC-ENDO
0.329014	622	PSIONIC promoter	UCEC-ENDO
0.351952	623	PSIONIC promoter	UCEC-ENDO
0.350167	624	PSIONIC promoter	OV
0.343516	625	PSIONIC promoter	OV
0.33847	626	PSIONIC promoter	OV
0.358221	627	PSIONIC promoter	UCEC-ENDO
0.365502	628	PSIONIC promoter	UCEC-ENDO
0.349789	629	PSIONIC promoter	OV
0.344065	630	PSIONIC promoter	OV
0.346715	631	PSIONIC promoter	UCS
0.35045	632	PSIONIC promoter	BRCA-BASAL
0.35172	633	PSIONIC promoter	OV
0.343448	634	PSIONIC promoter	OV
0.34393	635	PSIONIC promoter	OV
0.347182	636	PSIONIC promoter	UCS
0.355011	637	PSIONIC promoter	UCS
0.34635	638	PSIONIC promoter	OV
0.348207	639	PSIONIC promoter	UCEC-ENDO
0.346052	640	PSIONIC promoter	OV
0.352495	641	PSIONIC promoter	OV
0.341098	642	PSIONIC promoter	OV
0.358122	643	PSIONIC promoter	OV
0.354219	644	PSIONIC promoter	UCEC-SEROUS
0.336527	645	PSIONIC promoter	UCEC-SEROUS
0.349133	646	PSIONIC promoter	OV
0.361567	647	PSIONIC promoter	UCEC-ENDO
0.352952	648	PSIONIC promoter	OV
0.345555	649	PSIONIC promoter	OV
0.350812	650	PSIONIC promoter	OV
0.344002	651	PSIONIC promoter	OV
0.350266	652	PSIONIC promoter	UCEC-ENDO
0.338069	653	PSIONIC promoter	UCEC-ENDO
0.350524	654	PSIONIC promoter	OV
0.357893	655	PSIONIC promoter	UCEC-ENDO
0.344301	656	PSIONIC promoter	OV
0.347561	657	PSIONIC promoter	UCEC-ENDO
0.362908	658	PSIONIC promoter	UCS
0.341253	659	PSIONIC promoter	OV
0.354156	660	PSIONIC promoter	OV
0.344577	661	PSIONIC promoter	OV
0.348975	662	PSIONIC promoter	OV
0.352041	663	PSIONIC promoter	OV
0.347079	664	PSIONIC promoter	OV
0.349729	665	PSIONIC promoter	OV
0.351589	666	PSIONIC promoter	UCS
0.352085	667	PSIONIC promoter	OV
0.346021	668	PSIONIC promoter	OV
0.351193	669	PSIONIC promoter	OV
0.339667	670	PSIONIC promoter	UCEC-SEROUS
0.357098	671	PSIONIC promoter	OV
0.348889	672	PSIONIC promoter	OV
0.353787	673	PSIONIC promoter	UCEC-SEROUS
0.357115	674	PSIONIC promoter	OV
0.345634	675	PSIONIC promoter	OV
0.330852	676	PSIONIC promoter	UCEC-ENDO
0.34857	677	PSIONIC promoter	OV
0.351905	678	PSIONIC promoter	OV
0.359686	679	PSIONIC promoter	OV
0.347578	680	PSIONIC promoter	OV
0.360464	681	PSIONIC promoter	UCS
0.348212	682	PSIONIC promoter	UCEC-SEROUS
0.358529	683	PSIONIC promoter	BRCA-BASAL
0.344285	684	PSIONIC promoter	OV
0.353449	685	PSIONIC promoter	UCS
0.345896	686	PSIONIC promoter	UCEC-SEROUS
0.359839	687	PSIONIC promoter	UCEC-SEROUS
0.348829	688	PSIONIC promoter	OV
0.365244	689	PSIONIC promoter	OV
0.351041	690	PSIONIC promoter	OV
0.356933	691	PSIONIC promoter	OV
0.364385	692	PSIONIC promoter	UCS
0.365081	693	PSIONIC promoter	BRCA-BASAL
0.345893	694	PSIONIC promoter	OV
0.346268	695	PSIONIC promoter	UCEC-ENDO
0.356121	696	PSIONIC promoter	OV
0.344352	697	PSIONIC promoter	UCEC-SEROUS
0.343458	698	PSIONIC promoter	OV
0.358012	699	PSIONIC promoter	OV
0.352344	700	PSIONIC promoter	OV
0.350669	701	PSIONIC promoter	UCEC-ENDO
0.361365	702	PSIONIC promoter	UCS
0.356591	703	PSIONIC promoter	UCEC-SEROUS
0.3674	704	PSIONIC promoter	UCEC-ENDO
0.36156	705	PSIONIC promoter	OV
0.353525	706	PSIONIC promoter	OV
0.355577	707	PSIONIC promoter	UCEC-ENDO
0.348694	708	PSIONIC promoter	OV
0.359288	709	PSIONIC promoter	UCEC-ENDO
0.354613	710	PSIONIC promoter	UCEC-SEROUS
0.364162	711	PSIONIC promoter	OV
0.361006	712	PSIONIC promoter	OV
0.359543	713	PSIONIC promoter	OV
0.365528	714	PSIONIC promoter	OV
0.37438	715	PSIONIC promoter	OV
0.356698	716	PSIONIC promoter	OV
0.36328	717	PSIONIC promoter	OV
0.36491	718	PSIONIC promoter	UCEC-SEROUS
0.386572	719	PSIONIC promoter	UCEC-ENDO
0.36521	720	PSIONIC promoter	UCEC-ENDO
0.37463	721	PSIONIC promoter	OV
0.366843	722	PSIONIC promoter	UCS
0.384156	723	PSIONIC promoter	UCS
0.2935	1	Ridge STL enhancer promoter	UCEC-ENDO
0.301902	2	Ridge STL enhancer promoter	UCEC-ENDO
0.303512	3	Ridge STL enhancer promoter	UCEC-ENDO
0.304838	4	Ridge STL enhancer promoter	UCEC-ENDO
0.309	5	Ridge STL enhancer promoter	UCEC-ENDO
0.309956	6	Ridge STL enhancer promoter	OV
0.312617	7	Ridge STL enhancer promoter	BRCA-BASAL
0.299245	8	Ridge STL enhancer promoter	OV
0.315724	9	Ridge STL enhancer promoter	OV
0.308322	10	Ridge STL enhancer promoter	UCEC-ENDO
0.303674	11	Ridge STL enhancer promoter	UCEC-ENDO
0.313506	12	Ridge STL enhancer promoter	BRCA-BASAL
0.309323	13	Ridge STL enhancer promoter	UCEC-ENDO
0.307271	14	Ridge STL enhancer promoter	UCS
0.318078	15	Ridge STL enhancer promoter	BRCA-BASAL
0.308872	16	Ridge STL enhancer promoter	OV
0.317361	17	Ridge STL enhancer promoter	BRCA-BASAL
0.311956	18	Ridge STL enhancer promoter	UCEC-ENDO
0.315121	19	Ridge STL enhancer promoter	UCEC-ENDO
0.320353	20	Ridge STL enhancer promoter	UCEC-ENDO
0.316649	21	Ridge STL enhancer promoter	UCEC-ENDO
0.318403	22	Ridge STL enhancer promoter	UCEC-SEROUS
0.324528	23	Ridge STL enhancer promoter	OV
0.317146	24	Ridge STL enhancer promoter	UCEC-ENDO
0.31991	25	Ridge STL enhancer promoter	UCEC-ENDO
0.316558	26	Ridge STL enhancer promoter	UCEC-ENDO
0.321161	27	Ridge STL enhancer promoter	BRCA-BASAL
0.31524	28	Ridge STL enhancer promoter	BRCA-BASAL
0.322985	29	Ridge STL enhancer promoter	UCEC-ENDO
0.323386	30	Ridge STL enhancer promoter	UCEC-ENDO
0.32174	31	Ridge STL enhancer promoter	BRCA-BASAL
0.323182	32	Ridge STL enhancer promoter	OV
0.317893	33	Ridge STL enhancer promoter	UCEC-ENDO
0.321084	34	Ridge STL enhancer promoter	UCEC-ENDO
0.324064	35	Ridge STL enhancer promoter	BRCA-BASAL
0.322995	36	Ridge STL enhancer promoter	BRCA-BASAL
0.328142	37	Ridge STL enhancer promoter	BRCA-BASAL
0.316242	38	Ridge STL enhancer promoter	UCEC-ENDO
0.320295	39	Ridge STL enhancer promoter	UCEC-ENDO
0.314531	40	Ridge STL enhancer promoter	UCEC-ENDO
0.314472	41	Ridge STL enhancer promoter	UCEC-ENDO
0.322763	42	Ridge STL enhancer promoter	UCEC-ENDO
0.324889	43	Ridge STL enhancer promoter	BRCA-BASAL
0.330843	44	Ridge STL enhancer promoter	UCEC-ENDO
0.321769	45	Ridge STL enhancer promoter	UCEC-ENDO
0.325636	46	Ridge STL enhancer promoter	UCEC-ENDO
0.325699	47	Ridge STL enhancer promoter	UCEC-ENDO
0.327991	48	Ridge STL enhancer promoter	UCEC-ENDO
0.333746	49	Ridge STL enhancer promoter	BRCA-BASAL
0.315794	50	Ridge STL enhancer promoter	UCEC-ENDO
0.328121	51	Ridge STL enhancer promoter	BRCA-BASAL
0.326366	52	Ridge STL enhancer promoter	BRCA-BASAL
0.322967	53	Ridge STL enhancer promoter	OV
0.320576	54	Ridge STL enhancer promoter	UCEC-SEROUS
0.323564	55	Ridge STL enhancer promoter	UCEC-ENDO
0.327963	56	Ridge STL enhancer promoter	BRCA-BASAL
0.324363	57	Ridge STL enhancer promoter	UCEC-ENDO
0.328116	58	Ridge STL enhancer promoter	UCEC-ENDO
0.328497	59	Ridge STL enhancer promoter	UCS
0.33098	60	Ridge STL enhancer promoter	UCEC-ENDO
0.326064	61	Ridge STL enhancer promoter	BRCA-BASAL
0.326893	62	Ridge STL enhancer promoter	UCEC-ENDO
0.331452	63	Ridge STL enhancer promoter	UCEC-ENDO
0.331593	64	Ridge STL enhancer promoter	BRCA-BASAL
0.330094	65	Ridge STL enhancer promoter	UCEC-ENDO
0.323674	66	Ridge STL enhancer promoter	UCEC-ENDO
0.327117	67	Ridge STL enhancer promoter	BRCA-BASAL
0.321989	68	Ridge STL enhancer promoter	UCEC-ENDO
0.328163	69	Ridge STL enhancer promoter	BRCA-BASAL
0.331962	70	Ridge STL enhancer promoter	BRCA-BASAL
0.321245	71	Ridge STL enhancer promoter	UCEC-ENDO
0.323411	72	Ridge STL enhancer promoter	UCEC-ENDO
0.33347	73	Ridge STL enhancer promoter	UCEC-ENDO
0.327203	74	Ridge STL enhancer promoter	BRCA-BASAL
0.329723	75	Ridge STL enhancer promoter	UCEC-ENDO
0.329545	76	Ridge STL enhancer promoter	BRCA-BASAL
0.330832	77	Ridge STL enhancer promoter	BRCA-BASAL
0.33285	78	Ridge STL enhancer promoter	UCEC-ENDO
0.332248	79	Ridge STL enhancer promoter	BRCA-BASAL
0.32943	80	Ridge STL enhancer promoter	UCEC-ENDO
0.333112	81	Ridge STL enhancer promoter	UCEC-ENDO
0.327495	82	Ridge STL enhancer promoter	UCEC-ENDO
0.327949	83	Ridge STL enhancer promoter	BRCA-BASAL
0.32206	84	Ridge STL enhancer promoter	OV
0.321555	85	Ridge STL enhancer promoter	UCEC-ENDO
0.319392	86	Ridge STL enhancer promoter	UCEC-ENDO
0.329021	87	Ridge STL enhancer promoter	UCEC-ENDO
0.343242	88	Ridge STL enhancer promoter	UCEC-ENDO
0.333636	89	Ridge STL enhancer promoter	UCEC-ENDO
0.333269	90	Ridge STL enhancer promoter	UCEC-ENDO
0.327015	91	Ridge STL enhancer promoter	UCEC-ENDO
0.324728	92	Ridge STL enhancer promoter	UCEC-SEROUS
0.3284	93	Ridge STL enhancer promoter	UCEC-ENDO
0.323899	94	Ridge STL enhancer promoter	UCEC-ENDO
0.334187	95	Ridge STL enhancer promoter	UCS
0.334735	96	Ridge STL enhancer promoter	BRCA-BASAL
0.33119	97	Ridge STL enhancer promoter	BRCA-BASAL
0.332503	98	Ridge STL enhancer promoter	UCEC-ENDO
0.331153	99	Ridge STL enhancer promoter	UCEC-ENDO
0.332537	100	Ridge STL enhancer promoter	BRCA-BASAL
0.331535	101	Ridge STL enhancer promoter	UCEC-ENDO
0.326411	102	Ridge STL enhancer promoter	UCEC-ENDO
0.332719	103	Ridge STL enhancer promoter	BRCA-BASAL
0.332654	104	Ridge STL enhancer promoter	OV
0.332254	105	Ridge STL enhancer promoter	UCEC-ENDO
0.331374	106	Ridge STL enhancer promoter	BRCA-BASAL
0.326739	107	Ridge STL enhancer promoter	OV
0.333784	108	Ridge STL enhancer promoter	UCEC-ENDO
0.334555	109	Ridge STL enhancer promoter	UCEC-ENDO
0.330149	110	Ridge STL enhancer promoter	OV
0.3334	111	Ridge STL enhancer promoter	BRCA-BASAL
0.334227	112	Ridge STL enhancer promoter	UCEC-ENDO
0.32916	113	Ridge STL enhancer promoter	UCEC-ENDO
0.336159	114	Ridge STL enhancer promoter	UCEC-ENDO
0.335861	115	Ridge STL enhancer promoter	UCEC-ENDO
0.337713	116	Ridge STL enhancer promoter	OV
0.338345	117	Ridge STL enhancer promoter	OV
0.324871	118	Ridge STL enhancer promoter	UCEC-ENDO
0.334029	119	Ridge STL enhancer promoter	UCEC-ENDO
0.33674	120	Ridge STL enhancer promoter	BRCA-BASAL
0.335881	121	Ridge STL enhancer promoter	UCEC-ENDO
0.336535	122	Ridge STL enhancer promoter	UCEC-ENDO
0.339261	123	Ridge STL enhancer promoter	BRCA-BASAL
0.334933	124	Ridge STL enhancer promoter	UCEC-ENDO
0.332647	125	Ridge STL enhancer promoter	UCEC-ENDO
0.331894	126	Ridge STL enhancer promoter	OV
0.335453	127	Ridge STL enhancer promoter	UCEC-ENDO
0.331938	128	Ridge STL enhancer promoter	UCEC-ENDO
0.330832	129	Ridge STL enhancer promoter	UCEC-ENDO
0.335216	130	Ridge STL enhancer promoter	UCEC-ENDO
0.34055	131	Ridge STL enhancer promoter	BRCA-BASAL
0.335296	132	Ridge STL enhancer promoter	BRCA-BASAL
0.335818	133	Ridge STL enhancer promoter	OV
0.336966	134	Ridge STL enhancer promoter	OV
0.332099	135	Ridge STL enhancer promoter	UCEC-ENDO
0.340034	136	Ridge STL enhancer promoter	UCEC-ENDO
0.335968	137	Ridge STL enhancer promoter	BRCA-BASAL
0.329053	138	Ridge STL enhancer promoter	BRCA-BASAL
0.332077	139	Ridge STL enhancer promoter	UCEC-ENDO
0.332477	140	Ridge STL enhancer promoter	UCEC-ENDO
0.331021	141	Ridge STL enhancer promoter	UCEC-ENDO
0.335202	142	Ridge STL enhancer promoter	OV
0.333545	143	Ridge STL enhancer promoter	UCEC-ENDO
0.337288	144	Ridge STL enhancer promoter	UCEC-ENDO
0.336371	145	Ridge STL enhancer promoter	UCEC-ENDO
0.330301	146	Ridge STL enhancer promoter	UCEC-ENDO
0.335366	147	Ridge STL enhancer promoter	UCEC-ENDO
0.33636	148	Ridge STL enhancer promoter	UCEC-ENDO
0.336827	149	Ridge STL enhancer promoter	UCEC-ENDO
0.337319	150	Ridge STL enhancer promoter	UCEC-ENDO
0.335448	151	Ridge STL enhancer promoter	UCEC-ENDO
0.330159	152	Ridge STL enhancer promoter	UCEC-SEROUS
0.326454	153	Ridge STL enhancer promoter	UCEC-ENDO
0.332342	154	Ridge STL enhancer promoter	UCEC-ENDO
0.334777	155	Ridge STL enhancer promoter	BRCA-BASAL
0.337096	156	Ridge STL enhancer promoter	OV
0.33579	157	Ridge STL enhancer promoter	UCEC-ENDO
0.333557	158	Ridge STL enhancer promoter	BRCA-BASAL
0.336349	159	Ridge STL enhancer promoter	BRCA-BASAL
0.333902	160	Ridge STL enhancer promoter	OV
0.338424	161	Ridge STL enhancer promoter	OV
0.326501	162	Ridge STL enhancer promoter	UCEC-ENDO
0.338592	163	Ridge STL enhancer promoter	OV
0.330665	164	Ridge STL enhancer promoter	UCEC-ENDO
0.335396	165	Ridge STL enhancer promoter	OV
0.335132	166	Ridge STL enhancer promoter	UCEC-ENDO
0.332637	167	Ridge STL enhancer promoter	UCEC-ENDO
0.331928	168	Ridge STL enhancer promoter	UCEC-ENDO
0.334869	169	Ridge STL enhancer promoter	UCEC-ENDO
0.334799	170	Ridge STL enhancer promoter	BRCA-BASAL
0.338598	171	Ridge STL enhancer promoter	UCEC-ENDO
0.337448	172	Ridge STL enhancer promoter	UCEC-ENDO
0.341081	173	Ridge STL enhancer promoter	UCEC-ENDO
0.331519	174	Ridge STL enhancer promoter	UCEC-ENDO
0.337726	175	Ridge STL enhancer promoter	BRCA-BASAL
0.338177	176	Ridge STL enhancer promoter	BRCA-BASAL
0.34035	177	Ridge STL enhancer promoter	UCEC-ENDO
0.34259	178	Ridge STL enhancer promoter	BRCA-BASAL
0.334909	179	Ridge STL enhancer promoter	UCEC-ENDO
0.339189	180	Ridge STL enhancer promoter	OV
0.340103	181	Ridge STL enhancer promoter	UCEC-ENDO
0.332808	182	Ridge STL enhancer promoter	UCEC-ENDO
0.339548	183	Ridge STL enhancer promoter	UCEC-ENDO
0.340003	184	Ridge STL enhancer promoter	UCEC-ENDO
0.337655	185	Ridge STL enhancer promoter	BRCA-BASAL
0.341624	186	Ridge STL enhancer promoter	OV
0.340199	187	Ridge STL enhancer promoter	BRCA-BASAL
0.339635	188	Ridge STL enhancer promoter	UCEC-ENDO
0.341333	189	Ridge STL enhancer promoter	BRCA-BASAL
0.338137	190	Ridge STL enhancer promoter	BRCA-BASAL
0.336044	191	Ridge STL enhancer promoter	UCEC-ENDO
0.343845	192	Ridge STL enhancer promoter	OV
0.340016	193	Ridge STL enhancer promoter	UCEC-ENDO
0.341593	194	Ridge STL enhancer promoter	UCEC-ENDO
0.339105	195	Ridge STL enhancer promoter	UCEC-ENDO
0.342341	196	Ridge STL enhancer promoter	BRCA-BASAL
0.341018	197	Ridge STL enhancer promoter	UCEC-ENDO
0.344757	198	Ridge STL enhancer promoter	UCEC-ENDO
0.339886	199	Ridge STL enhancer promoter	UCEC-ENDO
0.329862	200	Ridge STL enhancer promoter	OV
0.34312	201	Ridge STL enhancer promoter	BRCA-BASAL
0.340476	202	Ridge STL enhancer promoter	UCEC-ENDO
0.341192	203	Ridge STL enhancer promoter	OV
0.344631	204	Ridge STL enhancer promoter	BRCA-BASAL
0.336773	205	Ridge STL enhancer promoter	OV
0.337608	206	Ridge STL enhancer promoter	UCEC-ENDO
0.34105	207	Ridge STL enhancer promoter	UCEC-ENDO
0.343786	208	Ridge STL enhancer promoter	UCEC-ENDO
0.343643	209	Ridge STL enhancer promoter	OV
0.341038	210	Ridge STL enhancer promoter	UCEC-ENDO
0.345703	211	Ridge STL enhancer promoter	BRCA-BASAL
0.343183	212	Ridge STL enhancer promoter	UCEC-ENDO
0.34144	213	Ridge STL enhancer promoter	OV
0.340462	214	Ridge STL enhancer promoter	BRCA-BASAL
0.339656	215	Ridge STL enhancer promoter	UCEC-ENDO
0.346567	216	Ridge STL enhancer promoter	UCS
0.344313	217	Ridge STL enhancer promoter	UCEC-SEROUS
0.34132	218	Ridge STL enhancer promoter	UCEC-ENDO
0.343922	219	Ridge STL enhancer promoter	UCEC-ENDO
0.341652	220	Ridge STL enhancer promoter	OV
0.344432	221	Ridge STL enhancer promoter	UCEC-ENDO
0.334437	222	Ridge STL enhancer promoter	OV
0.343653	223	Ridge STL enhancer promoter	OV
0.345262	224	Ridge STL enhancer promoter	BRCA-BASAL
0.33794	225	Ridge STL enhancer promoter	UCEC-ENDO
0.345304	226	Ridge STL enhancer promoter	UCEC-ENDO
0.338416	227	Ridge STL enhancer promoter	UCEC-SEROUS
0.343536	228	Ridge STL enhancer promoter	UCEC-ENDO
0.338028	229	Ridge STL enhancer promoter	OV
0.336393	230	Ridge STL enhancer promoter	UCEC-ENDO
0.339071	231	Ridge STL enhancer promoter	UCEC-ENDO
0.343362	232	Ridge STL enhancer promoter	UCEC-ENDO
0.341452	233	Ridge STL enhancer promoter	BRCA-BASAL
0.344959	234	Ridge STL enhancer promoter	BRCA-BASAL
0.345388	235	Ridge STL enhancer promoter	BRCA-BASAL
0.340904	236	Ridge STL enhancer promoter	OV
0.345444	237	Ridge STL enhancer promoter	UCEC-ENDO
0.339568	238	Ridge STL enhancer promoter	UCEC-ENDO
0.34149	239	Ridge STL enhancer promoter	UCEC-ENDO
0.340513	240	Ridge STL enhancer promoter	BRCA-BASAL
0.343368	241	Ridge STL enhancer promoter	UCEC-ENDO
0.342886	242	Ridge STL enhancer promoter	OV
0.336567	243	Ridge STL enhancer promoter	UCEC-SEROUS
0.343062	244	Ridge STL enhancer promoter	UCEC-ENDO
0.343052	245	Ridge STL enhancer promoter	BRCA-BASAL
0.347682	246	Ridge STL enhancer promoter	UCEC-SEROUS
0.346456	247	Ridge STL enhancer promoter	UCEC-ENDO
0.343232	248	Ridge STL enhancer promoter	UCEC-ENDO
0.347085	249	Ridge STL enhancer promoter	OV
0.340717	250	Ridge STL enhancer promoter	UCEC-ENDO
0.338964	251	Ridge STL enhancer promoter	UCEC-ENDO
0.341964	252	Ridge STL enhancer promoter	UCEC-ENDO
0.349427	253	Ridge STL enhancer promoter	OV
0.34565	254	Ridge STL enhancer promoter	OV
0.346632	255	Ridge STL enhancer promoter	OV
0.346448	256	Ridge STL enhancer promoter	UCEC-ENDO
0.345227	257	Ridge STL enhancer promoter	UCEC-ENDO
0.348867	258	Ridge STL enhancer promoter	OV
0.345405	259	Ridge STL enhancer promoter	UCEC-ENDO
0.343227	260	Ridge STL enhancer promoter	OV
0.339589	261	Ridge STL enhancer promoter	UCEC-ENDO
0.33927	262	Ridge STL enhancer promoter	UCEC-ENDO
0.347704	263	Ridge STL enhancer promoter	UCEC-ENDO
0.341933	264	Ridge STL enhancer promoter	UCEC-ENDO
0.3415	265	Ridge STL enhancer promoter	UCEC-ENDO
0.351953	266	Ridge STL enhancer promoter	UCS
0.346687	267	Ridge STL enhancer promoter	BRCA-BASAL
0.347338	268	Ridge STL enhancer promoter	UCS
0.346437	269	Ridge STL enhancer promoter	UCEC-ENDO
0.345388	270	Ridge STL enhancer promoter	OV
0.342562	271	Ridge STL enhancer promoter	UCEC-ENDO
0.342716	272	Ridge STL enhancer promoter	UCEC-ENDO
0.342987	273	Ridge STL enhancer promoter	UCEC-ENDO
0.348833	274	Ridge STL enhancer promoter	BRCA-BASAL
0.348405	275	Ridge STL enhancer promoter	UCEC-ENDO
0.336738	276	Ridge STL enhancer promoter	UCEC-ENDO
0.346098	277	Ridge STL enhancer promoter	BRCA-BASAL
0.344593	278	Ridge STL enhancer promoter	UCEC-ENDO
0.344705	279	Ridge STL enhancer promoter	BRCA-BASAL
0.343004	280	Ridge STL enhancer promoter	UCEC-ENDO
0.343455	281	Ridge STL enhancer promoter	BRCA-BASAL
0.344377	282	Ridge STL enhancer promoter	UCEC-ENDO
0.348064	283	Ridge STL enhancer promoter	OV
0.345275	284	Ridge STL enhancer promoter	UCEC-ENDO
0.347811	285	Ridge STL enhancer promoter	UCEC-ENDO
0.345487	286	Ridge STL enhancer promoter	UCEC-ENDO
0.334972	287	Ridge STL enhancer promoter	UCEC-ENDO
0.33487	288	Ridge STL enhancer promoter	UCEC-ENDO
0.346599	289	Ridge STL enhancer promoter	BRCA-BASAL
0.348934	290	Ridge STL enhancer promoter	BRCA-BASAL
0.345837	291	Ridge STL enhancer promoter	BRCA-BASAL
0.344761	292	Ridge STL enhancer promoter	UCEC-ENDO
0.348215	293	Ridge STL enhancer promoter	UCEC-ENDO
0.347335	294	Ridge STL enhancer promoter	UCEC-ENDO
0.347937	295	Ridge STL enhancer promoter	BRCA-BASAL
0.348503	296	Ridge STL enhancer promoter	UCEC-ENDO
0.349607	297	Ridge STL enhancer promoter	OV
0.339238	298	Ridge STL enhancer promoter	OV
0.349408	299	Ridge STL enhancer promoter	OV
0.350174	300	Ridge STL enhancer promoter	UCEC-ENDO
0.350225	301	Ridge STL enhancer promoter	UCEC-ENDO
0.350055	302	Ridge STL enhancer promoter	OV
0.346776	303	Ridge STL enhancer promoter	OV
0.341712	304	Ridge STL enhancer promoter	UCEC-ENDO
0.340897	305	Ridge STL enhancer promoter	UCEC-ENDO
0.343672	306	Ridge STL enhancer promoter	UCEC-ENDO
0.344542	307	Ridge STL enhancer promoter	UCEC-ENDO
0.3455	308	Ridge STL enhancer promoter	BRCA-BASAL
0.339678	309	Ridge STL enhancer promoter	UCEC-ENDO
0.3558	310	Ridge STL enhancer promoter	UCS
0.349669	311	Ridge STL enhancer promoter	OV
0.352322	312	Ridge STL enhancer promoter	OV
0.348892	313	Ridge STL enhancer promoter	OV
0.348931	314	Ridge STL enhancer promoter	UCEC-ENDO
0.334791	315	Ridge STL enhancer promoter	OV
0.348615	316	Ridge STL enhancer promoter	BRCA-BASAL
0.343436	317	Ridge STL enhancer promoter	UCEC-SEROUS
0.347834	318	Ridge STL enhancer promoter	UCEC-ENDO
0.351303	319	Ridge STL enhancer promoter	UCEC-ENDO
0.33724	320	Ridge STL enhancer promoter	UCEC-ENDO
0.348983	321	Ridge STL enhancer promoter	OV
0.354112	322	Ridge STL enhancer promoter	OV
0.346814	323	Ridge STL enhancer promoter	OV
0.354909	324	Ridge STL enhancer promoter	UCS
0.353409	325	Ridge STL enhancer promoter	UCEC-SEROUS
0.354059	326	Ridge STL enhancer promoter	BRCA-BASAL
0.351816	327	Ridge STL enhancer promoter	UCS
0.351153	328	Ridge STL enhancer promoter	BRCA-BASAL
0.350176	329	Ridge STL enhancer promoter	BRCA-BASAL
0.34907	330	Ridge STL enhancer promoter	UCEC-ENDO
0.346595	331	Ridge STL enhancer promoter	UCEC-SEROUS
0.356174	332	Ridge STL enhancer promoter	OV
0.350334	333	Ridge STL enhancer promoter	BRCA-BASAL
0.353013	334	Ridge STL enhancer promoter	UCEC-SEROUS
0.351103	335	Ridge STL enhancer promoter	UCEC-ENDO
0.356255	336	Ridge STL enhancer promoter	UCEC-ENDO
0.350368	337	Ridge STL enhancer promoter	BRCA-BASAL
0.352146	338	Ridge STL enhancer promoter	OV
0.351317	339	Ridge STL enhancer promoter	UCEC-ENDO
0.346449	340	Ridge STL enhancer promoter	UCEC-ENDO
0.350251	341	Ridge STL enhancer promoter	UCEC-ENDO
0.350659	342	Ridge STL enhancer promoter	OV
0.356305	343	Ridge STL enhancer promoter	OV
0.355628	344	Ridge STL enhancer promoter	UCS
0.350958	345	Ridge STL enhancer promoter	UCEC-ENDO
0.345362	346	Ridge STL enhancer promoter	UCEC-ENDO
0.349828	347	Ridge STL enhancer promoter	BRCA-BASAL
0.351303	348	Ridge STL enhancer promoter	UCEC-SEROUS
0.352515	349	Ridge STL enhancer promoter	UCEC-ENDO
0.351143	350	Ridge STL enhancer promoter	UCEC-ENDO
0.354405	351	Ridge STL enhancer promoter	UCEC-ENDO
0.35392	352	Ridge STL enhancer promoter	UCEC-ENDO
0.355691	353	Ridge STL enhancer promoter	UCEC-ENDO
0.355036	354	Ridge STL enhancer promoter	OV
0.356185	355	Ridge STL enhancer promoter	OV
0.356084	356	Ridge STL enhancer promoter	UCEC-ENDO
0.354715	357	Ridge STL enhancer promoter	OV
0.352644	358	Ridge STL enhancer promoter	BRCA-BASAL
0.352508	359	Ridge STL enhancer promoter	UCS
0.351194	360	Ridge STL enhancer promoter	UCEC-ENDO
0.347657	361	Ridge STL enhancer promoter	UCEC-ENDO
0.354557	362	Ridge STL enhancer promoter	OV
0.34738	363	Ridge STL enhancer promoter	UCEC-ENDO
0.351679	364	Ridge STL enhancer promoter	OV
0.352388	365	Ridge STL enhancer promoter	UCEC-ENDO
0.355826	366	Ridge STL enhancer promoter	UCS
0.355133	367	Ridge STL enhancer promoter	UCEC-ENDO
0.353259	368	Ridge STL enhancer promoter	UCEC-ENDO
0.353217	369	Ridge STL enhancer promoter	BRCA-BASAL
0.356114	370	Ridge STL enhancer promoter	OV
0.356721	371	Ridge STL enhancer promoter	UCEC-ENDO
0.356425	372	Ridge STL enhancer promoter	UCEC-ENDO
0.350281	373	Ridge STL enhancer promoter	UCEC-ENDO
0.350059	374	Ridge STL enhancer promoter	OV
0.349297	375	Ridge STL enhancer promoter	UCEC-SEROUS
0.351649	376	Ridge STL enhancer promoter	BRCA-BASAL
0.356782	377	Ridge STL enhancer promoter	UCS
0.344606	378	Ridge STL enhancer promoter	UCEC-ENDO
0.359295	379	Ridge STL enhancer promoter	OV
0.353047	380	Ridge STL enhancer promoter	OV
0.354784	381	Ridge STL enhancer promoter	OV
0.357844	382	Ridge STL enhancer promoter	OV
0.355658	383	Ridge STL enhancer promoter	OV
0.34288	384	Ridge STL enhancer promoter	UCEC-ENDO
0.356424	385	Ridge STL enhancer promoter	UCS
0.353229	386	Ridge STL enhancer promoter	OV
0.356606	387	Ridge STL enhancer promoter	OV
0.354688	388	Ridge STL enhancer promoter	OV
0.356058	389	Ridge STL enhancer promoter	BRCA-BASAL
0.359229	390	Ridge STL enhancer promoter	BRCA-BASAL
0.356414	391	Ridge STL enhancer promoter	OV
0.353243	392	Ridge STL enhancer promoter	OV
0.348807	393	Ridge STL enhancer promoter	UCEC-ENDO
0.359638	394	Ridge STL enhancer promoter	UCEC-ENDO
0.35282	395	Ridge STL enhancer promoter	UCEC-ENDO
0.356791	396	Ridge STL enhancer promoter	UCEC-ENDO
0.358394	397	Ridge STL enhancer promoter	OV
0.356967	398	Ridge STL enhancer promoter	OV
0.356625	399	Ridge STL enhancer promoter	UCEC-ENDO
0.351768	400	Ridge STL enhancer promoter	UCEC-ENDO
0.364545	401	Ridge STL enhancer promoter	UCS
0.357516	402	Ridge STL enhancer promoter	OV
0.355852	403	Ridge STL enhancer promoter	OV
0.360533	404	Ridge STL enhancer promoter	UCEC-ENDO
0.359807	405	Ridge STL enhancer promoter	UCEC-ENDO
0.357715	406	Ridge STL enhancer promoter	OV
0.358266	407	Ridge STL enhancer promoter	UCS
0.357863	408	Ridge STL enhancer promoter	OV
0.356325	409	Ridge STL enhancer promoter	OV
0.354543	410	Ridge STL enhancer promoter	UCEC-ENDO
0.358686	411	Ridge STL enhancer promoter	OV
0.358064	412	Ridge STL enhancer promoter	OV
0.358216	413	Ridge STL enhancer promoter	UCS
0.35697	414	Ridge STL enhancer promoter	UCEC-ENDO
0.357148	415	Ridge STL enhancer promoter	OV
0.359672	416	Ridge STL enhancer promoter	OV
0.357645	417	Ridge STL enhancer promoter	UCS
0.359518	418	Ridge STL enhancer promoter	OV
0.350659	419	Ridge STL enhancer promoter	UCEC-ENDO
0.361488	420	Ridge STL enhancer promoter	UCS
0.355638	421	Ridge STL enhancer promoter	UCEC-ENDO
0.358417	422	Ridge STL enhancer promoter	UCEC-ENDO
0.360361	423	Ridge STL enhancer promoter	UCEC-ENDO
0.353738	424	Ridge STL enhancer promoter	OV
0.35561	425	Ridge STL enhancer promoter	BRCA-BASAL
0.353318	426	Ridge STL enhancer promoter	UCEC-SEROUS
0.358892	427	Ridge STL enhancer promoter	OV
0.35591	428	Ridge STL enhancer promoter	BRCA-BASAL
0.362776	429	Ridge STL enhancer promoter	OV
0.358202	430	Ridge STL enhancer promoter	UCS
0.363487	431	Ridge STL enhancer promoter	OV
0.355607	432	Ridge STL enhancer promoter	UCEC-SEROUS
0.359788	433	Ridge STL enhancer promoter	UCS
0.357113	434	Ridge STL enhancer promoter	UCEC-ENDO
0.356864	435	Ridge STL enhancer promoter	OV
0.35877	436	Ridge STL enhancer promoter	UCS
0.355691	437	Ridge STL enhancer promoter	OV
0.358759	438	Ridge STL enhancer promoter	UCEC-ENDO
0.361677	439	Ridge STL enhancer promoter	UCEC-ENDO
0.361194	440	Ridge STL enhancer promoter	UCS
0.35975	441	Ridge STL enhancer promoter	UCEC-ENDO
0.36246	442	Ridge STL enhancer promoter	OV
0.351801	443	Ridge STL enhancer promoter	UCEC-SEROUS
0.359852	444	Ridge STL enhancer promoter	OV
0.360635	445	Ridge STL enhancer promoter	OV
0.359218	446	Ridge STL enhancer promoter	OV
0.36259	447	Ridge STL enhancer promoter	UCEC-SEROUS
0.347312	448	Ridge STL enhancer promoter	UCEC-ENDO
0.352474	449	Ridge STL enhancer promoter	UCEC-SEROUS
0.361885	450	Ridge STL enhancer promoter	UCS
0.359284	451	Ridge STL enhancer promoter	OV
0.359405	452	Ridge STL enhancer promoter	OV
0.357706	453	Ridge STL enhancer promoter	UCS
0.36349	454	Ridge STL enhancer promoter	OV
0.355912	455	Ridge STL enhancer promoter	UCEC-ENDO
0.360127	456	Ridge STL enhancer promoter	UCEC-ENDO
0.358828	457	Ridge STL enhancer promoter	OV
0.358551	458	Ridge STL enhancer promoter	UCEC-ENDO
0.361692	459	Ridge STL enhancer promoter	BRCA-BASAL
0.360153	460	Ridge STL enhancer promoter	OV
0.361671	461	Ridge STL enhancer promoter	OV
0.364352	462	Ridge STL enhancer promoter	UCEC-ENDO
0.359214	463	Ridge STL enhancer promoter	OV
0.362189	464	Ridge STL enhancer promoter	UCEC-ENDO
0.358587	465	Ridge STL enhancer promoter	OV
0.365165	466	Ridge STL enhancer promoter	UCEC-ENDO
0.359895	467	Ridge STL enhancer promoter	UCEC-ENDO
0.362863	468	Ridge STL enhancer promoter	BRCA-BASAL
0.356338	469	Ridge STL enhancer promoter	UCEC-SEROUS
0.365806	470	Ridge STL enhancer promoter	OV
0.35915	471	Ridge STL enhancer promoter	UCS
0.367588	472	Ridge STL enhancer promoter	UCS
0.364139	473	Ridge STL enhancer promoter	OV
0.363624	474	Ridge STL enhancer promoter	OV
0.363808	475	Ridge STL enhancer promoter	OV
0.359129	476	Ridge STL enhancer promoter	UCEC-ENDO
0.361492	477	Ridge STL enhancer promoter	UCEC-ENDO
0.36527	478	Ridge STL enhancer promoter	OV
0.36648	479	Ridge STL enhancer promoter	UCS
0.365342	480	Ridge STL enhancer promoter	UCEC-ENDO
0.362408	481	Ridge STL enhancer promoter	OV
0.362509	482	Ridge STL enhancer promoter	OV
0.362741	483	Ridge STL enhancer promoter	OV
0.361336	484	Ridge STL enhancer promoter	UCS
0.362912	485	Ridge STL enhancer promoter	UCS
0.360272	486	Ridge STL enhancer promoter	OV
0.36213	487	Ridge STL enhancer promoter	OV
0.365123	488	Ridge STL enhancer promoter	OV
0.367477	489	Ridge STL enhancer promoter	UCEC-ENDO
0.364455	490	Ridge STL enhancer promoter	OV
0.360555	491	Ridge STL enhancer promoter	UCEC-ENDO
0.363736	492	Ridge STL enhancer promoter	UCEC-ENDO
0.365661	493	Ridge STL enhancer promoter	OV
0.355783	494	Ridge STL enhancer promoter	UCEC-ENDO
0.364948	495	Ridge STL enhancer promoter	OV
0.363736	496	Ridge STL enhancer promoter	UCEC-ENDO
0.3638	497	Ridge STL enhancer promoter	UCS
0.365681	498	Ridge STL enhancer promoter	OV
0.360002	499	Ridge STL enhancer promoter	OV
0.360882	500	Ridge STL enhancer promoter	OV
0.36512	501	Ridge STL enhancer promoter	UCS
0.360398	502	Ridge STL enhancer promoter	OV
0.365625	503	Ridge STL enhancer promoter	UCEC-ENDO
0.361095	504	Ridge STL enhancer promoter	BRCA-BASAL
0.363592	505	Ridge STL enhancer promoter	OV
0.366823	506	Ridge STL enhancer promoter	OV
0.36145	507	Ridge STL enhancer promoter	UCEC-SEROUS
0.368014	508	Ridge STL enhancer promoter	UCEC-ENDO
0.364498	509	Ridge STL enhancer promoter	OV
0.361462	510	Ridge STL enhancer promoter	OV
0.367138	511	Ridge STL enhancer promoter	OV
0.367394	512	Ridge STL enhancer promoter	OV
0.362044	513	Ridge STL enhancer promoter	OV
0.362968	514	Ridge STL enhancer promoter	OV
0.364293	515	Ridge STL enhancer promoter	UCEC-ENDO
0.36441	516	Ridge STL enhancer promoter	OV
0.353171	517	Ridge STL enhancer promoter	UCEC-SEROUS
0.366535	518	Ridge STL enhancer promoter	UCS
0.360292	519	Ridge STL enhancer promoter	UCS
0.360856	520	Ridge STL enhancer promoter	UCEC-SEROUS
0.368675	521	Ridge STL enhancer promoter	UCEC-ENDO
0.365716	522	Ridge STL enhancer promoter	OV
0.367909	523	Ridge STL enhancer promoter	UCEC-ENDO
0.368785	524	Ridge STL enhancer promoter	OV
0.366776	525	Ridge STL enhancer promoter	OV
0.36277	526	Ridge STL enhancer promoter	OV
0.363891	527	Ridge STL enhancer promoter	OV
0.361952	528	Ridge STL enhancer promoter	UCEC-SEROUS
0.365715	529	Ridge STL enhancer promoter	UCS
0.362336	530	Ridge STL enhancer promoter	BRCA-BASAL
0.364932	531	Ridge STL enhancer promoter	UCEC-SEROUS
0.35801	532	Ridge STL enhancer promoter	OV
0.367793	533	Ridge STL enhancer promoter	UCEC-ENDO
0.363844	534	Ridge STL enhancer promoter	UCS
0.364399	535	Ridge STL enhancer promoter	OV
0.366924	536	Ridge STL enhancer promoter	OV
0.36348	537	Ridge STL enhancer promoter	OV
0.36352	538	Ridge STL enhancer promoter	UCEC-SEROUS
0.352841	539	Ridge STL enhancer promoter	UCEC-ENDO
0.366071	540	Ridge STL enhancer promoter	OV
0.363456	541	Ridge STL enhancer promoter	OV
0.367263	542	Ridge STL enhancer promoter	OV
0.361496	543	Ridge STL enhancer promoter	UCEC-SEROUS
0.367008	544	Ridge STL enhancer promoter	OV
0.369169	545	Ridge STL enhancer promoter	OV
0.364702	546	Ridge STL enhancer promoter	OV
0.352779	547	Ridge STL enhancer promoter	UCEC-SEROUS
0.368166	548	Ridge STL enhancer promoter	UCS
0.365442	549	Ridge STL enhancer promoter	OV
0.362647	550	Ridge STL enhancer promoter	UCEC-SEROUS
0.366055	551	Ridge STL enhancer promoter	BRCA-BASAL
[truncated: 1,618 more rows]

## Sheet: Fig. 3B,Supplementary Figure 6,
Fig. 3B & Supplementary Figure 6
Latent regulatory programs (L)
	latent regulatory program 1	latent regulatory program 2	latent regulatory program 3	latent regulatory program 4	latent regulatory program 5	latent regulatory program 6	latent regulatory program 7
ALX1	6.03552e-05	-0.000812333	0.00115746	-0.00052723	0.000234037	5.84089e-05	-0.00054132
AR	-6.95956e-05	-0.000289362	-0.000297403	0.000129929	-0.000127931	-0.000198234	-0.000312386
ARID3A	0.000287756	-0.000689765	-0.000193129	-0.000417104	0.000295091	8.7986e-05	0.000461389
ARID3B	0.000366253	-0.000861656	0.000439183	0.00048328	-0.000142678	-0.000420892	-0.000161859
ARID5B	-0.000428829	-7.31926e-05	0.000305456	-0.000708831	7.03737e-05	0.000173055	0.000437
ARNT2	-0.000200886	-0.00045644	5.20347e-05	0.000247184	0.000570274	0.000355299	6.24063e-05
ARNTL	-0.000342625	0.000120951	-0.00038026	-0.000101162	0.000155106	-1.79619e-05	0.000250182
ASCL2	0.00030633	-0.000597639	0.000758862	-7.89482e-05	0.000268131	0.000481224	-6.84583e-05
ATF3	0.000477755	9.12294e-05	-0.00126978	0.00103023	-0.00108087	-0.000572504	-1.84004e-05
ATF4	0.000136248	8.79509e-05	-0.00035455	-0.000269276	-0.000210686	-0.00021758	0.000241547
ATF5	0.000842989	-0.000480458	0.000265865	-0.000364987	0.000246306	-0.000691832	0.000617422
ATF6	-0.000191857	0.000546616	-0.000729692	0.000559074	-0.000502325	-0.000720905	8.3723e-05
ATF7	-0.000438807	3.85628e-05	-0.000434044	0.000750471	-0.000998811	0.000223635	0.000234495
ATOH8	0.000379862	-0.000454758	0.00105015	-0.000462086	0.00123342	0.000115024	-0.000192603
BACH2	7.99707e-05	-0.000564847	0.000972585	-0.000834529	0.00122412	0.000624087	-0.000168287
BARX1	-0.000231183	-0.000396431	0.000539024	-0.000295339	0.000651158	0.000155492	-0.000533322
BATF	0.000429381	-0.00106057	-2.23094e-06	-0.000158842	0.000198727	-0.000474811	-0.000356021
BCL11A	-0.00011167	-0.00013618	-0.000353475	6.17072e-05	0.000136947	-0.000492255	0.000301455
BCL6	0.000466683	-0.000338715	-0.000525678	0.000361827	-0.000156107	-0.000127234	3.01198e-05
BCL6B	0.000351997	-0.000286472	-0.00114032	0.000468724	-0.000893418	0.000240111	0.000293666
BHLHE40	-0.000219648	0.000232499	-0.00063538	0.000186965	-0.00036126	-0.000114088	1.93072e-05
BHLHE41	0.000351408	0.000137866	0.000961456	-0.00107563	0.00089079	0.000642798	-0.000779927
BPTF	0.00050972	0.000166376	-0.000571172	0.000645495	-0.000590095	-0.000717162	-0.000217393
BRCA1	-0.000367033	0.0004375	-0.00263581	0.00134916	-0.00234868	0.000227086	-0.000287247
CBFB	0.000110251	-4.10056e-07	4.48749e-05	0.000518349	0.000369653	0.000262451	0.000850552
CEBPA	0.000300506	-0.000527604	-0.000335233	0.000544792	0.000162326	-0.000239171	-3.7949e-06
CEBPB	0.000345087	-0.000120956	-0.000917506	0.00102723	-0.000351741	0.000641394	2.45693e-05
CEBPD	9.46175e-06	0.000537859	-8.88536e-05	-0.000416295	0.000175783	-4.40807e-05	-0.000199768
CEBPG	0.00011715	-0.000376589	-0.000223242	0.000169154	0.000409054	-0.000483884	2.73067e-05
CEBPZ	-2.56219e-05	0.000229346	0.000292037	-0.000504432	0.000108739	0.000271518	0.000684633
CREB1	-0.000150028	0.000652502	-0.00130159	0.00065446	-0.00111125	0.000486381	0.000316442
CREB3	0.00036536	0.000281502	-0.000750415	0.000356468	-3.42182e-05	0.000190392	-0.000107917
CREB3L1	-0.000312776	0.000478097	-0.000598695	-4.09596e-05	-0.000381768	0.000513149	0.000202133
CREB3L2	-4.19974e-05	-7.30533e-05	0.000570978	-0.000768739	0.000575795	0.000592281	0.000430873
CREB5	0.000690817	6.67051e-05	-0.000165502	-0.00013547	3.02618e-05	-3.10522e-05	-0.000193836
CREM	-6.03561e-05	7.74425e-05	0.000174004	-0.000132041	0.000158723	0.000718564	-0.000169155
CTCFL	0.000716077	0.000809819	0.00199307	-0.000978346	0.00094649	0.000768404	7.51254e-05
DBP	0.000519633	-0.000803963	0.000330683	-0.00133352	0.000997928	-0.000256419	0.00034635
DDIT3	8.37274e-05	-0.000152482	0.000616796	-0.000298498	0.00031221	-0.000394094	-0.000742764
DLX3	0.000496311	-0.000149846	0.000803458	-0.000618143	0.000162847	0.000121694	6.61223e-05
DNMT1	0.00137335	-0.00162792	-0.00291444	0.00168518	-0.00204764	0.00239127	0.000760048
E2F2	-0.000201754	-0.000343387	-0.000791385	0.000285434	-0.000359425	0.000696164	0.000161769
E2F4	-0.000275993	-0.000106829	-0.00122883	0.000833186	-0.00136024	0.000865264	-0.000132195
E2F6	0.00128101	0.000341633	-0.0013332	0.00184463	-0.00090707	0.000537061	0.00101727
E2F8	5.02077e-06	0.000112156	8.97798e-05	-0.00051317	-0.000187186	-6.31119e-05	0.000163428
EBF1	0.000712414	0.000887256	0.00127782	-0.000934553	0.000801685	-0.000345098	0.0001524
EGR2	-0.000304118	-8.40214e-05	0.000497158	-9.81693e-05	0.00057736	0.000138648	0.000393323
EGR3	0.000362785	-3.48496e-07	0.000650851	-0.000227118	0.000748772	-0.000427152	0.000358247
ELF1	0.00015635	6.92723e-05	-0.000498396	0.000891862	-0.000275353	-0.000366386	0.000424208
ELF2	0.00030728	0.000623464	-0.000966617	0.000501503	-0.000113811	-1.06559e-05	0.000124392
ELF3	0.000412303	0.000246858	-0.000509689	0.000239134	1.59784e-05	1.81938e-05	-8.44968e-05
ELF4	-0.000250043	0.000591678	-0.00231067	0.00133874	-0.00192184	-0.000357043	0.00014678
ELF5	0.000524449	-0.00052785	7.10452e-05	-7.9768e-05	0.000340455	-0.000947798	-0.00104626
ELK1	-0.00024509	0.000424052	-0.00208588	0.00129252	-0.00218186	0.000267977	0.00115219
ELK3	-0.000145223	0.000864991	-5.15365e-05	-0.000198046	-0.000132801	-0.000168741	6.56109e-05
ELK4	-0.000401612	-4.30102e-05	-0.00286199	0.00276392	-0.00299981	0.00088908	0.000133891
ENO1	7.37176e-05	0.000356195	0.000163769	0.000346364	-0.000280295	-0.000116177	-0.000208865
EPAS1	0.000477273	-1.02678e-05	-0.000307427	0.000508375	-0.000123467	-0.000170867	0.000955517
ERG	-9.85899e-06	9.53019e-05	-6.37153e-05	0.000190777	-0.000208495	-0.000289261	-0.00021457
ESR1	0.00073191	0.00106352	-0.000288469	8.66664e-05	7.16814e-05	-0.000634444	8.16493e-05
ESRRA	9.20841e-05	0.000301794	0.000419535	-6.23642e-05	-8.45053e-05	-0.00016184	-0.000343256
ESRRG	-0.000937627	-0.000738649	0.000389752	4.19835e-05	0.000658844	0.000492312	0.000187326
ETS1	2.64975e-05	0.000270395	-0.000873112	0.00133592	-0.00144164	0.000950305	0.00151384
ETS2	0.000167555	0.00048345	-0.00110721	0.000489316	-0.000793202	0.000189379	0.000109555
ETV5	0.000342286	-9.98784e-05	0.000310876	0.000441859	0.000398744	0.000131449	-0.000474597
ETV6	-0.000327998	0.000777982	-0.00309308	0.00212381	-0.00251977	0.000451993	0.000617173
ETV7	0.000143496	-0.000141962	-0.000368564	-0.000217082	0.00020963	-5.61554e-05	0.000298613
FLI1	0.000163537	0.000412636	-0.000640873	0.00036108	0.000112498	-3.24667e-05	-0.000261534
FOS	0.000519254	-0.00266201	0.00129834	-0.000960895	0.00167609	-0.00052051	-1.42753e-05
FOSB	0.00096704	-0.000507174	-0.000174082	1.43326e-05	0.00014033	-0.000199404	0.000556236
FOXA1	0.000214755	0.000134295	-0.000152006	-3.82271e-05	-0.000207236	0.000204552	-0.000395042
FOXA2	0.000469172	-0.000544038	0.000739095	-0.000584605	0.000585636	-0.000606424	-0.000317027
FOXC1	-0.000348654	-0.000167037	0.00131701	-0.000701427	0.000706548	-0.000303639	9.81508e-05
FOXF1	9.66619e-05	-0.000306599	0.00123459	-0.000900113	1.37091e-06	-0.000254422	-0.000355484
FOXF2	-0.000131008	-6.73857e-05	-0.000809613	0.000419728	-5.13891e-05	-0.000255561	0.000298887
FOXI1	-0.000148109	-0.00115145	0.000990006	2.79526e-05	0.000830521	0.000744466	-0.00014715
FOXJ1	0.000163623	0.000582038	-4.50273e-05	-3.06665e-05	-0.000225337	-0.000663818	-0.000319296
FOXJ2	0.000139415	-0.000398875	-0.000624418	4.48067e-05	-9.78857e-05	0.000244143	-0.000145714
FOXJ3	-7.82064e-05	-0.000441423	-0.000735347	0.000708743	-0.000462408	-0.000107089	8.79827e-05
FOXK1	0.000500666	-0.000280685	-0.00109365	2.78389e-05	-0.000523392	-0.00143908	-0.000486016
FOXL2	-0.00024311	-0.000312227	0.00045582	-0.000713547	0.000163317	0.000648935	0.00012251
FOXM1	0.000611261	-0.000156074	0.000102203	-0.000718174	0.000272112	-0.000191379	-0.000140715
FOXN3	-0.00042967	-0.000718146	0.000391989	0.000211845	0.000453262	0.00072078	-8.02954e-05
FOXO1	-0.000181859	-0.000699044	-0.000480505	0.000548185	-0.000258024	-0.000458473	0.000375617
FOXO3	-2.36588e-05	0.000113844	0.000715386	-0.000279209	0.000137783	-0.000758088	0.000403725
FOXO4	-0.000205048	-0.000444269	0.000345407	3.6191e-05	7.13013e-05	0.000181805	-0.000135255
FOXP1	0.00110142	-0.000757378	-0.000264056	-0.000539334	-0.000164811	-1.35524e-05	-0.000650483
FOXP3	0.000100865	-0.000724707	0.00107663	-0.000894632	0.000689304	-0.000205398	0.000254653
FOXQ1	-5.77796e-05	-0.00046308	-0.000667972	0.000566565	-0.000213274	4.36467e-05	0.000307338
FUBP1	-0.000581277	-0.000555908	-0.00118259	0.000852809	-0.000534092	0.00061553	0.000121188
GATA2	-1.60181e-05	-0.000602955	8.22813e-05	-8.49813e-05	-6.86639e-05	-0.000666556	0.000256723
GATA3	0.000173674	-0.000942504	0.000114645	-0.00038696	0.000466789	0.000637033	0.000721144
GATA4	0.000209626	-7.57149e-05	-0.000136803	0.000126211	-0.000490125	0.000103975	0.000152291
GLI1	0.000225743	0.000580407	-0.000826819	0.00108341	-0.00104423	-0.00028914	0.000282343
GLI2	-1.6822e-05	-0.00037161	0.0015364	-0.000783555	0.00108462	6.10973e-05	-4.27929e-05
GLI3	6.21358e-05	0.000244037	0.000345386	-0.000705663	0.000447056	0.00043742	-0.000186744
GLIS2	0.000440813	0.000732849	-0.00156057	0.000962089	-0.00136309	0.000217768	0.00050233
GLIS3	0.000264603	-0.000214712	0.00119831	-0.000697295	0.00046306	0.000332961	-1.17329e-05
GRHL1	0.000925158	-0.000167446	-0.00118241	0.000716897	-0.000170903	-0.000375742	-0.00121153
GSC	0.000802521	0.000493208	-0.000380721	-0.000346907	-0.000338392	-0.000267139	4.87882e-05
HES1	-0.000182939	-8.1892e-05	-0.000319375	-0.000267424	0.000105219	0.000794417	0.000316906
HES2	2.01632e-05	-0.000236534	-0.000121082	-2.40664e-05	-0.000167092	0.000414755	0.00010386
HEY1	-0.0002842	-0.000235704	0.000813356	-0.000684799	0.000553436	9.54204e-05	-0.000742013
HEY2	0.000512605	0.000532382	-9.54866e-05	6.60125e-05	-0.000157814	0.000198486	-0.000313377
HIC1	0.00068547	0.00028565	-0.000154504	0.000159581	9.93955e-05	-0.000278646	0.000302372
HIC2	0.000174023	0.000544162	0.000155426	-0.000212444	4.65509e-05	-0.00036504	0.000224537
HIF1A	-4.056e-06	-0.000332318	-0.000245346	0.000292517	-0.000408125	0.000715128	-0.0001037
HIVEP1	-0.000115083	-0.000141738	-0.000340663	0.000805722	0.000284277	0.000256684	8.07223e-05
HIVEP2	0.0004129	0.00084113	-0.000150811	0.000128497	-0.000261221	-0.00010702	-0.000262872
HLTF	0.000641228	0.000165542	0.00099521	-0.000845505	0.000739475	-8.80206e-05	0.000672345
HMG20B	-0.000146894	-0.000790586	-0.000427085	0.000202889	-0.0001821	0.000236603	0.000213144
HNF1A	-4.02349e-05	-1.12984e-05	-0.000243488	-9.72308e-05	-0.000100351	-2.61037e-06	-2.32917e-05
HNF1B	-7.92991e-05	0.000926734	0.000525919	-0.000953257	-0.000185576	-0.00132308	-0.000383026
HNF4G	0.000213156	0.000369541	0.000757776	-0.000846922	0.000416427	-0.000431343	-0.000329392
HOXA1	0.000212478	0.000202277	0.000458062	-0.000317491	0.000127447	-0.00018115	-6.56212e-05
HOXA2	0.000142265	-9.33649e-05	-0.000496223	0.00034532	-0.000127651	0.000409951	0.000477634
HOXA3	0.000103436	-0.0007025	0.00131514	-0.00102963	0.000478423	6.48307e-05	2.99068e-05
HOXA9	9.90039e-05	-0.000831717	0.000562343	-0.000307873	0.000239617	-0.000124956	0.000356642
HOXB13	0.000332357	0.000196047	-0.000351479	0.00025126	-0.000408384	-0.000414133	-0.000134635
HOXB6	-0.000255139	0.000202094	-0.000277886	-0.000168783	0.000186946	-0.000493588	-4.56918e-05
HOXB7	-0.000274916	-0.000484304	0.000681188	-0.00041041	0.00059088	1.40884e-05	2.86484e-05
HOXB9	0.000384371	-1.48884e-05	-0.000386056	-8.58414e-06	-0.00072872	-0.00101962	-0.000241514
HOXC10	-0.000164093	-0.000834658	0.000868864	-0.000516288	0.00109553	0.000474827	-0.0001085
HOXC13	-0.000274956	-0.000711504	0.000385205	3.23489e-05	-0.000338559	-0.000117122	-0.000325385
HOXC6	0.000252199	-0.000627177	0.000134643	-0.000216866	-0.000140368	-0.000112573	0.000411421
HOXC8	0.000419109	7.08304e-05	6.70726e-05	-2.70812e-05	-0.000258262	-0.000137131	-2.5325e-05
HOXC9	-6.7431e-06	-6.25808e-05	0.00164311	-0.0013079	0.000310075	-0.000104536	-0.000463765
HOXD10	-0.000214813	-0.000748941	0.0010459	-0.000945505	0.000654105	0.00026358	-9.98967e-05
HOXD13	-0.000121212	-0.000520407	-0.000782888	0.000529194	-0.000601322	-3.51377e-05	-4.26897e-05
HSF1	-7.09183e-05	5.6388e-05	4.47146e-05	-0.00013758	0.000147654	0.000243732	-0.000393794
HSF2	3.65942e-05	-0.000318382	0.00066787	-0.000292162	0.000568594	0.000489862	-0.000160809
HSF4	-0.000365258	0.000137647	-0.00016103	-0.000228611	-0.000621269	0.000197602	-0.000172912
ID4	0.000290768	0.000652843	0.00021071	-0.000539076	0.000545734	-0.000310936	-0.000624217
IRF1	0.000103189	-0.000900707	-0.000124813	-0.000551475	0.000413049	-0.000494941	-0.000440287
IRF2	-0.000951912	0.000519764	-0.000878117	0.000758686	-0.000571666	-9.2574e-05	0.00075078
IRF3	0.000186109	0.000366855	-0.000706584	0.000608591	-0.000775904	-0.000648622	-0.000337353
IRF4	0.000445101	4.85786e-05	-0.000684934	0.0003191	-0.000313875	-0.000539369	2.88577e-06
IRF5	0.000229724	-0.000461163	-0.000642791	5.96053e-05	-0.000491404	-0.00089873	9.56949e-05
IRF7	-3.84142e-05	-0.000677594	-8.55953e-05	0.000729211	0.000233297	-0.00032097	0.000558513
IRF8	-0.000176943	5.99238e-05	-0.000917947	0.000561282	-0.000345609	-0.000289374	-0.000289431
IRF9	0.000250766	-0.000191382	-0.00046369	0.000590754	-9.76628e-06	-0.000426531	0.000422155
IRX1	-0.000121434	-0.000720327	-0.0002112	0.000126704	-0.00033323	0.000614786	0.000420909
IRX5	-0.000594225	-0.000337684	0.000223288	-2.49182e-05	0.000666375	0.000162294	0.000406056
JDP2	0.000133337	-0.00207285	0.00184007	-0.00196155	0.00167176	0.000608613	0.000159628
JUN	0.000501572	-0.000419463	-0.000135739	0.000279351	-0.000241206	0.00016463	1.75731e-05
KLF12	-0.000260375	0.00192119	-0.00114119	0.00130864	-0.000550026	0.000655834	-0.000782504
KLF13	-0.00026347	0.000770258	-0.000856574	0.00058903	-0.000544756	7.4519e-05	0.000505557
KLF3	0.000724155	0.000764566	0.000265851	0.000347149	0.000259478	-0.000365397	3.91933e-05
KLF6	0.000141337	-0.000330808	-0.000456156	0.000551265	-0.000864248	0.000190719	0.000586458
KLF8	-2.72222e-05	0.000592983	0.000100851	2.36107e-05	0.000289641	2.1192e-05	0.000372218
LCOR	0.000566224	-0.000733656	-0.000671932	5.31817e-05	5.42672e-05	-0.00033547	0.000281631
LIN54	-0.000161079	-0.00120262	0.00095213	-0.000408498	0.000495628	0.000266102	0.000105392
MAFB	0.000286395	4.68773e-06	-0.000199436	6.39391e-06	-0.00020849	2.19468e-05	4.03339e-05
MAFF	0.000280452	-0.000107749	-6.92627e-05	0.000402646	-0.000435708	0.000123852	0.000291487
MAX	0.000814974	-0.000415761	0.00105493	-0.000595174	0.000928956	0.000293861	0.000453848
MBD2	0.00144147	-0.000102505	-0.00169355	0.00136922	-0.00154827	0.00111025	0.0004643
MECOM	-0.000168825	-0.000289028	-0.00026251	-0.000537094	0.000207921	-0.000647771	0.000458556
MEF2A	-0.000106366	-0.000843217	-0.000125087	0.000813324	0.00012004	0.000175483	0.000649037
MEF2B	1.43478e-05	0.000428835	8.53523e-05	-0.000781359	-0.000287986	0.000169623	0.000364718
MEF2D	4.89386e-05	-0.000416278	0.000497271	-0.000406793	0.000335462	-0.000311097	-0.000545426
MEIS1	-1.55963e-05	-0.000598287	0.000239719	-0.00043816	0.000241944	5.84109e-05	0.000179531
MESP1	0.000584378	0.000305818	0.000402086	-0.000697069	-0.00015166	-0.000624204	-0.00063126
MITF	0.0002063	-0.000386282	-0.000158869	0.000202921	0.000150677	0.000351855	0.00107035
MLL	-0.000314431	0.00074379	-0.00172438	0.00107029	-0.0017056	-0.000114349	0.000192817
MLXIPL	-2.86527e-05	0.000113361	0.00107908	-0.000876655	0.00122359	0.000253152	-1.08219e-05
MNT	0.000565459	-0.000406375	-6.90913e-05	0.00016057	0.000257646	0.000316202	0.000186031
MNX1	0.000404395	-0.000625047	0.000353456	-0.000310375	0.000518153	0.000752181	-2.64829e-05
MSX1	0.000300702	-0.000411097	0.000354633	-4.12642e-05	0.000125857	0.000201836	0.000365542
MTF1	-0.000116675	0.00082891	-0.000515554	-6.92259e-05	-0.000205452	-2.58733e-05	0.000156607
MXI1	-0.000355106	0.00034745	-0.000962647	0.000853776	-0.000517866	0.000590527	0.000447816
MYBL2	-0.000351739	-0.000284825	0.00056937	0.000236394	5.44498e-05	-0.000599686	-0.000544705
MYC	-0.000328909	0.000867489	-0.00056091	3.90714e-05	-0.000551291	-0.000252845	-0.000540701
MYPOP	0.000236459	-1.69045e-05	-0.000838331	0.000737702	-0.00122877	-0.000224872	0.000218888
MZF1	1.77446e-05	-0.000361433	-0.000544968	0.000315411	-0.00013517	0.000585774	0.000122835
NFAT5	6.35511e-05	-0.000113687	-0.00040746	0.000155009	1.12934e-05	0.000391231	0.000640296
NFATC1	0.000174105	-0.000200303	-0.000548285	0.000139381	-0.000808535	-0.000290497	0.000395968
NFATC2	0.000227376	-0.000107548	0.00016498	-9.73351e-05	-0.000367006	-0.00043054	-0.000533608
NFATC3	0.000182308	-0.000619165	-0.000245875	1.97035e-05	3.12602e-05	7.26171e-05	0.000532294
NFATC4	0.000105433	-0.00103039	0.00019467	-0.000740164	0.000444118	0.000224709	1.61769e-06
NFE2	-0.000425488	-0.00144901	0.00086856	-0.00127371	0.000840725	-0.000435477	4.16577e-05
NFE2L2	0.000107887	0.000442465	-0.000453142	0.000610103	-0.000159339	-5.83351e-05	-0.000182956
NFIA	-7.21101e-05	-0.000545466	0.00120268	-0.001443	0.000688239	-0.000489869	-5.24356e-05
NFIB	0.000282121	-2.92942e-05	-8.65322e-05	0.000421531	-4.27624e-05	0.000375449	-0.000172284
NFIX	0.000847364	0.000574444	-8.0147e-05	0.000346667	-0.000193355	-0.00022937	0.000110495
NFKB1	0.000147494	-0.000325778	-0.000844563	0.00108504	-0.000260599	-0.000187329	9.16196e-05
NFKB2	8.77556e-05	-0.000680646	0.00042124	-0.000306897	0.000716105	0.000122519	0.000192552
NFYA	-0.000140423	0.000148029	-0.000545418	-3.47748e-05	-0.000538565	0.000716205	-0.000239868
NFYB	-0.000420455	0.000151411	-0.000748352	0.000650681	-0.000583442	-0.000109185	-4.74951e-05
NFYC	0.000141838	0.000391177	-0.00116187	0.0013133	-0.00142442	0.00023539	-0.000465322
NPAS2	-0.000337652	0.000196725	0.000334041	-0.000237853	0.00055337	-0.000416171	5.38841e-05
NR1D1	-0.000164213	-0.00026723	-0.000107186	-0.00030239	0.000141755	0.000135551	-0.000333141
NR1H2	-0.000131502	-0.00040432	0.000415979	-0.000219999	0.000147885	-0.000378579	-0.000223875
NR2C1	0.000281435	0.000143231	-0.000310176	9.90701e-05	-7.23433e-05	0.000462297	0.00034581
NR2C2	0.000200785	0.000495745	-0.000537307	0.000727392	-0.000888296	0.000544917	0.000240477
NR2F1	0.00040389	-0.000392329	0.000128935	-0.000156953	0.000384447	-0.000580228	0.000354301
NR2F6	0.000315502	-0.000195601	-0.000468088	-0.000243846	-0.000131801	-0.000450526	-0.000341281
NR3C1	0.000631334	0.000484357	-0.000500639	0.000300703	-0.000131617	-1.41271e-06	0.000415058
NR3C2	2.8141e-06	0.000621519	-0.000503268	0.000227625	-0.000466501	-5.47199e-05	0.000141365
NR4A1	-0.000210552	-0.00040816	-6.12992e-05	0.000438237	0.000103224	0.000665936	0.00112134
NR4A2	0.000448352	-0.000120377	-7.77723e-05	-0.000408164	-0.000304574	-0.000956889	-0.00099786
NR4A3	0.000349545	-0.000199896	-4.89088e-05	0.000405557	0.000608971	0.000916163	0.000206446
NR5A1	0.000745363	0.000593101	-0.00101959	0.00115675	-0.00139277	-0.000679643	0.000704108
NR5A2	-0.000162844	0.000481461	0.000325419	-0.000488013	0.000688774	-0.000230727	-0.000905963
NRF1	-0.000789176	0.000369716	-0.00542954	0.004208	-0.00511842	0.00111962	0.00102121
ONECUT2	-6.50344e-05	-0.000335265	0.000446607	-0.000888452	-0.000188137	0.000169811	-0.000196759
PAX2	0.000404479	-0.000522185	0.000287205	-0.000120659	0.000447114	8.88237e-06	0.000161198
PAX6	0.000223933	-0.000365356	0.00100128	-0.000854157	0.00056866	-3.09931e-05	3.61043e-05
PAX8	-0.000156008	4.28078e-05	-0.000231609	-1.74123e-05	-0.000490089	-0.00039154	0.000291607
PAX9	0.000152934	5.80561e-05	0.000788538	-0.000509936	0.000425354	-0.000333643	-0.00026973
PBX1	-0.000146567	-6.54041e-05	-0.00021333	0.000614967	-3.3284e-05	-0.000285862	-3.60666e-05
PBX2	0.00023553	0.000165206	-0.000150184	-0.000574375	-0.000525482	-0.000166864	0.000105407
PBX3	0.000157773	0.000908352	-0.00156655	0.000688404	-0.00203786	0.000295063	0.000265943
PGR	0.000114664	-0.000288917	0.000442095	-0.000435422	0.000364854	0.000303873	-4.30393e-05
PITX1	-0.000416731	-1.05692e-05	0.000231422	0.000483081	0.000576344	0.0007244	-0.000252685
PITX2	-0.000869117	-4.06762e-05	-0.0027547	0.00142835	-0.00209345	0.000250101	-0.000714815
PKNOX1	4.98998e-05	-0.000196555	0.000129104	0.000137132	-0.000309289	0.000455111	0.000133563
PKNOX2	-0.000254117	0.00045868	-3.55301e-05	0.000101416	-0.000396575	-0.000827354	-0.000589236
PLAG1	0.00100183	0.00125243	-0.000617087	0.00117538	-0.000496967	0.000217064	0.00179629
PLAGL1	8.39207e-06	0.00130805	-8.52357e-05	0.000213585	-0.000335124	-2.03387e-05	0.000727563
POU2F2	-0.000840053	-0.000441026	-0.0001662	0.000206541	0.000465857	0.000416613	0.000137372
POU5F1	0.000355571	-0.000629537	0.00112447	-0.00118685	0.00126093	0.000109517	-0.000227555
POU5F1B	8.5681e-05	0.000268533	0.000624402	-0.000702958	0.000808844	0.000205858	-0.000674332
POU6F1	-7.58631e-05	-0.000114848	0.000381516	-0.000577165	0.000232236	-0.000169804	0.000124784
PPARD	-0.000287275	0.000480069	-0.000333434	0.000151088	-0.000323504	0.000375797	-5.30531e-05
PPARG	-0.000291691	0.000662325	4.89846e-06	-0.000388088	0.000169131	-0.000155827	-0.000790096
PRDM1	0.000477767	-0.000767646	-0.000481794	0.000831418	-0.000359551	-0.000231573	0.00052434
PRDM4	-3.8936e-05	-0.000185885	0.000583616	-0.000258649	0.00025819	5.96769e-05	0.000548799
PURA	0.0014135	0.00127847	-0.000349808	0.000172813	-0.00070757	-0.000347319	0.00120294
RARB	-0.000159779	-9.49704e-05	-0.000308493	0.00073414	-0.00042989	0.000341727	-0.000350978
RARG	-1.86934e-05	-3.50583e-05	8.10442e-05	0.000304488	0.000573274	0.000122012	0.000538008
RBPJ	-0.000306282	0.000234152	-0.000600123	0.000108489	-0.000185333	0.000423515	9.07713e-05
REL	-0.000187061	0.000296713	0.000189867	-0.000511901	0.00017509	7.86519e-05	-7.49237e-05
RELA	-0.000448638	0.00119103	-0.000239096	-7.22867e-05	0.000251983	-0.000302457	-0.000650125
RELB	0.00060772	-0.000120831	0.000372311	8.86348e-05	0.000242358	-0.000433632	8.57743e-05
REST	0.000702032	-0.000174316	0.00388613	-0.00205064	0.00229209	0.000684587	-0.000478161
RFX1	1.53613e-05	0.000331964	0.000503512	-0.000408662	8.20467e-05	-0.000293861	-0.000320313
RFX2	-0.000291985	-6.87311e-05	0.0013139	-9.73906e-05	-0.000567934	-0.0013976	-0.000670515
RFX3	0.00033019	0.000557788	-0.000231692	9.60606e-05	-0.000579432	-0.000892185	0.000323094
RFX5	0.000265265	0.000206315	-0.00125788	0.00109152	-0.0012145	-0.000325108	0.000330621
RFX7	2.08154e-05	0.000292519	-4.11542e-05	-0.000117915	-0.000471903	-0.000324578	-0.000262098
RORA	0.00031296	-8.51282e-05	-0.00110908	0.000787335	-0.000734268	8.52854e-05	0.000465091
RORC	-0.000392866	-0.000568536	0.00112132	-0.000517184	0.000919694	0.000928917	-0.000468688
RREB1	0.000434406	0.000389438	0.000621317	0.000401558	-0.000125695	0.00015137	0.000100703
RUNX1	-0.000503286	-0.000319938	-7.53512e-05	-0.000572443	0.000635604	-0.000539573	-0.000529914
RUNX2	0.000700204	-0.000149561	-0.000130945	-0.000653741	0.000579348	-6.14466e-05	6.40693e-05
RUNX3	0.000360059	-0.000135184	-0.00061738	0.000682199	-0.000562319	0.000116946	0.000563314
RXRB	-0.00048538	-0.000544008	-0.000137581	0.000619795	0.000224797	0.000778773	0.000800749
RXRG	-0.000384629	0.000450051	-0.000978032	0.00097286	-0.000878905	-0.000443149	-0.000218521
SMAD1	0.000982067	0.000172597	5.97257e-05	8.0563e-05	0.000811567	0.000445022	0.000127078
SMAD2	-5.77048e-05	-0.000298808	0.000689268	-0.000492342	0.000935473	0.000390872	0.000210011
SMAD3	0.00015398	0.000248456	-0.000189122	0.000351627	3.19387e-05	-0.000261037	-0.000581839
SMAD4	0.000498263	0.000407335	0.000411516	-0.000154236	0.0001818	-9.12489e-05	0.000522498
SMARCC1	0.000874381	0.000709988	-0.000502907	-9.17002e-05	0.000664948	-0.0003085	-0.000375039
SMARCC2	7.1707e-05	-8.81687e-05	-0.00165058	0.00115639	-0.00113908	0.000366433	-0.000302064
SOX11	-3.83283e-05	-9.46313e-05	0.000708697	-0.000104877	-0.000336363	-0.00010947	0.000221285
SOX12	0.000616671	-0.000362103	0.000303601	-0.000828919	0.000345065	0.000123174	-0.000215828
SOX17	-1.95111e-05	4.52241e-05	0.000718409	-0.000498547	0.000117282	-0.000518877	0.000130346
SOX18	-1.96404e-05	-0.00013245	-0.000226636	0.000160482	-0.000287809	-0.000103398	-0.000179252
SOX4	0.000120582	-0.000232956	-8.58345e-06	6.60067e-05	-0.0002084	-0.000205982	0.000870178
SOX6	0.000178436	-0.000534028	0.000450545	0.000116998	0.000629765	-0.000773776	-0.000137902
SOX7	-0.000168699	0.0001715	-0.000724667	0.000691718	-0.000545742	-0.000625617	8.46556e-05
SOX8	0.000338552	-0.000378451	0.000163866	-0.000677158	0.000280557	-0.000333814	0.000644846
SOX9	0.000214855	0.00022604	-0.00045695	5.25616e-05	-0.000982339	-5.54318e-05	-0.00117353
SP4	0.00269503	0.000801756	-0.00448077	0.00395619	-0.0045579	0.000830716	0.00246586
SP5	-0.000842981	0.0015079	-0.00349104	0.0034193	-0.00380797	0.000816496	-0.000318962
SPI1	-0.000454668	-0.000248228	5.22356e-05	0.000428275	0.000313999	-0.000931748	0.000166939
SPIB	7.66672e-05	-0.000488196	-0.00064995	0.000373328	-0.000125704	-0.000216247	-0.000525066
SREBF1	0.000397593	0.000891545	-0.00061929	0.000274695	-0.000241273	0.000329413	0.00049318
SREBF2	-0.00040186	-0.000259292	4.91888e-05	-5.63363e-05	-4.24385e-05	-1.06412e-05	-0.000784703
SRF	0.000370131	2.47198e-05	-0.00179571	0.00166168	-0.000912987	-6.07393e-05	0.000825876
STAT1	-0.00038211	-0.000416687	0.000505289	-0.000132314	0.0012006	-0.000483022	-3.95139e-05
STAT2	-0.000715907	-0.000831756	0.000257588	0.000269653	0.00110608	-0.000130185	-9.16605e-05
STAT3	8.79281e-06	0.000245489	-0.000523698	0.000254344	-8.38316e-05	-0.000321333	0.000204098
STAT4	0.000448278	-0.000542028	-0.000328869	0.000396389	0.00014549	0.00041771	0.000225234
STAT5A	-0.000175923	0.000147653	0.000104719	-0.00040308	-0.000515805	0.000756328	0.000798962
STAT5B	5.22001e-06	-0.000354968	-0.000102959	2.38966e-05	0.000419807	-0.000645369	-0.00055064
STAT6	9.85733e-05	-0.000274163	0.00135676	-0.00112362	0.000804912	-0.000600515	-0.000301628
TBP	0.000248545	-7.15242e-05	-0.000443417	0.000192983	-0.000511301	-0.000785126	4.36631e-05
TBX1	-0.000342938	-0.000278114	9.97436e-05	0.000157191	-3.62557e-05	0.000114924	0.000225454
TBX15	0.000158967	-0.000433886	-0.000436845	0.000305398	-0.000244207	0.000213085	0.000214745
TBX2	-0.000100844	7.82402e-05	-0.00122879	0.00115241	-0.00076826	-0.00014586	-0.000270894
TBX3	0.000434614	-9.96955e-05	9.92268e-05	-0.000267146	9.13285e-05	-0.000922119	0.000570124
TCF12	0.00070503	-0.000150088	0.000965627	-0.00063692	0.000969566	-0.000124194	0.000613547
TCF15	0.000235737	0.00036831	0.000496711	-0.000542645	0.000170096	-7.43959e-05	0.000248783
TCF3	0.000250306	-0.000553909	0.000832315	-0.000687433	0.000820014	-0.000346635	0.000300313
TCF4	0.000202618	0.000615193	0.000801435	0.000127388	6.09851e-05	0.000123448	-0.00133084
TCF7	0.00021999	0.000128747	-0.000555176	0.000830615	-0.000560078	0.000332543	-0.000137444
TCF7L2	4.18696e-05	-0.00063074	0.00120208	-0.00108762	0.000381241	-0.000374473	-0.000418633
TCFL5	-4.93153e-05	0.000276858	-0.000857178	0.000711552	-0.0011887	0.000832658	0.000232006
TEAD1	0.000924599	-0.000151729	0.000309066	0.000173855	0.000391709	-0.000456328	0.000472166
TEAD3	-0.00037012	-0.000932862	0.00141609	-0.00087496	0.00113634	4.1778e-05	-0.000425443
TEAD4	-0.000171595	-0.000308636	0.000957931	-0.000935636	0.000110609	-0.00044591	0.000178132
TEF	-8.44918e-06	-0.000666518	-0.000123355	0.000563312	-0.000191634	0.000163428	0.000331641
TFAP2A	0.000684634	0.000789221	-0.000109881	0.000442308	-9.68068e-05	-0.000963548	-0.000115309
TFAP2C	0.000582545	0.000638294	0.000282877	-0.000104505	-1.73902e-06	0.000207844	0.000492801
TFAP4	0.000225771	0.000444556	0.000472821	-0.000263321	0.000493366	-0.000286245	0.000775688
TFCP2	0.000685302	0.00113712	-0.000325671	0.000351084	-5.59703e-05	-0.000493152	0.000172274
TFCP2L1	0.000262282	0.000362148	-0.000410266	0.000843501	-6.61947e-05	-0.00105817	0.000561377
TFDP1	-0.000223374	-0.000413558	0.000257616	-5.64045e-05	0.000110065	0.000873778	0.000313324
TFE3	-7.77954e-06	-0.000584447	0.000463107	-0.000199863	0.000387337	-0.000592277	0.000148822
TFEB	-4.99717e-05	0.0002408	-0.000187113	0.000315239	-0.000574093	4.34399e-05	-0.000464733
TFEC	-0.000260552	0.000756695	-0.00128107	0.000932953	-0.00136763	0.000188593	0.000571143
TGIF1	0.000318266	-0.000141314	9.56842e-05	0.000114383	0.000347654	0.000209563	0.000285636
TGIF2	0.000102075	-0.000633645	0.000274268	-7.90214e-05	0.000358994	0.000759957	0.000369528
THRA	0.000594847	0.000413043	-0.00159716	0.000745992	-0.00127054	-0.000513832	-0.000156585
THRB	0.000541408	0.000247112	0.000189302	-0.000117845	0.000195776	0.000194366	-0.000324501
TP53	-0.000119436	-0.00033836	-0.000117159	0.000127193	-0.000338994	0.000262381	0.000346658
TP63	0.00055843	0.000490693	-0.000802197	0.000297984	-0.000803907	-0.000896371	-0.0001942
TP73	0.000272268	0.000582687	0.000429852	-0.000454952	0.000767755	-0.000305426	-0.00106246
TWIST1	0.000524865	0.000637924	0.000555874	0.000188874	-0.000235099	-4.58993e-05	-0.000133739
TWIST2	-0.00057774	-0.000489289	0.000775292	-0.000901687	0.000497408	0.00032931	0.000106309
USF1	0.000261145	0.000421368	0.000129654	-0.000161631	-0.000358719	-0.000302329	-8.78444e-05
USF2	-0.000114008	-7.79678e-05	-0.00103142	0.000864995	-0.000456486	0.000564227	0.000958448
WT1	0.00149124	0.000571932	-0.00270925	0.00311841	-0.00336424	0.000729377	0.00184552
YBX1	-6.85919e-05	0.00033623	0.000459093	-0.000573325	0.000152738	-2.04773e-05	0.000210488
YY1	0.000539507	0.000192005	-0.00414023	0.00299664	-0.00377523	5.38258e-05	0.000743947
ZBTB1	-0.000304954	-0.000136726	0.000411016	-0.000198621	-0.000121132	0.0011622	0.000136427
ZBTB3	0.000120912	-0.000162385	0.000246466	0.000258158	8.70047e-05	0.000160859	-0.000107213
ZBTB33	0.000545571	-0.00032754	-0.00204798	0.00188585	-0.00152741	0.000633147	0.00120321
ZBTB4	-0.00024889	0.000425504	-0.000665163	0.000625064	-0.000891869	-0.000686457	2.35125e-07
ZBTB49	0.000199433	0.00022728	-0.000929609	0.000804392	-0.000483767	0.000299613	-0.000216025
ZBTB6	5.81957e-05	0.000596545	-0.000110199	6.17333e-05	-0.000403615	0.000170966	0.00049562
ZBTB7A	0.0010563	0.00113517	-0.00182723	0.00179277	-0.00184758	0.000895501	0.00156874
ZEB1	0.000377246	0.000444299	2.61723e-05	0.000350536	-2.23495e-06	-0.000298873	-0.000960261
ZFHX3	-8.59689e-06	-0.000826923	0.000543085	-0.000165805	0.000336575	-0.000325644	-0.000213442
ZFP161	0.000696676	-0.000976373	0.000170993	-0.000286184	0.00039502	0.000403621	0.000159485
ZFX	0.00118926	0.00193361	-0.00439897	0.00344726	-0.00482826	0.00139775	0.00153762
ZIC1	-0.00026745	0.0005453	-0.000437597	0.000731828	-0.000704847	1.78587e-05	0.000654819
ZIC4	-1.62392e-06	0.000448121	0.000905793	-0.000682512	0.000539632	-0.000147335	-0.000249306
ZKSCAN3	0.000212531	5.53015e-05	-0.000346464	0.00015253	-2.41654e-05	0.00019158	0.000250405
ZNF143	-0.000258311	0.00113505	-0.00201977	0.00155603	-0.0021553	-0.000827205	-0.000114283
ZNF202	-6.42028e-05	0.000351658	0.000984545	-0.000729428	0.000496658	0.000440707	0.000254344
ZNF219	-0.000193669	0.0003691	-0.00118243	0.000332	-0.000288289	-0.000105595	0.000121653
ZNF232	0.000163075	0.000242452	-0.00036237	1.43429e-05	-0.000385519	-0.000607383	-0.000146143
ZNF238	0.000213795	-0.000166448	-0.000196556	0.000198656	0.000125539	0.000146422	0.000813758
ZNF274	0.000203201	-0.000330946	1.85935e-05	4.36606e-05	-0.000455696	-0.00032711	6.05833e-05
ZNF282	-5.04487e-05	-3.9745e-05	0.000120355	6.51959e-05	0.000395354	0.000337236	5.68161e-05
ZNF32	-0.000211722	-0.00109924	0.00133104	-0.000778264	0.00101282	-0.000213543	-4.01365e-05
ZNF35	8.29735e-05	-0.000293291	-0.000658634	0.000437738	-0.000375939	0.000196218	0.000773511
ZNF350	0.000724423	0.000414687	-0.000338883	0.000302082	-0.000471179	8.06887e-05	0.000314963
ZNF384	-3.99829e-05	0.00063733	-0.000694719	0.000815635	-0.000985842	2.80178e-05	2.25907e-05
ZNF410	-0.000140342	-8.74219e-05	-8.90927e-05	-0.000131696	-0.000172544	0.000217344	-0.00019443
ZNF423	0.000414154	0.000891066	-3.57341e-05	-0.000364629	4.78266e-06	-0.00061319	-0.000409617
ZNF524	0.000173099	0.000250135	-1.88887e-05	0.000480307	-0.0004124	-0.00032004	0.000283737
ZNF589	0.000490156	6.25426e-05	0.000579109	-0.000650062	0.0003921	-5.35064e-05	-0.000235431
ZNF652	-0.000173965	0.000350869	5.33242e-05	0.000158305	1.62633e-05	-0.000868099	0.00045113
ZNF713	0.000251673	-0.000598331	0.000588851	-0.000569017	9.04e-05	7.49456e-05	-0.000497124
ZNF740	0.000157265	-3.95477e-05	0.000288469	0.00017617	-0.000318934	-0.000472054	0.000122787
ZNF75A	-0.000259739	-0.000282238	0.000287468	-0.000254124	0.000293761	0.000183886	-0.000360949
ZNF76	6.99289e-05	0.000608475	-0.000808048	0.000374254	-0.000658347	-3.16403e-05	0.000307995
ZNF784	-0.000182973	0.000201025	-0.000737301	0.000432988	-0.000577635	-0.000412772	0.00012116
ZSCAN16	-1.11826e-05	-0.000265021	-0.000192018	-0.000176795	-9.05748e-05	0.000301685	-0.000372823

## Sheet: Fig. 3C
Figure 3C
Tumor Weights (S)
	TCGA-A5-A0G9	TCGA-A5-A0GA	TCGA-A5-A0GB	TCGA-A5-A0GD	TCGA-A5-A0GE	TCGA-A5-A0GG	TCGA-A5-A0GH	TCGA-A5-A0GI	TCGA-A5-A0GJ	TCGA-A5-A0GM	TCGA-A5-A0GN	TCGA-A5-A0GP	TCGA-A5-A0GQ	TCGA-A5-A0GR	TCGA-A5-A0GU	TCGA-A5-A0GV	TCGA-A5-A0GW	TCGA-A5-A0GX	TCGA-A5-A0R7	TCGA-A5-A0R8	TCGA-A5-A0R9	TCGA-A5-A0RA	TCGA-A5-A0VO	TCGA-A5-A0VP	TCGA-A5-A0VQ	TCGA-A5-A1OJ	TCGA-A5-A1OK	TCGA-AJ-A23O	TCGA-AP-A051	TCGA-AP-A054	TCGA-AP-A056	TCGA-AP-A059	TCGA-AP-A05N	TCGA-AP-A05O	TCGA-AP-A05P	TCGA-AP-A0LD	TCGA-AP-A0LE	TCGA-AP-A0LF	TCGA-AP-A0LG	TCGA-AP-A0LJ	TCGA-AP-A0LL	TCGA-AP-A0LM	TCGA-AP-A0LN	TCGA-AP-A0LO	TCGA-AP-A0LP	TCGA-AP-A0LS	TCGA-AP-A0LT	TCGA-AP-A0LV	TCGA-AP-A1DH
latent regulatory program 1	0.000252822	0.00772306	0.00380175	-0.00238673	0.00196953	-0.00446806	-0.000235551	-2.66801e-05	-0.0071685	0.0044116	0.00261406	-0.00272551	-0.00566372	0.00340248	-0.00390969	-0.00186604	-0.0016529	0.00930719	0.000403399	0	0.00736189	0.00507974	0.00322855	-0.0023518	0.00397791	0.00463981	-0.00130408	9.66186e-05	0	0.00391547	0.00415723	-0.00310331	-0.00411742	0.00215919	-0.000650096	-4.66025e-05	0.00406643	-0.00553766	0.000540206	-0.000942402	0.00709343	-0.00346049	0.0062441	-0.00166675	-0.000843915	-0.00169038	0.00352622	0.000655622	0.00354441
latent regulatory program 2	-0.00249632	-0.00490783	-0.0019206	-0.00151146	0.00139136	-0.00314581	-0.0101694	-0.00401971	-0.00795625	-0.00322134	-0.00156563	-0.0134127	0.00235082	-0.00603361	-0.00287377	-0.00178548	-0.00519985	-0.0058642	-0.00466227	0.0033011	-0.00680251	-0.00543678	-0.00324051	-0.0170366	-0.00264971	-0.00200457	-0.00419258	0.00128001	-0.0011256	0.00165124	-0.00483692	-0.00404769	0.00196259	-0.00775407	-0.000258529	-0.00478211	-0.00962249	-0.00949465	0.000818801	0.00143523	-0.000917501	-0.011637	-0.00633622	0.000502668	-0.000611937	0.00307298	-0.00517737	0.00667845	0.00192552
latent regulatory program 3	-0.032174	-0.0288655	-0.0303631	-0.0325373	-0.0352496	-0.035083	-0.0314353	-0.0308499	-0.0297399	-0.0268816	-0.0327804	-0.0365535	-0.0319095	-0.0289333	-0.023021	-0.0309007	-0.0348328	-0.0275557	-0.0322157	-0.0287111	-0.0281564	-0.0302411	-0.033361	-0.0352302	-0.0318897	-0.0302214	-0.0321571	-0.0296106	-0.0314791	-0.0260779	-0.0269705	-0.0349056	-0.0262168	-0.0282741	-0.0288789	-0.0307157	-0.0317439	-0.0311301	-0.0271153	-0.0291221	-0.030616	-0.0267468	-0.030058	-0.0318496	-0.0327641	-0.0297494	-0.0291137	-0.0258754	-0.0276318
latent regulatory program 4	0.0105675	0.00307767	0.00895508	0.00718885	0.00745411	0.0140174	0.0107184	0.0131398	0.0120971	0.0121593	0.016188	0.0109457	0.015533	0.00783795	0.0126348	0.0143971	0.0170302	0.00743653	0.0127436	0.0123786	0.00384449	0.00828482	0.0122879	0.00572093	0.0107578	0.0134161	0.0143378	0.0124858	0.0126747	0.00726725	0.01365	0.0136627	0.00905285	0.0139631	0.00718542	0.00738294	0.00946701	0.0102488	0.00540708	0.00866255	0.0117787	0.00682911	0.00443318	0.00998966	0.0154431	0.0152022	0.0103694	0.00591797	0.00459841
latent regulatory program 5	0.00195832	-0.00748058	-0.00599858	-0.00145338	0	0.00091686	-0.0034698	-0.00312242	-0.00905011	-0.00754856	0.00600054	-0.00135371	-0.000349031	-0.00724605	-0.011083	0.001001	0.00249566	-0.011362	-0.00166774	-0.00355794	-0.00707864	1.93161e-05	0.000442457	-0.0102053	-0.00299699	0	0	-0.000170669	-0.00243198	-0.00373764	-0.0017905	0.000988534	-0.0102058	-0.00451535	-0.0121069	-0.00704095	-0.00683359	-0.00998904	-0.00850809	-0.00994697	-0.00260467	-0.0193144	-0.00347999	0	-6.77925e-05	-0.00288056	-0.00609342	-0.00457308	-0.00771772
latent regulatory program 6	-0.00215446	-0.00318065	0.0102571	-0.0021787	0.00675612	0.00322006	0.00110874	0.006956	0.0111438	0.00954044	0.00103176	0.000761606	0.0101	0.00720344	0.00743637	0.00491595	0.00412866	0.0117565	0.0090007	0.00914154	-0.00475877	-0.0040842	0.00668084	0.00617047	0.00963252	0.00531276	0.00410461	0.00528026	0.011224	-0.00314809	0.00317335	0.00545751	0.0134633	0.00548911	0.0156554	0.00765923	0.00912822	0.00733591	0.0104581	0.00868519	0.00891809	0.0133387	-0.00570092	0.00478569	0.00521781	0.0143062	0.00819851	-0.000948525	0
latent regulatory program 7	0.0119035	0.0115094	0	0.0089461	0.00122769	-0.00154242	0.00616255	-0.000616179	0	0.00292473	0.00331326	0.00335411	-0.00161942	0.00368494	0.00244302	0.0037927	-0.00142646	0.00248385	-0.00143242	0.000141269	0.0118317	0.01006	0.00198609	0.000969173	0	0.00235218	0.0017785	0.00273855	0.000295776	0.0103402	0.00612201	0.00184028	0.00389076	0.000542511	-0.00121282	0.00510791	0.00123465	0	0.00472667	0.000798536	0.00100084	-7.38175e-07	0.0165456	0.00413812	-0.00317725	-0.000828398	0.0023123	0.0124201	0.00879342
[truncated: 674 more columns]

## Sheet: Fig 3D,E Supplementary Figure9 
Fig. 3D	Supplementary Data 1
Fig. 3E	Supplementary Data 1
Supplementary Figure 8	Supplementary Data 3, Source data Figure 4B
Supplementary Figure 9	Supplementary Data 3

## Sheet: Fig. 4A,C
Fig. 4A	Supplementary Data 3
Fig. 4C
Growth rate (GR) values (growth inhibition)for MTF1 inhibitor LOR-253 36 hours after the treatment in gynecologic and basal breast cancer cell lines
cell_line	treatment	time	concentration	GRvalue	1-GRValue (Growth Inhibition)	ctrl_cell_doublings	tumor
KLE	LOR253	36	0.00125	1.31	-0.31	0.644256	uterine endometrioid
RL95	LOR253	36	0.00125	1.14	-0.14	0.464627	uterine endometrioid
Ishikawa	LOR253	36	0.00125	0.837	0.163	0.556965	uterine endometrioid
Caov3	LOR253	36	0.00125	0.837	0.163	0.863573	ovarian
OVCAR8	LOR253	36	0.00125	0.824	0.176	0.746191	ovarian
MDA-MB-436	LOR253	36	0.00125	0.73	0.27	0.62036	basal breast
JHUCS-1	LOR253	36	0.00125	0.447	0.553	0.374888	uterine carcinosarcoma
MDA-MB-231	LOR253	36	0.00125	0.404	0.596	1.081	basal breast
SNU685	LOR253	36	0.00125	0.333	0.667	0.724964	uterine carcinosarcoma
AN3CA	LOR253	36	0.00125	0.0221	0.9779	1.39899	uterine endometrioid

## Sheet: Fig. 4B, Supplementary Figure 8
Fig. 4B and Supplementary Figure 8
PSIONIC-inferred transcription factor activities across gynecologic and basal breast cancer cell lines from the Cancer Cell Line Encyclopedia (CCLE)
	AN3_CA	BT-20	BT-549	CAL-120	CAL-148	CAL-51	CAL-85-1	Caov-3	Caov-4	COLO-684	COV318	COV362	COV434	COV644	DU4475	EFE-184	EFO-21	EFO-27	EN	ES-2	ESS-1	FU-OV-1	HCC1143	HCC1187	HCC1395	HCC1500	HCC1599	HCC1806	HCC1937	HCC2157	HCC38	HCC70	HDQ-P1	HEC-108	HEC-151	HEC-1-A	HEC-1-B	HEC-251	HEC-265	HEC-50B	HEC-59	HEC-6	Hey-A8	Hs-281-T	Hs-343-T	Hs-578T	Hs-606-T	Hs-739-T	Hs-742-T
ALX1	-3.59846e-05	-4.96411e-05	-4.23104e-05	-4.93384e-05	-1.90528e-05	-3.90107e-05	-6.71327e-05	-4.59462e-05	-3.23886e-05	9.52735e-06	-4.11842e-05	-4.87284e-05	-2.88129e-05	-5.90706e-05	-2.22904e-05	-6.64534e-05	-5.56334e-05	-5.26082e-05	-2.92641e-05	-5.87376e-05	-5.99971e-05	-3.86062e-05	-4.53791e-05	-2.49194e-05	-4.93848e-05	-2.56933e-05	-2.20565e-05	-4.95236e-05	-5.66791e-05	-2.48614e-05	-2.82703e-05	-5.08252e-05	-6.00819e-05	-4.69404e-05	-5.8803e-05	-6.43626e-05	-5.33216e-05	-5.22438e-05	-6.44021e-05	-6.03303e-05	-5.06438e-05	-4.08273e-05	-6.74333e-05	-4.89544e-05	-4.68678e-05	-4.50939e-05	-4.66891e-05	-4.54523e-05	-5.44112e-05
AR	1.99463e-05	1.81554e-05	-1.205e-05	-9.44927e-06	4.24506e-05	2.47581e-05	-4.82912e-06	-7.1423e-07	1.21186e-05	3.80233e-05	-4.87358e-06	-1.62105e-05	2.24898e-05	7.41531e-06	4.93537e-05	9.96375e-06	8.90784e-06	1.26937e-05	2.93385e-05	-1.85625e-05	-2.21546e-05	1.4138e-05	1.6421e-05	1.34015e-05	-5.10854e-06	2.27558e-05	4.06757e-05	2.98464e-06	1.05802e-05	3.2437e-05	8.3534e-06	5.01192e-06	-5.59834e-06	4.65981e-05	4.33566e-05	3.67295e-05	3.60335e-05	3.16865e-05	3.14014e-05	1.37759e-05	3.48308e-05	3.56268e-05	-1.54616e-05	-5.48532e-05	-5.06248e-05	-4.25082e-05	-5.6714e-05	-5.77512e-05	-6.56337e-05
ARID3A	-5.5821e-05	-3.46974e-05	-2.36056e-05	-1.97701e-05	-4.4026e-05	-2.28983e-05	-3.20981e-05	-4.84523e-05	-5.49819e-05	-3.06783e-05	-4.8546e-05	-3.94488e-05	-3.33715e-05	-2.74208e-05	-2.70004e-05	-2.96794e-05	-2.51546e-05	-3.75403e-05	-5.14877e-05	-1.98811e-05	-2.86451e-05	-1.78941e-05	-2.18084e-05	-3.09121e-05	-3.19392e-05	-3.64233e-05	-1.97815e-05	-4.78458e-05	-4.5557e-05	-4.34941e-05	-2.73136e-05	-2.19398e-05	-4.85825e-05	-3.56714e-05	-2.57635e-05	-1.51445e-05	-2.45954e-05	-3.29911e-05	-2.24124e-05	-1.227e-05	-3.08019e-05	-3.12403e-05	-5.22693e-06	-3.1031e-05	-2.99116e-05	-2.63796e-05	-3.63039e-05	-3.73343e-05	-3.68281e-05
ARID3B	-3.23857e-05	-2.4344e-05	-5.28016e-06	-1.59882e-06	-1.79797e-05	-1.72584e-05	-1.75639e-05	-1.23577e-05	-1.83559e-06	-3.87834e-06	1.2544e-05	-4.2699e-06	-3.3216e-06	-1.83103e-05	-3.67017e-05	-2.77223e-05	-1.83883e-05	-3.7393e-05	-3.01487e-05	-9.3175e-06	-7.69056e-06	-2.38968e-06	-2.43195e-05	-3.37706e-06	-2.12766e-05	1.6997e-07	-7.43307e-06	-1.77903e-05	-2.74795e-05	-1.76365e-05	-1.61811e-06	-4.12112e-06	-1.89702e-05	-5.42988e-05	-4.73508e-05	-3.7897e-05	-3.73132e-05	-2.51066e-05	-4.57647e-05	-3.24781e-05	-3.26545e-05	-3.87493e-05	-2.51722e-06	4.48966e-06	4.70101e-06	-2.04095e-06	4.76485e-06	5.17104e-06	1.58476e-06
ARID5B	-8.94957e-06	-4.71047e-05	-2.37977e-05	-2.55371e-05	-3.30623e-05	-2.30618e-05	-5.04892e-05	-3.89865e-05	-3.02504e-05	-8.46998e-06	-1.66047e-05	-4.11407e-05	1.58063e-06	-5.15796e-05	-3.76556e-05	-3.63126e-05	-3.71133e-05	-4.10979e-05	-1.2702e-05	-2.38925e-05	-3.61166e-05	-2.39085e-05	-5.53228e-05	-4.37827e-05	-3.72311e-05	-2.62219e-05	-3.69725e-05	-4.08324e-05	-4.83185e-05	-3.3922e-05	-4.54384e-05	-5.62863e-05	-4.85463e-05	-3.58526e-05	-3.02255e-05	-3.7787e-05	-2.91549e-05	-2.96074e-05	-4.74051e-05	-3.41842e-05	-2.85118e-05	-3.45731e-05	-2.73852e-05	-2.97219e-05	-2.90268e-05	-3.94304e-05	-3.06321e-05	-3.05503e-05	-3.41902e-05
ARNT2	1.24442e-05	1.48984e-05	2.50485e-05	2.16193e-05	1.15729e-05	7.57707e-06	8.45875e-06	-2.1495e-06	-2.16354e-05	1.77977e-05	-1.93523e-05	-3.46943e-06	1.8655e-05	1.03837e-05	2.73841e-05	3.80594e-06	1.30492e-06	1.26535e-05	1.33662e-05	2.15494e-05	1.13077e-05	5.63517e-06	1.55815e-05	9.40657e-06	2.03945e-05	7.86674e-06	2.04837e-05	-1.62025e-06	4.69469e-06	1.01222e-05	1.01583e-05	7.70177e-06	-4.1366e-06	9.95482e-06	1.87382e-05	1.50831e-05	1.12241e-05	-8.89279e-07	2.0246e-05	2.31345e-05	7.92541e-06	1.87766e-05	2.50976e-05	1.41711e-05	1.4871e-05	1.62893e-05	9.10706e-06	8.54313e-06	7.63565e-06
ARNTL	1.17024e-07	1.5031e-05	1.26043e-05	2.29277e-05	1.47535e-06	8.40029e-06	2.48195e-05	5.06242e-06	-1.72822e-06	-1.4269e-05	1.10337e-05	2.79895e-06	1.98821e-05	2.17549e-05	-4.61412e-07	2.0528e-05	1.2893e-05	2.53325e-06	-1.18534e-06	2.20485e-05	1.64829e-05	1.33097e-05	6.58104e-06	5.33221e-07	7.60189e-06	1.37195e-05	1.40526e-05	7.84629e-06	1.31586e-05	3.63261e-06	2.40096e-06	2.0486e-05	1.09944e-05	-9.62509e-07	2.07933e-05	2.64837e-05	1.44788e-05	1.69609e-05	1.93726e-05	1.8555e-05	1.39932e-05	3.69575e-06	3.79299e-05	3.54006e-07	1.06405e-06	-4.27506e-06	-4.6938e-06	-6.79865e-06	-4.66735e-06
ASCL2	-4.51742e-05	-3.55564e-05	-3.76045e-05	-3.61465e-05	-3.29158e-05	-3.85814e-05	-3.26796e-05	-3.0578e-05	-2.45181e-05	-3.09793e-05	-2.73831e-05	-2.91596e-05	-4.06321e-05	-3.23369e-05	-3.8486e-05	-3.95264e-05	-3.58658e-05	-4.14984e-05	-4.33206e-05	-3.94595e-05	-3.49329e-05	-3.38536e-05	-3.31192e-05	-2.62035e-05	-3.84893e-05	-2.80093e-05	-3.0791e-05	-3.08211e-05	-3.40839e-05	-3.13828e-05	-2.60705e-05	-2.61253e-05	-3.06149e-05	-4.63795e-05	-4.87772e-05	-4.49188e-05	-4.49912e-05	-3.87719e-05	-4.54882e-05	-4.4881e-05	-4.3144e-05	-4.35549e-05	-3.92271e-05	-3.12438e-05	-3.10687e-05	-3.10985e-05	-2.94732e-05	-2.94318e-05	-2.98228e-05
ATF3	5.91632e-05	7.39722e-05	5.09194e-05	5.65188e-05	8.31768e-05	6.82983e-05	6.14651e-05	5.54452e-05	5.75588e-05	6.66397e-05	5.21543e-05	4.59045e-05	7.08516e-05	6.8786e-05	8.29192e-05	6.34313e-05	6.15563e-05	6.12916e-05	6.65393e-05	4.72245e-05	4.63074e-05	6.53368e-05	6.95767e-05	6.6116e-05	5.40086e-05	7.26016e-05	8.82818e-05	5.68882e-05	6.58927e-05	7.51347e-05	6.41117e-05	7.0064e-05	5.44762e-05	7.676e-05	8.36773e-05	8.38134e-05	7.68846e-05	7.59647e-05	8.06321e-05	6.5954e-05	7.72971e-05	7.60642e-05	5.76801e-05	1.8001e-05	2.08164e-05	2.62333e-05	1.43693e-05	1.32612e-05	7.94501e-06
ATF4	2.99459e-05	1.78866e-05	4.92875e-05	4.27169e-05	1.28754e-05	3.1599e-05	1.71652e-05	1.69166e-05	4.40418e-06	3.50306e-05	1.78248e-05	2.75115e-05	3.61967e-05	1.65935e-05	2.29851e-05	2.14748e-05	2.56246e-05	2.81938e-05	2.77113e-05	4.76095e-05	3.81965e-05	3.30569e-05	2.41098e-05	2.25163e-05	3.83534e-05	1.53398e-05	2.01819e-05	1.24134e-05	1.00807e-05	1.2259e-05	2.52018e-05	1.60318e-05	1.09392e-05	1.98415e-05	2.27623e-05	2.27656e-05	2.55475e-05	1.45562e-05	2.35091e-05	4.02654e-05	2.20471e-05	2.78496e-05	4.74594e-05	5.71457e-05	5.59876e-05	5.45409e-05	5.41982e-05	5.52168e-05	5.51209e-05
ATF5	-8.8332e-05	-7.07456e-05	-6.4314e-05	-6.60778e-05	-9.071e-05	-8.21423e-05	-5.62854e-05	-6.61221e-05	-7.72704e-05	-8.90409e-05	-8.08882e-05	-5.70775e-05	-9.83759e-05	-6.12089e-05	-8.06813e-05	-6.8694e-05	-6.79612e-05	-6.70608e-05	-9.1653e-05	-5.90981e-05	-5.48645e-05	-7.80521e-05	-6.03144e-05	-6.7576e-05	-6.06761e-05	-8.21423e-05	-8.53039e-05	-6.41041e-05	-6.55211e-05	-8.1504e-05	-6.41857e-05	-5.92479e-05	-5.79955e-05	-8.31707e-05	-8.71302e-05	-8.1014e-05	-8.44161e-05	-8.56974e-05	-7.38057e-05	-6.76932e-05	-8.70597e-05	-8.1669e-05	-6.15469e-05	-3.64751e-05	-3.86673e-05	-3.70713e-05	-3.4718e-05	-3.46955e-05	-2.70804e-05
ATF6	5.71457e-06	-6.57966e-06	1.47603e-05	6.77255e-06	-1.07762e-05	8.28388e-06	-6.13827e-06	7.76482e-08	-4.57311e-06	9.12856e-06	-1.10936e-06	1.12732e-05	-3.17233e-06	-6.64538e-06	-1.14883e-06	1.14549e-06	6.94749e-06	1.01009e-05	3.30791e-06	1.39634e-05	1.17142e-05	7.03157e-06	4.31193e-06	1.08065e-06	1.21061e-05	-1.24056e-05	-1.10506e-05	-3.3624e-06	-7.80835e-06	-9.8205e-06	3.05282e-06	-7.4646e-06	-3.29561e-06	6.22333e-06	-3.11743e-06	-3.01058e-06	3.12164e-06	-5.30265e-06	-3.37906e-07	1.22887e-05	-3.23754e-07	5.23497e-06	7.04338e-06	3.20317e-05	3.02212e-05	3.2145e-05	3.3028e-05	3.46233e-05	3.63352e-05
ATF7	7.74217e-05	3.21925e-05	7.02049e-05	6.07507e-05	4.16045e-05	8.59682e-05	2.58687e-05	4.85913e-05	6.09376e-05	8.0965e-05	7.79455e-05	6.47907e-05	7.57214e-05	2.81643e-05	4.47645e-05	6.00896e-05	7.12786e-05	6.34933e-05	7.44339e-05	6.99313e-05	6.14082e-05	8.20807e-05	4.30705e-05	4.48754e-05	5.8731e-05	3.82449e-05	3.7302e-05	3.98734e-05	2.84695e-05	3.6214e-05	4.61259e-05	2.51096e-05	3.48766e-05	7.46684e-05	6.24099e-05	6.09644e-05	7.61414e-05	6.58059e-05	5.03769e-05	7.3529e-05	7.19442e-05	6.65811e-05	6.21189e-05	7.97434e-05	7.81682e-05	7.6866e-05	8.0669e-05	8.3537e-05	8.05444e-05
ATOH8	-0.000118751	-9.7306e-05	-0.000109377	-0.000104953	-0.000104659	-9.78282e-05	-8.47347e-05	-8.656e-05	-7.40952e-05	-0.000106571	-8.43978e-05	-8.09683e-05	-0.000123823	-8.5508e-05	-0.000105712	-8.91751e-05	-8.49148e-05	-9.82031e-05	-0.000117625	-0.000103466	-9.2912e-05	-9.29247e-05	-8.63668e-05	-8.74253e-05	-0.000102488	-9.59518e-05	-0.000101378	-8.35144e-05	-8.82992e-05	-9.76881e-05	-8.60405e-05	-7.87334e-05	-7.92112e-05	-9.98879e-05	-0.00010939	-9.92859e-05	-0.000101845	-9.29633e-05	-0.000101669	-0.000102366	-0.000102305	-0.000107509	-0.000103571	-9.04219e-05	-9.10308e-05	-8.79652e-05	-8.58496e-05	-8.61097e-05	-8.13623e-05
BACH2	-1.69273e-05	-2.81573e-06	-1.00249e-05	-1.6277e-05	-7.78017e-06	-3.53477e-05	-5.82316e-06	-1.14338e-05	-3.10345e-05	-1.64297e-05	-4.51078e-05	-1.61324e-05	-3.25607e-05	-7.0333e-06	1.36839e-06	-2.68512e-05	-2.98917e-05	-8.26218e-06	-1.67662e-05	-1.71487e-05	-1.33403e-05	-3.75187e-05	-2.20914e-06	-4.86318e-06	-2.1962e-06	-1.57491e-05	-1.12616e-05	-9.25881e-06	-3.34134e-06	-5.36077e-06	-5.31289e-06	-7.64595e-06	-7.44184e-06	-2.09369e-05	-2.52413e-05	-3.07101e-05	-3.21496e-05	-3.6534e-05	-1.31469e-05	-2.11096e-05	-3.15675e-05	-1.34162e-05	-2.44842e-05	-2.55165e-06	-3.14258e-06	1.38845e-06	-2.00146e-06	-1.95691e-06	3.2008e-08
BARX1	-4.59723e-05	-3.68916e-05	-5.02267e-05	-4.36839e-05	-4.46125e-05	-2.2647e-05	-3.10587e-05	-3.81757e-05	-2.80424e-05	-4.9487e-05	-3.15708e-05	-3.56886e-05	-4.73477e-05	-2.90966e-05	-3.73393e-05	-1.7243e-05	-1.79118e-05	-3.11941e-05	-4.49692e-05	-3.95387e-05	-3.85797e-05	-2.48538e-05	-2.94558e-05	-4.24515e-05	-4.41067e-05	-4.28584e-05	-3.91361e-05	-3.43257e-05	-3.31804e-05	-4.26048e-05	-4.14774e-05	-3.08028e-05	-3.20431e-05	-1.54886e-05	-1.707e-05	-1.00386e-05	-1.52238e-05	-1.55546e-05	-1.92312e-05	-2.17826e-05	-1.94689e-05	-3.03432e-05	-3.31034e-05	-5.43348e-05	-5.39194e-05	-5.02341e-05	-5.41756e-05	-5.50933e-05	-5.17469e-05
BATF	-5.11725e-05	-1.19837e-05	-1.61514e-06	4.36769e-06	-4.21841e-05	-2.85062e-05	8.41109e-06	-1.71589e-05	-3.58903e-05	-5.12659e-05	-2.48994e-05	-4.93248e-06	-3.56068e-05	2.90897e-06	-3.67516e-05	-1.1672e-05	-1.18642e-05	-2.21805e-05	-5.26829e-05	6.88981e-06	7.94412e-06	-1.61773e-05	-5.07267e-06	-1.37894e-05	-6.34345e-06	-2.36547e-05	-2.06184e-05	-1.64802e-05	-1.37848e-05	-3.42674e-05	-7.65449e-06	9.95649e-06	-7.35148e-06	-4.71278e-05	-3.22855e-05	-1.72342e-05	-3.14976e-05	-3.08492e-05	-1.53769e-05	-7.15291e-06	-3.38146e-05	-3.45748e-05	2.12628e-05	1.65264e-05	1.48909e-05	1.41225e-05	1.30954e-05	1.20194e-05	1.91482e-05
BCL11A	-2.74534e-07	-8.0793e-06	2.23392e-06	4.84826e-06	-2.39715e-05	-5.88746e-06	-7.99759e-07	-1.64865e-05	-3.07231e-05	-2.60624e-05	-1.89638e-05	-1.69298e-05	2.62009e-06	-5.31962e-06	-1.23428e-05	4.68643e-06	-4.85633e-06	-3.62777e-06	-6.0734e-06	1.27888e-05	1.2585e-06	-8.34938e-06	-1.32166e-05	-2.63815e-05	-1.25053e-06	-1.74947e-05	-1.81033e-05	-1.33301e-05	-8.79053e-06	-2.01559e-05	-2.46174e-05	-1.53014e-05	-1.18249e-05	-3.56871e-06	1.14567e-05	9.64029e-06	3.84297e-06	-4.24235e-06	6.74404e-06	1.20767e-05	-3.83267e-07	-4.55892e-06	1.89019e-05	-2.65302e-06	-3.10958e-06	-8.32752e-06	-7.27615e-06	-8.66691e-06	-4.25726e-06
BCL6	2.16975e-05	4.16297e-05	4.43027e-05	4.60693e-05	1.98503e-05	4.02783e-05	5.27623e-05	4.07237e-05	3.14051e-05	1.04684e-05	3.65477e-05	5.20287e-05	1.94584e-05	5.01111e-05	2.56107e-05	5.09474e-05	5.21628e-05	4.6681e-05	2.02355e-05	5.17201e-05	5.55245e-05	4.34005e-05	5.04529e-05	3.70937e-05	4.73033e-05	2.35347e-05	2.83044e-05	3.99275e-05	4.24142e-05	2.26671e-05	4.12406e-05	5.15305e-05	4.78414e-05	3.85012e-05	3.97462e-05	4.95855e-05	4.27802e-05	3.96793e-05	5.09154e-05	5.3917e-05	3.95625e-05	3.73479e-05	5.80392e-05	5.80519e-05	5.61083e-05	5.99362e-05	5.71049e-05	5.73206e-05	6.28554e-05
BCL6B	4.61869e-05	4.9711e-05	6.51607e-05	6.1249e-05	4.54459e-05	7.04561e-05	4.888e-05	5.28089e-05	5.35589e-05	5.94677e-05	5.96333e-05	6.81942e-05	4.87475e-05	5.21385e-05	5.1118e-05	5.87855e-05	6.93828e-05	6.21741e-05	4.83933e-05	6.41471e-05	6.50937e-05	7.24598e-05	6.49567e-05	6.03303e-05	6.1708e-05	4.29241e-05	5.2939e-05	4.71991e-05	4.41689e-05	4.22397e-05	6.3425e-05	5.74094e-05	4.87861e-05	6.19983e-05	5.42025e-05	6.21987e-05	6.40281e-05	5.74226e-05	5.98047e-05	7.03705e-05	6.04805e-05	6.11889e-05	6.60829e-05	7.49308e-05	7.3728e-05	7.97278e-05	7.47092e-05	7.64141e-05	7.60827e-05
BHLHE40	2.06213e-05	1.36054e-05	2.50792e-05	1.70583e-05	2.52235e-05	9.13976e-06	3.23475e-06	1.26061e-05	6.87741e-06	3.91236e-05	4.30099e-06	1.25599e-05	2.05027e-05	5.69591e-06	2.61058e-05	-3.77582e-06	1.19209e-06	1.27065e-05	2.27238e-05	1.30606e-05	1.16761e-05	9.24425e-06	1.49431e-05	2.47657e-05	2.06106e-05	1.89319e-05	2.27617e-05	9.01763e-06	7.39955e-06	2.18555e-05	2.37417e-05	9.03903e-06	4.75105e-06	5.89161e-06	6.70961e-07	-4.76496e-06	1.39662e-06	-2.27854e-06	2.76156e-06	6.19209e-06	2.99259e-06	1.58953e-05	6.07674e-06	2.66297e-05	2.68082e-05	2.80719e-05	2.68486e-05	2.80219e-05	2.37893e-05
BHLHE41	-7.99505e-05	-5.17538e-05	-8.51918e-05	-7.5371e-05	-5.64002e-05	-7.54065e-05	-5.32822e-05	-7.67037e-05	-8.34534e-05	-7.96492e-05	-9.7969e-05	-9.22618e-05	-7.4308e-05	-4.97658e-05	-4.32094e-05	-6.15842e-05	-7.27029e-05	-7.00438e-05	-7.55728e-05	-8.01462e-05	-8.35881e-05	-7.90826e-05	-5.6694e-05	-6.96503e-05	-7.6259e-05	-5.84175e-05	-4.66186e-05	-6.65059e-05	-5.37942e-05	-5.4468e-05	-7.1264e-05	-5.32618e-05	-6.69177e-05	-5.6852e-05	-4.37946e-05	-4.39839e-05	-5.85525e-05	-5.98332e-05	-4.4234e-05	-6.24097e-05	-6.08841e-05	-6.06489e-05	-6.84302e-05	-0.00011399	-0.000110925	-0.000107297	-0.000118053	-0.000121391	-0.000119993
BPTF	4.1645e-07	3.13344e-05	6.33752e-06	1.35282e-05	2.45946e-05	1.85696e-05	3.31736e-05	2.13961e-05	2.22377e-05	1.97198e-06	1.42689e-05	1.90673e-05	3.63249e-06	3.59056e-05	2.47035e-05	2.74118e-05	2.62832e-05	2.08253e-05	5.14046e-06	9.16847e-06	1.60266e-05	1.97987e-05	3.37018e-05	2.54471e-05	1.46271e-05	2.21051e-05	3.14375e-05	2.42937e-05	3.107e-05	2.36877e-05	2.59693e-05	3.97339e-05	2.85407e-05	2.54791e-05	2.80163e-05	3.54833e-05	2.55904e-05	2.89818e-05	3.50271e-05	2.21644e-05	2.53464e-05	2.22322e-05	1.88037e-05	-3.46263e-06	-2.54168e-06	3.79649e-06	-4.31722e-06	-5.3698e-06	-4.34503e-06
BRCA1	0.000259188	0.000246817	0.000240629	0.000249392	0.000259025	0.000257258	0.000230018	0.000226446	0.000226694	0.000234604	0.000250997	0.000215707	0.000290269	0.000234652	0.000241552	0.000246423	0.000239664	0.000234739	0.000262874	0.000238895	0.00022816	0.000254292	0.0002236	0.000223623	0.000230552	0.000249245	0.000261826	0.000221359	0.000232281	0.000241937	0.000221614	0.000229567	0.000218038	0.000251703	0.000278272	0.000274636	0.000268434	0.00026676	0.00026154	0.000251196	0.000271658	0.000257205	0.000258777	0.000186374	0.000189184	0.000185053	0.00017716	0.000176341	0.000165943
CBFB	1.017e-05	-5.23276e-06	4.47456e-06	-4.83851e-06	-1.05345e-05	4.28672e-06	1.39617e-06	1.8964e-05	2.46721e-05	-1.99698e-06	2.02884e-05	3.08185e-05	-2.00577e-05	-3.33567e-06	-1.36293e-05	6.93051e-06	1.33408e-05	1.73718e-05	4.71842e-06	5.09942e-06	1.63116e-05	2.14086e-06	4.96576e-06	4.9936e-06	1.21438e-05	-1.40259e-05	-2.65157e-05	1.51882e-05	6.29359e-06	-6.75313e-06	6.089e-06	-4.30273e-06	1.99567e-05	9.94635e-06	-1.36851e-05	-1.38761e-05	-2.0089e-06	-9.36623e-07	-6.91297e-06	-3.6793e-07	-1.88077e-06	5.93504e-07	-1.24087e-05	4.18517e-05	3.81498e-05	4.05104e-05	4.92947e-05	5.2021e-05	5.67203e-05
CEBPA	-3.65143e-05	-1.59434e-05	-2.5392e-05	-2.13746e-05	-1.17892e-05	-4.00393e-05	-1.39777e-05	-1.7475e-05	-1.78643e-05	-2.2548e-05	-2.13469e-05	-2.33869e-05	-2.45167e-05	-1.46956e-05	-2.41258e-05	-3.59704e-05	-3.62422e-05	-3.7163e-05	-3.35152e-05	-3.09586e-05	-2.54923e-05	-3.2353e-05	-2.26689e-05	-1.00817e-05	-2.72024e-05	-5.27205e-06	-8.66452e-06	-1.67436e-05	-1.62143e-05	-1.06744e-05	-1.08618e-05	-6.5145e-06	-1.63664e-05	-5.02848e-05	-4.3867e-05	-4.1728e-05	-4.59327e-05	-3.51628e-05	-3.8154e-05	-4.43832e-05	-4.0542e-05	-3.78952e-05	-2.73431e-05	-2.66342e-05	-2.56374e-05	-2.79354e-05	-2.63148e-05	-2.71107e-05	-2.90281e-05
CEBPB	5.78694e-05	6.96727e-05	6.88695e-05	6.95194e-05	6.24518e-05	7.8123e-05	7.24941e-05	7.31166e-05	7.62208e-05	5.72053e-05	7.92352e-05	8.31101e-05	5.71298e-05	7.36352e-05	5.99358e-05	7.73757e-05	8.33898e-05	7.54354e-05	5.95499e-05	7.06998e-05	7.72324e-05	8.02224e-05	7.82271e-05	7.27767e-05	7.1329e-05	6.02529e-05	6.56831e-05	6.95973e-05	6.92412e-05	6.00832e-05	7.50793e-05	7.79746e-05	7.43224e-05	7.50556e-05	6.96671e-05	7.81421e-05	7.66398e-05	7.66847e-05	7.64219e-05	7.72795e-05	7.56073e-05	7.17475e-05	7.44066e-05	7.61093e-05	7.49487e-05	8.02246e-05	7.68114e-05	7.7877e-05	7.87912e-05
CEBPD	2.12965e-05	2.15233e-05	2.35356e-05	2.16124e-05	1.8882e-06	-1.17681e-06	2.91349e-05	1.51025e-05	-8.62871e-06	-1.35547e-05	-6.30961e-06	1.22413e-05	7.12313e-06	2.15549e-05	1.03515e-05	1.88623e-05	7.73257e-06	2.35142e-05	1.42461e-05	2.91106e-05	2.63512e-05	-4.47561e-06	1.44065e-05	2.37807e-06	2.83405e-05	2.21917e-06	-1.55283e-06	1.81956e-05	2.50365e-05	7.2148e-06	3.62528e-06	1.17199e-05	2.34837e-05	1.12255e-05	1.91379e-05	1.38396e-05	9.42928e-06	3.36426e-06	2.45388e-05	2.18712e-05	8.10881e-06	1.40014e-05	2.6948e-05	3.13778e-05	2.95706e-05	2.6873e-05	2.94538e-05	2.8765e-05	3.50378e-05
CEBPG	-3.56922e-05	-3.85625e-05	-3.25542e-05	-2.97148e-05	-3.88918e-05	-2.37439e-05	-3.6613e-05	-3.94941e-05	-3.4701e-05	-2.92345e-05	-2.9674e-05	-3.69885e-05	-2.6096e-05	-3.52275e-05	-3.44383e-05	-2.78657e-05	-2.69817e-05	-3.64098e-05	-3.5359e-05	-2.82465e-05	-3.37888e-05	-2.2826e-05	-3.55783e-05	-3.76519e-05	-3.73323e-05	-3.33868e-05	-3.17942e-05	-3.87175e-05	-4.04308e-05	-3.81984e-05	-3.6901e-05	-3.52932e-05	-4.05718e-05	-2.99554e-05	-2.58469e-05	-2.28589e-05	-2.43585e-05	-2.60413e-05	-3.0924e-05	-2.47802e-05	-2.68726e-05	-3.26583e-05	-2.32538e-05	-3.72004e-05	-3.65385e-05	-3.8004e-05	-3.8718e-05	-3.92787e-05	-3.92619e-05
CEBPZ	7.81951e-06	-3.71082e-05	1.98217e-05	6.16807e-06	-4.38664e-05	-2.20278e-05	-3.171e-05	-2.37486e-05	-4.29027e-05	-6.02123e-06	-2.08116e-05	-1.24968e-05	2.7934e-06	-4.06949e-05	-3.56691e-05	-2.86637e-05	-2.87088e-05	-1.64103e-05	-3.87684e-06	1.91972e-05	4.28039e-06	-2.14372e-05	-3.8285e-05	-3.26237e-05	2.93651e-06	-3.39743e-05	-4.80823e-05	-2.92269e-05	-3.84364e-05	-3.85414e-05	-3.0162e-05	-4.87684e-05	-3.19727e-05	-3.82458e-05	-3.56827e-05	-4.52625e-05	-3.30272e-05	-4.49083e-05	-3.99748e-05	-1.0777e-05	-3.52541e-05	-2.63746e-05	6.03555e-06	4.8325e-05	4.50773e-05	3.33547e-05	4.72862e-05	4.90209e-05	5.17607e-05
CREB1	7.02669e-05	6.99515e-05	7.0384e-05	6.85782e-05	8.45863e-05	6.23165e-05	5.50317e-05	5.71894e-05	5.16346e-05	8.49718e-05	5.29767e-05	5.03013e-05	8.39853e-05	5.99688e-05	8.15357e-05	4.93536e-05	5.02981e-05	5.84241e-05	7.52475e-05	5.8986e-05	5.43634e-05	6.21829e-05	6.32234e-05	7.15021e-05	6.43777e-05	7.66305e-05	8.68738e-05	5.45345e-05	5.88186e-05	7.66883e-05	6.95789e-05	6.26963e-05	4.92624e-05	5.90736e-05	6.58073e-05	6.07361e-05	6.069e-05	5.80501e-05	6.3272e-05	5.90909e-05	6.31805e-05	7.07728e-05	6.22385e-05	4.85078e-05	5.04583e-05	5.11747e-05	4.5039e-05	4.50404e-05	3.77552e-05
CREB3	5.49618e-05	8.66682e-05	6.55335e-05	6.46205e-05	7.38648e-05	3.97624e-05	8.59936e-05	7.12695e-05	4.67187e-05	4.0215e-05	3.53579e-05	6.41412e-05	4.33974e-05	8.36515e-05	7.55612e-05	5.82527e-05	5.14514e-05	7.19442e-05	5.61128e-05	6.04728e-05	6.88838e-05	3.92698e-05	8.11617e-05	7.39445e-05	7.71384e-05	6.45078e-05	7.22682e-05	7.34454e-05	8.57343e-05	7.40792e-05	7.41117e-05	8.37375e-05	8.01693e-05	5.60651e-05	5.97309e-05	5.78902e-05	4.90502e-05	4.8194e-05	7.66109e-05	5.88077e-05	5.15491e-05	6.58826e-05	6.13081e-05	6.50606e-05	6.44549e-05	7.02228e-05	6.38132e-05	6.33059e-05	6.57101e-05
CREB3L1	7.47073e-05	6.47799e-05	8.17733e-05	7.92376e-05	5.57981e-05	6.68609e-05	6.82776e-05	6.65347e-05	5.5714e-05	5.57569e-05	6.93393e-05	7.17136e-05	7.50015e-05	6.39366e-05	5.4427e-05	6.93324e-05	6.75743e-05	7.07557e-05	7.01738e-05	8.37004e-05	8.00934e-05	6.76037e-05	6.12224e-05	5.87817e-05	7.68118e-05	5.79321e-05	5.52009e-05	6.31993e-05	6.34259e-05	5.55073e-05	6.06092e-05	6.03577e-05	6.5708e-05	6.11018e-05	6.6937e-05	6.5944e-05	6.66953e-05	6.26727e-05	6.76737e-05	7.47056e-05	6.64201e-05	6.61353e-05	8.409e-05	8.83755e-05	8.67384e-05	8.30888e-05	8.6501e-05	8.71484e-05	8.85192e-05
CREB3L2	-2.25483e-05	-4.75484e-05	-1.90613e-05	-2.52953e-05	-4.0803e-05	-4.13518e-05	-4.85788e-05	-4.0889e-05	-4.58293e-05	-1.65696e-05	-3.59148e-05	-3.95738e-05	-1.72511e-05	-5.15419e-05	-4.11784e-05	-5.04841e-05	-4.96734e-05	-4.43527e-05	-2.65584e-05	-2.35808e-05	-3.25055e-05	-3.93122e-05	-5.1649e-05	-3.97713e-05	-3.13791e-05	-3.39633e-05	-4.27188e-05	-4.35433e-05	-4.99233e-05	-3.90621e-05	-3.99988e-05	-5.2931e-05	-4.86006e-05	-5.50039e-05	-5.18152e-05	-5.86336e-05	-5.1029e-05	-5.35073e-05	-5.75011e-05	-4.29842e-05	-5.00581e-05	-4.47929e-05	-3.03586e-05	-1.08374e-05	-1.12891e-05	-1.94233e-05	-1.13225e-05	-1.07483e-05	-1.2419e-05
CREB5	-9.36755e-06	-4.79971e-06	-3.72062e-05	-3.00474e-05	2.37682e-06	6.39837e-07	-6.92835e-06	-3.23582e-06	1.75506e-05	-1.50364e-05	5.04905e-06	-1.09505e-05	-1.68879e-05	-3.38048e-06	-4.05599e-06	4.90502e-06	2.95819e-06	-5.70331e-06	-6.16915e-06	-3.24002e-05	-2.45893e-05	-4.40094e-06	-6.19097e-06	-1.03075e-05	-2.51477e-05	-4.11812e-06	-4.74772e-06	7.47552e-07	2.38928e-06	3.80954e-07	-1.29728e-05	-4.7998e-06	1.22327e-06	1.62656e-05	9.27597e-06	1.07764e-05	9.45081e-06	1.70842e-05	3.45936e-06	-1.20177e-05	1.02752e-05	-1.19729e-06	-3.09741e-05	-5.08746e-05	-4.94624e-05	-4.53909e-05	-4.79831e-05	-4.86992e-05	-4.92186e-05
CREM	2.84781e-05	5.83862e-05	4.95455e-05	5.08244e-05	4.16122e-05	3.24123e-05	6.31823e-05	4.74582e-05	2.93077e-05	2.08539e-05	2.66356e-05	4.90711e-05	2.65874e-05	6.14055e-05	4.60277e-05	4.59043e-05	4.33326e-05	4.99483e-05	2.93641e-05	4.99302e-05	5.48764e-05	3.50492e-05	6.00091e-05	5.06859e-05	5.5113e-05	4.01472e-05	4.83615e-05	4.8355e-05	5.6343e-05	4.29822e-05	5.29683e-05	6.36016e-05	5.5061e-05	3.69273e-05	4.2073e-05	4.68954e-05	3.74986e-05	3.55208e-05	5.65026e-05	4.94069e-05	3.71417e-05	4.39082e-05	5.57846e-05	5.33486e-05	5.25036e-05	5.71997e-05	5.13785e-05	5.09509e-05	5.43087e-05
CTCFL	-0.000140501	-0.000146799	-0.000181522	-0.000189256	-0.000112914	-0.000164072	-0.000171746	-0.000156444	-0.000145843	-0.000102922	-0.000189268	-0.000178883	-0.000165389	-0.000161101	-9.83312e-05	-0.000176102	-0.000176543	-0.000151964	-0.000132386	-0.000197591	-0.000194832	-0.000177616	-0.000144068	-0.000136626	-0.000165757	-0.000136015	-0.000128534	-0.000148251	-0.000145758	-0.000114664	-0.000144683	-0.000162923	-0.00016028	-0.000127698	-0.000150786	-0.000167817	-0.000158943	-0.00016118	-0.000156305	-0.000176579	-0.000158172	-0.000137545	-0.000216771	-0.000200361	-0.000196602	-0.000187063	-0.000195263	-0.000195813	-0.000201451
DBP	-8.02632e-05	-7.64776e-05	-5.71856e-05	-5.74014e-05	-7.96369e-05	-6.39087e-05	-7.55596e-05	-8.47319e-05	-9.1075e-05	-5.59848e-05	-8.5273e-05	-7.84749e-05	-6.34368e-05	-7.26816e-05	-6.30039e-05	-7.32305e-05	-6.98928e-05	-7.59457e-05	-7.86291e-05	-5.59106e-05	-6.74051e-05	-6.06535e-05	-6.70354e-05	-6.99912e-05	-6.76566e-05	-7.14787e-05	-6.22952e-05	-8.40415e-05	-8.51642e-05	-7.75012e-05	-6.77431e-05	-7.01406e-05	-8.77979e-05	-7.61521e-05	-6.89496e-05	-6.49174e-05	-6.83708e-05	-7.69887e-05	-6.99104e-05	-5.60853e-05	-7.35715e-05	-7.05953e-05	-4.91578e-05	-5.96979e-05	-5.87935e-05	-5.90999e-05	-6.35977e-05	-6.43292e-05	-6.42612e-05
DDIT3	-5.83528e-05	-3.19317e-05	-5.41763e-05	-4.90486e-05	-3.41633e-05	-4.57268e-05	-2.75559e-05	-3.20619e-05	-2.54106e-05	-4.86469e-05	-3.77707e-05	-3.41224e-05	-5.99226e-05	-2.62717e-05	-3.782e-05	-3.75876e-05	-3.64937e-05	-4.20087e-05	-5.46267e-05	-5.33031e-05	-4.32478e-05	-4.2691e-05	-2.8331e-05	-2.86465e-05	-4.59351e-05	-3.2878e-05	-3.19147e-05	-2.89785e-05	-2.76063e-05	-3.18523e-05	-2.87945e-05	-2.01535e-05	-2.57445e-05	-4.20813e-05	-4.61312e-05	-3.97851e-05	-4.50395e-05	-3.68986e-05	-3.8603e-05	-4.86665e-05	-4.35579e-05	-4.4938e-05	-5.05e-05	-5.17298e-05	-5.1196e-05	-4.67641e-05	-4.9359e-05	-5.00247e-05	-4.85105e-05
DLX3	-4.10086e-05	-2.30507e-05	-2.46924e-05	-2.1109e-05	-2.28673e-05	-4.22032e-05	-1.98193e-05	-2.69089e-05	-3.15301e-05	-2.8201e-05	-3.07517e-05	-3.03571e-05	-2.63526e-05	-2.08744e-05	-2.95235e-05	-3.88761e-05	-3.96206e-05	-4.11469e-05	-3.90592e-05	-2.81663e-05	-2.70886e-05	-3.46603e-05	-2.80682e-05	-1.90088e-05	-2.93565e-05	-1.43429e-05	-1.58048e-05	-2.61585e-05	-2.5335e-05	-2.10151e-05	-1.88173e-05	-1.43042e-05	-2.6042e-05	-5.44393e-05	-4.4876e-05	-4.23053e-05	-4.74657e-05	-4.07852e-05	-4.0049e-05	-4.15431e-05	-4.41222e-05	-4.14633e-05	-2.2751e-05	-2.59144e-05	-2.50778e-05	-2.81128e-05	-2.71357e-05	-2.8079e-05	-2.91329e-05
DNMT1	0.00019347	0.000168735	0.000227254	0.000203158	0.000211841	0.000203901	0.000120375	0.000147468	0.000132614	0.000279895	0.00014505	0.000161529	0.000227384	0.000140998	0.000228474	0.000130127	0.000157856	0.000175972	0.000208775	0.000188012	0.000167974	0.000203942	0.000187425	0.000208398	0.000197065	0.000184991	0.000228429	0.000128505	0.000125989	0.000187004	0.000208193	0.000155977	0.000109215	0.000177058	0.00016938	0.000161948	0.000177741	0.000148767	0.000167419	0.000192644	0.000174856	0.000208738	0.000185716	0.000199572	0.000202249	0.00021344	0.000191527	0.000195932	0.000174481
E2F2	5.65117e-05	8.15323e-05	7.63372e-05	7.53888e-05	7.64983e-05	5.36185e-05	7.75023e-05	6.71704e-05	4.86249e-05	6.11844e-05	4.6655e-05	6.52449e-05	6.21354e-05	7.83768e-05	7.72264e-05	5.70881e-05	5.64395e-05	6.73996e-05	5.99616e-05	6.88294e-05	7.13459e-05	5.67542e-05	7.9461e-05	7.88014e-05	7.70698e-05	7.15416e-05	8.27687e-05	6.59263e-05	7.39004e-05	7.3689e-05	7.96484e-05	8.29532e-05	6.85327e-05	5.36849e-05	6.04809e-05	6.15417e-05	5.46817e-05	5.2469e-05	7.24102e-05	6.51052e-05	5.64326e-05	6.79434e-05	7.40041e-05	7.08877e-05	7.10863e-05	7.51101e-05	6.78912e-05	6.77394e-05	6.63742e-05
E2F4	0.000127031	0.000143499	0.00013538	0.000142768	0.000158341	0.00014481	0.000126827	0.000120448	0.000121169	0.000147797	0.000131269	0.000114297	0.000164383	0.000136365	0.000149917	0.000127477	0.000129904	0.000122131	0.000137378	0.000126813	0.000120574	0.000148375	0.000135687	0.000140956	0.000125117	0.000152214	0.000173527	0.000116646	0.000125106	0.000144552	0.000139997	0.000143813	0.000111871	0.000131927	0.000150729	0.000154409	0.000145643	0.000145146	0.000145662	0.000137942	0.000147794	0.00014432	0.000147021	9.10675e-05	9.4778e-05	9.72115e-05	8.34083e-05	8.24922e-05	7.18367e-05
E2F6	6.86611e-05	0.000107189	8.37125e-05	8.42563e-05	8.81494e-05	6.17108e-05	0.00011236	9.80108e-05	7.68936e-05	4.83368e-05	6.68419e-05	9.58717e-05	5.40794e-05	0.000108415	8.49706e-05	8.48113e-05	7.99786e-05	9.48262e-05	6.91677e-05	8.16581e-05	9.59013e-05	6.33919e-05	0.00010459	9.56165e-05	9.79684e-05	8.08527e-05	8.5994e-05	9.90578e-05	0.000109894	8.93577e-05	9.70437e-05	0.000110632	0.000109748	7.58185e-05	7.62754e-05	7.94307e-05	6.98528e-05	7.25327e-05	9.74124e-05	7.95047e-05	7.27897e-05	8.29471e-05	8.32698e-05	9.27346e-05	9.10778e-05	9.79732e-05	9.30825e-05	9.30329e-05	9.74242e-05
E2F8	9.7153e-07	-4.19263e-06	-7.06315e-06	-6.47111e-06	-8.53262e-06	1.19604e-05	-1.25803e-05	-2.54204e-05	-3.35026e-05	-2.81189e-06	-3.54376e-05	-2.77078e-05	7.02687e-07	-6.68358e-06	1.88504e-05	7.83421e-06	3.01168e-06	6.35016e-06	2.56052e-06	-8.20725e-07	-1.47138e-05	1.52781e-06	1.98164e-06	-1.98647e-05	-4.84966e-06	-1.81899e-05	7.18834e-07	-2.10073e-05	-1.23281e-05	-1.11696e-05	-1.96883e-05	-1.66832e-05	-2.44875e-05	3.04888e-05	3.56498e-05	3.30221e-05	2.75999e-05	9.78239e-06	2.77719e-05	2.69945e-05	1.87297e-05	1.92108e-05	6.02344e-06	-3.21946e-05	-3.05633e-05	-2.49561e-05	-3.77604e-05	-3.9047e-05	-3.84654e-05
EBF1	-0.000132163	-0.00010086	-0.000140105	-0.000138102	-0.000106954	-0.00012317	-9.16143e-05	-9.03926e-05	-7.78004e-05	-0.000126903	-0.000109751	-9.24664e-05	-0.000162606	-9.20034e-05	-0.000106979	-0.000104199	-0.000102662	-0.000102359	-0.000129911	-0.000137274	-0.00011539	-0.000124341	-8.93737e-05	-9.43366e-05	-0.000116495	-0.000110775	-0.000116468	-8.37004e-05	-8.44794e-05	-9.88988e-05	-9.53022e-05	-8.7151e-05	-7.68193e-05	-0.000100682	-0.000124067	-0.000118394	-0.000119818	-0.000108413	-0.000109518	-0.000126938	-0.000118659	-0.000116182	-0.000147044	-0.000116997	-0.000117866	-0.000108021	-0.000108116	-0.000108198	-0.000101542
EGR2	1.30804e-05	-1.94575e-05	5.55202e-06	-2.23682e-06	-2.09514e-05	-1.81618e-05	-1.5171e-05	-5.70225e-06	-1.31814e-05	-7.98811e-06	-3.66901e-06	-4.28633e-06	1.00586e-06	-2.31361e-05	-2.44173e-05	-1.57736e-05	-1.9195e-05	-8.2863e-06	4.08732e-06	5.35182e-06	9.95019e-07	-1.94605e-05	-2.69559e-05	-2.018e-05	1.70867e-07	-1.64146e-05	-3.34812e-05	-7.98026e-06	-1.40158e-05	-1.68723e-05	-2.03364e-05	-3.0402e-05	-8.64615e-06	-2.18295e-05	-2.30138e-05	-3.25166e-05	-2.27632e-05	-2.4265e-05	-2.70636e-05	-1.58262e-05	-2.11483e-05	-1.75859e-05	-7.5149e-06	2.51195e-05	2.28514e-05	1.37501e-05	2.68817e-05	2.79532e-05	3.00997e-05
EGR3	-0.00015169	-0.000136331	-0.000132326	-0.000132654	-0.000135229	-0.000137698	-0.00012781	-0.000124431	-0.000115381	-0.000118887	-0.00012405	-0.000117907	-0.000149345	-0.000127744	-0.000135449	-0.000139548	-0.000131338	-0.000140502	-0.000149719	-0.000134122	-0.00012767	-0.000129543	-0.000124499	-0.000114559	-0.000133814	-0.000123585	-0.000129527	-0.000123505	-0.000132127	-0.000128228	-0.000113449	-0.00011701	-0.000123626	-0.000150851	-0.00016025	-0.000152981	-0.000151393	-0.000143752	-0.000152526	-0.000145011	-0.000150767	-0.000147779	-0.00013789	-0.000109503	-0.000109761	-0.00010913	-0.000105211	-0.000105025	-0.000103089
ELF1	8.33106e-06	5.84177e-05	1.83185e-05	3.11462e-05	3.66458e-05	2.565e-05	7.5359e-05	5.8025e-05	5.95579e-05	-1.37623e-05	5.10843e-05	5.64946e-05	3.58672e-06	7.1025e-05	2.18135e-05	5.62262e-05	5.13315e-05	4.12554e-05	9.78892e-06	2.76707e-05	4.76919e-05	3.187e-05	5.57531e-05	4.64689e-05	3.48358e-05	4.12333e-05	3.85028e-05	6.20412e-05	6.92896e-05	4.07704e-05	4.82734e-05	7.67727e-05	7.55913e-05	3.23866e-05	3.56244e-05	4.91956e-05	3.44716e-05	5.01757e-05	5.22546e-05	3.118e-05	3.81999e-05	2.81327e-05	3.86076e-05	2.54088e-05	2.44745e-05	2.91837e-05	2.76495e-05	2.63911e-05	3.27488e-05
ELF2	2.4355e-05	7.17376e-05	3.93107e-05	4.45207e-05	3.71997e-05	1.10018e-05	9.37406e-05	7.29971e-05	5.1744e-05	-2.09272e-05	4.11957e-05	7.04936e-05	-5.32128e-07	8.15503e-05	2.57053e-05	5.63755e-05	4.53654e-05	5.68862e-05	1.91861e-05	4.65114e-05	6.87316e-05	1.58097e-05	6.41217e-05	5.27903e-05	6.02156e-05	4.02037e-05	2.97777e-05	7.734e-05	8.70962e-05	4.66057e-05	5.52525e-05	8.1814e-05	9.52899e-05	2.66094e-05	2.85645e-05	3.4778e-05	2.18874e-05	3.41751e-05	5.5004e-05	3.3372e-05	2.69917e-05	3.04081e-05	4.67623e-05	6.70431e-05	6.35935e-05	6.61634e-05	7.03774e-05	6.96802e-05	8.08848e-05
ELF3	9.14846e-07	4.34088e-05	1.60813e-05	2.23892e-05	1.70647e-05	1.86048e-06	5.30961e-05	2.49587e-05	1.8451e-06	-2.30975e-05	-7.25451e-06	1.97385e-05	-6.96171e-06	4.9382e-05	2.54999e-05	3.10182e-05	2.02649e-05	2.94812e-05	7.31627e-07	2.28044e-05	2.92273e-05	1.99987e-06	4.07142e-05	2.17432e-05	2.98631e-05	1.56695e-05	2.3837e-05	3.13713e-05	4.5638e-05	2.17664e-05	2.37124e-05	4.7034e-05	4.13301e-05	1.94194e-05	2.97441e-05	3.43966e-05	1.78916e-05	1.69672e-05	4.58864e-05	2.84134e-05	1.68034e-05	2.14871e-05	3.21267e-05	1.42325e-05	1.37043e-05	1.9097e-05	1.15482e-05	9.61381e-06	1.66463e-05
ELF4	0.000156739	0.000167297	0.000163999	0.000166185	0.000168657	0.000151374	0.000160445	0.000156289	0.000145951	0.000147285	0.000156523	0.000152738	0.000171419	0.000160936	0.000154939	0.000150437	0.000148757	0.000153097	0.000159421	0.000157406	0.00015843	0.000154488	0.000155424	0.000159439	0.000159963	0.000163354	0.000170681	0.000151617	0.00015881	0.000160325	0.000159434	0.000163749	0.000153494	0.000144668	0.000157785	0.000157819	0.000152814	0.000154499	0.000160956	0.000153091	0.000157271	0.000158272	0.000166625	0.00014668	0.000147165	0.00014679	0.000142501	0.000142642	0.000137736
ELF5	-9.33714e-05	-5.89621e-05	-8.67459e-05	-7.59305e-05	-5.79792e-05	-6.6063e-05	-5.50057e-05	-6.43202e-05	-5.06274e-05	-7.14635e-05	-6.22237e-05	-6.80241e-05	-8.10049e-05	-5.04551e-05	-6.09881e-05	-6.13823e-05	-5.97121e-05	-7.55722e-05	-8.63359e-05	-8.36762e-05	-7.63928e-05	-6.10747e-05	-5.45605e-05	-5.48867e-05	-8.13214e-05	-5.27451e-05	-4.73163e-05	-5.95625e-05	-5.75536e-05	-5.65615e-05	-5.51318e-05	-4.16083e-05	-5.83005e-05	-6.75864e-05	-6.5775e-05	-5.53406e-05	-6.49765e-05	-5.49957e-05	-6.20934e-05	-7.28087e-05	-6.4384e-05	-7.16736e-05	-7.26802e-05	-9.69629e-05	-9.47934e-05	-9.02889e-05	-9.63425e-05	-9.80467e-05	-9.8131e-05
ELK1	0.000221811	0.000183782	0.00023083	0.000224307	0.00018572	0.000206447	0.000179347	0.000190238	0.000179413	0.000200252	0.000217152	0.000200696	0.000239829	0.000174903	0.000170937	0.000190276	0.000193042	0.000193932	0.000215926	0.000226334	0.00021463	0.000209906	0.000172233	0.000182131	0.000209193	0.000188186	0.000183979	0.000177543	0.000173407	0.000176943	0.000184257	0.000171924	0.000176104	0.000179231	0.000192972	0.000188758	0.000196758	0.000190443	0.000184868	0.000204865	0.000199138	0.00019564	0.00022846	0.000230503	0.000228528	0.0002181	0.000225569	0.000227837	0.000222458
ELK3	1.75701e-05	5.46159e-06	1.21352e-05	6.7114e-06	-1.05283e-05	5.73653e-06	9.76495e-06	4.64076e-06	-9.92418e-06	-1.14021e-05	-1.01431e-05	7.92197e-06	-4.90186e-06	5.32346e-06	5.03185e-06	1.65748e-05	1.08181e-05	2.30397e-05	1.1002e-05	1.89419e-05	1.56659e-05	-1.86133e-06	8.52973e-06	-7.9552e-06	1.87127e-05	-1.54962e-05	-1.62277e-05	6.47154e-06	9.54762e-06	-6.58583e-06	-6.57198e-06	-5.85392e-06	1.00797e-05	2.29854e-05	1.91047e-05	1.44484e-05	1.55981e-05	4.45681e-06	2.10558e-05	2.35397e-05	1.08443e-05	1.50673e-05	1.21714e-05	2.38711e-05	2.16989e-05	2.29498e-05	2.37532e-05	2.40968e-05	3.03393e-05
ELK4	0.000327027	0.000335367	0.000332052	0.000341337	0.000342395	0.000327024	0.000318409	0.000307528	0.000294612	0.000306472	0.000325115	0.000298964	0.000370419	0.000322519	0.000318556	0.000317544	0.000312312	0.000310237	0.000333081	0.000324591	0.000316451	0.000330642	0.000309373	0.00031295	0.000317899	0.000333582	0.000352546	0.000298973	0.000314046	0.000322519	0.000312609	0.000323999	0.00029876	0.000310632	0.000345921	0.000346318	0.000334494	0.000334079	0.000339255	0.000327193	0.000340425	0.000331565	0.000351508	0.000276778	0.00027935	0.000276096	0.000264846	0.000264201	0.000252128
ENO1	-2.87264e-05	-9.74797e-06	-3.03577e-05	-2.48055e-05	-1.95242e-06	-1.7222e-05	-1.142e-05	-1.06384e-05	1.36583e-06	-1.27521e-05	-7.74937e-06	-1.52195e-05	-2.21255e-05	-7.84299e-06	-1.10045e-05	-1.75519e-05	-1.51014e-05	-2.25979e-05	-2.31861e-05	-3.29775e-05	-2.52758e-05	-1.41015e-05	-9.8849e-06	-4.034e-06	-2.63996e-05	-2.21416e-06	-2.67559e-07	-9.26696e-06	-8.77684e-06	-3.55617e-06	-5.39552e-06	-6.23246e-07	-9.34504e-06	-1.82518e-05	-2.00997e-05	-1.55728e-05	-1.88055e-05	-9.46775e-06	-1.80629e-05	-2.79957e-05	-1.58438e-05	-1.90687e-05	-2.88109e-05	-3.82437e-05	-3.67179e-05	-3.37287e-05	-3.66864e-05	-3.72447e-05	-3.96513e-05
EPAS1	-1.14507e-05	-1.97265e-05	-8.76471e-06	-1.67971e-05	-1.24262e-05	-3.14988e-05	-2.44022e-05	-1.59426e-05	-2.32677e-05	-1.51076e-06	-2.7229e-05	-1.72047e-05	-1.78918e-05	-2.56169e-05	-1.32104e-05	-3.65171e-05	-3.44317e-05	-2.07733e-05	-1.23287e-05	-1.84514e-05	-1.79994e-05	-3.08797e-05	-2.09177e-05	-1.03597e-05	-1.12189e-05	-1.48011e-05	-1.86769e-05	-1.79402e-05	-2.07341e-05	-1.17733e-05	-1.13976e-05	-2.40027e-05	-2.05367e-05	-3.32833e-05	-3.88968e-05	-4.56279e-05	-3.89929e-05	-3.98138e-05	-3.54768e-05	-3.22335e-05	-3.64827e-05	-2.35612e-05	-2.88776e-05	1.9389e-06	1.37992e-06	4.37967e-08	3.64209e-06	4.61625e-06	3.02548e-06
ERG	-1.93803e-05	-3.10001e-06	-3.07761e-05	-2.77919e-05	1.91594e-06	-9.7535e-06	-5.75151e-06	-2.66791e-06	9.39249e-06	-1.24716e-05	-6.97405e-06	-6.82755e-06	-2.86285e-05	-2.04412e-06	-1.8107e-06	-6.63428e-06	-4.791e-06	-7.04119e-06	-1.47501e-05	-3.18842e-05	-2.09379e-05	-1.17916e-05	6.37828e-07	-8.18885e-07	-1.88736e-05	-5.63403e-06	-2.58791e-06	-2.65742e-07	1.45455e-06	6.69152e-07	-2.49089e-06	1.4697e-06	1.29711e-06	2.97967e-06	-7.68448e-06	-4.89267e-06	-6.20287e-06	1.051e-08	-4.04828e-06	-1.79485e-05	-4.86908e-06	-6.27289e-06	-3.30257e-05	-3.42745e-05	-3.34827e-05	-2.64891e-05	-3.08815e-05	-3.09651e-05	-3.13143e-05
ESR1	-6.40534e-05	-5.51344e-06	-5.76419e-05	-5.73169e-05	-7.11816e-07	-6.84882e-05	-1.43294e-05	-2.27287e-05	-3.19591e-05	-3.65117e-05	-7.20435e-05	-3.78112e-05	-7.91897e-05	-8.76975e-06	-2.3108e-07	-5.54068e-05	-5.56539e-05	-3.50437e-05	-5.31669e-05	-7.27275e-05	-5.22093e-05	-6.78821e-05	-2.89015e-06	-5.4642e-07	-3.57996e-05	-1.67788e-05	-2.93756e-06	-1.66627e-05	-4.95854e-06	-7.45434e-07	-3.56691e-06	2.53701e-06	-1.32523e-05	-4.34606e-05	-5.50545e-05	-5.47677e-05	-6.36981e-05	-5.55209e-05	-3.17645e-05	-6.41327e-05	-5.84439e-05	-3.60495e-05	-7.5971e-05	-6.22603e-05	-6.04447e-05	-4.56727e-05	-5.87691e-05	-5.96512e-05	-6.0593e-05
ESRRA	-1.48126e-05	-1.04892e-05	-2.00838e-05	-1.8561e-05	-2.2387e-05	-2.72933e-05	2.42091e-06	1.48977e-06	1.01826e-06	-4.08387e-05	-2.16162e-06	6.35808e-07	-3.15318e-05	-5.36985e-06	-3.20822e-05	-7.3546e-06	-1.24365e-05	-1.03525e-05	-2.03377e-05	-1.43025e-05	-4.27355e-06	-2.60886e-05	-1.56037e-05	-1.64324e-05	-1.14406e-05	-1.74979e-05	-3.28386e-05	3.46177e-06	2.28161e-06	-1.59403e-05	-1.61077e-05	-7.74616e-06	1.03931e-05	-2.16891e-05	-2.5191e-05	-2.48115e-05	-2.4947e-05	-1.61256e-05	-1.91063e-05	-2.4649e-05	-2.19253e-05	-2.52157e-05	-2.00458e-05	1.50498e-07	-1.94645e-06	-4.80657e-06	4.19857e-06	4.23173e-06	1.00506e-05
ESRRG	-2.1785e-05	-3.65721e-05	-1.43838e-05	-1.19822e-05	-3.28301e-05	-3.51794e-05	-3.11345e-05	-3.13043e-05	-3.24619e-05	-2.17895e-05	-1.47039e-05	-3.32204e-05	-5.79847e-07	-3.60267e-05	-4.42778e-05	-3.75359e-05	-4.03802e-05	-4.60769e-05	-2.56597e-05	-1.42648e-05	-2.30449e-05	-2.77781e-05	-4.91828e-05	-3.42256e-05	-3.0255e-05	-1.63161e-05	-2.93575e-05	-3.28674e-05	-3.80823e-05	-3.04906e-05	-3.41322e-05	-3.52775e-05	-3.61974e-05	-5.93103e-05	-4.29958e-05	-4.53044e-05	-4.41929e-05	-3.84389e-05	-5.0845e-05	-3.91622e-05	-4.07321e-05	-4.56086e-05	-1.09039e-05	-1.44518e-05	-1.41224e-05	-2.71283e-05	-1.67238e-05	-1.74211e-05	-1.92893e-05
ETS1	0.000167508	0.000112863	0.0001621	0.000156963	0.000117889	0.000147268	0.000114375	0.000132712	0.000134808	0.000139253	0.00017363	0.000142445	0.000180781	0.00010695	9.73676e-05	0.000133205	0.000134755	0.00012883	0.000157916	0.00016278	0.000151402	0.000150307	9.88426e-05	0.000113219	0.000140168	0.000127164	0.000109163	0.000121437	0.000110785	0.000113012	0.000114417	0.000101225	0.00011899	0.000118046	0.000128255	0.000122503	0.000135453	0.00013495	0.00011274	0.000136627	0.000138645	0.000126906	0.000159798	0.000169956	0.000167604	0.000151832	0.000168079	0.000170285	0.000166525
ETS2	9.01952e-05	9.2614e-05	8.88979e-05	8.98184e-05	8.95129e-05	8.89729e-05	9.29893e-05	9.41186e-05	9.30996e-05	7.54388e-05	9.80414e-05	9.52497e-05	8.89518e-05	9.15013e-05	8.00392e-05	9.24585e-05	9.20455e-05	9.20681e-05	8.96841e-05	8.88327e-05	9.34522e-05	8.95152e-05	8.8399e-05	8.77745e-05	9.07372e-05	8.6387e-05	8.5789e-05	9.13748e-05	9.32597e-05	8.64132e-05	8.81642e-05	9.16108e-05	9.49175e-05	8.88023e-05	8.99938e-05	9.13218e-05	9.05933e-05	9.31327e-05	9.24673e-05	8.82123e-05	9.27544e-05	8.96735e-05	9.0678e-05	8.86001e-05	8.78033e-05	8.81935e-05	8.85581e-05	8.91451e-05	8.8721e-05
ETV5	-4.94729e-05	-2.61586e-05	-4.24116e-05	-3.37832e-05	-4.42025e-05	-1.65703e-05	-8.32437e-06	-1.45417e-05	2.99249e-07	-5.89826e-05	-2.3412e-06	-4.34501e-06	-5.57335e-05	-1.04625e-05	-4.76695e-05	-1.44339e-06	1.22474e-06	-2.0323e-05	-4.99914e-05	-2.81252e-05	-1.57979e-05	-1.28628e-05	-1.49615e-05	-2.65932e-05	-3.24941e-05	-3.58507e-05	-4.02053e-05	-1.23309e-05	-1.49393e-05	-3.85957e-05	-2.3572e-05	-6.76509e-06	-3.18767e-06	-1.62789e-05	-2.32231e-05	-8.00435e-06	-1.40914e-05	-5.62762e-06	-1.6033e-05	-1.82862e-05	-1.61729e-05	-3.19481e-05	-2.2082e-05	-2.50771e-05	-2.65896e-05	-2.24735e-05	-2.13905e-05	-2.15886e-05	-1.45153e-05
ETV6	0.000254149	0.000259414	0.000256579	0.000260953	0.000245499	0.000255832	0.000256928	0.000245775	0.000230766	0.000211718	0.000251637	0.000247369	0.000262813	0.000255189	0.000235936	0.000262858	0.000256967	0.000258192	0.000253098	0.000260276	0.00025917	0.000254296	0.000247483	0.000234359	0.000256038	0.000236807	0.000247378	0.00024041	0.000252059	0.000235579	0.000236406	0.000249917	0.000247463	0.000257209	0.000274315	0.000276807	0.000268337	0.000263507	0.000275743	0.000267708	0.000269093	0.000261041	0.000274864	0.000236282	0.000235385	0.000236188	0.000229831	0.00023009	0.000228689
ETV7	1.08176e-05	1.12425e-05	1.05899e-05	1.20007e-05	-2.59889e-06	2.76059e-06	1.73435e-05	6.01344e-06	-6.01911e-06	-1.35217e-05	-2.53969e-06	4.38065e-06	5.10181e-06	1.30476e-05	3.56204e-06	1.59976e-05	8.16441e-06	1.31968e-05	6.48605e-06	1.74582e-05	1.42627e-05	3.58952e-07	6.88175e-06	-3.67314e-06	1.33711e-05	-9.10377e-07	-2.41581e-06	8.74713e-06	1.35227e-05	6.62427e-07	-2.65034e-06	5.92602e-06	1.21958e-05	1.03672e-05	1.78188e-05	1.61989e-05	1.16244e-05	7.72795e-06	1.87188e-05	1.70939e-05	9.76594e-06	8.89049e-06	1.94942e-05	1.11709e-05	1.03462e-05	8.39661e-06	9.21278e-06	8.38601e-06	1.26653e-05
FLI1	-5.86526e-06	1.45041e-06	4.73192e-06	3.64264e-06	-5.34214e-06	1.68112e-05	-2.9105e-06	-1.21603e-05	-1.85103e-05	4.62111e-06	-2.00602e-05	-5.62464e-06	-4.13659e-06	2.84399e-06	1.71337e-05	1.00433e-05	1.2883e-05	1.12932e-05	-2.70599e-06	7.81477e-06	7.90183e-07	1.25738e-05	1.5443e-05	-1.18294e-06	5.45182e-06	-1.15117e-05	7.16875e-06	-1.1192e-05	-6.65554e-06	-7.25012e-06	8.35359e-07	1.21158e-06	-1.20321e-05	2.41731e-05	2.31985e-05	2.73164e-05	2.2872e-05	8.73787e-06	2.43562e-05	2.83313e-05	1.52109e-05	1.79908e-05	1.39626e-05	-4.24708e-06	-3.69038e-06	4.21175e-06	-7.76018e-06	-7.96288e-06	-7.05137e-06
FOS	-0.000214002	-0.000180587	-0.000170644	-0.000165996	-0.00019715	-0.000173174	-0.000164243	-0.000181538	-0.000181658	-0.000175826	-0.000184968	-0.000167734	-0.000199379	-0.000162765	-0.000177491	-0.000171082	-0.000163818	-0.000183053	-0.000211292	-0.000162457	-0.000164456	-0.000163185	-0.000158237	-0.000164962	-0.000175239	-0.000177569	-0.00017132	-0.000177305	-0.000181827	-0.000186473	-0.000160134	-0.000152486	-0.000175482	-0.000189764	-0.000188788	-0.000172455	-0.000181618	-0.000183079	-0.000178364	-0.000163514	-0.000188319	-0.000188588	-0.000153098	-0.000151854	-0.000151746	-0.000148596	-0.000152355	-0.000153646	-0.000147469
FOSB	-5.06139e-05	-3.79192e-05	1.09398e-05	6.80247e-06	-8.40542e-05	-3.17578e-05	-6.45441e-06	-2.55109e-05	-5.27488e-05	-6.69068e-05	-2.85643e-05	4.85471e-06	-5.13703e-05	-1.89502e-05	-6.82819e-05	-1.50925e-05	-1.1309e-05	-1.97192e-05	-6.15657e-05	2.55994e-05	2.24675e-05	-2.00595e-05	-1.99157e-05	-3.49301e-05	1.11974e-06	-5.94046e-05	-6.59342e-05	-2.91722e-05	-3.52147e-05	-7.00499e-05	-2.48553e-05	-1.74534e-05	-1.69005e-05	-5.68297e-05	-5.1228e-05	-3.60973e-05	-4.12927e-05	-5.03939e-05	-3.19032e-05	-6.865e-07	-4.83753e-05	-4.71754e-05	2.89447e-05	6.53433e-05	5.96539e-05	5.56819e-05	6.38914e-05	6.49253e-05	7.85114e-05
FOXA1	3.8023e-06	4.51156e-05	2.84138e-05	3.6562e-05	4.05529e-05	1.36173e-05	5.23862e-05	4.27726e-05	4.12462e-05	1.42359e-05	4.05554e-05	4.0944e-05	2.08428e-05	5.09739e-05	2.1407e-05	2.40262e-05	2.5278e-05	1.78781e-05	8.40485e-06	2.46576e-05	3.6817e-05	2.59508e-05	3.96008e-05	4.96878e-05	2.86516e-05	4.91142e-05	4.85065e-05	4.20702e-05	4.48726e-05	4.08916e-05	5.07153e-05	6.40829e-05	4.7793e-05	-1.59294e-06	7.68255e-06	1.76535e-05	7.66574e-06	2.27963e-05	2.12748e-05	1.11573e-05	1.42734e-05	1.32409e-05	3.5363e-05	2.98489e-05	3.0286e-05	3.03806e-05	2.98096e-05	2.90506e-05	2.81932e-05
FOXA2	-8.99133e-05	-6.07024e-05	-7.75499e-05	-6.71761e-05	-6.59405e-05	-6.22994e-05	-4.97157e-05	-5.78383e-05	-4.41878e-05	-7.59147e-05	-4.82687e-05	-5.58429e-05	-7.8067e-05	-4.87957e-05	-7.23208e-05	-5.48936e-05	-5.24384e-05	-7.23666e-05	-8.62429e-05	-7.10845e-05	-6.34032e-05	-5.47342e-05	-5.57728e-05	-5.53222e-05	-7.50044e-05	-5.44932e-05	-5.58026e-05	-5.47546e-05	-5.63442e-05	-6.20853e-05	-5.40829e-05	-4.01271e-05	-5.126e-05	-7.13183e-05	-6.91625e-05	-5.65802e-05	-6.46896e-05	-5.32739e-05	-6.46555e-05	-6.84722e-05	-6.40207e-05	-7.47853e-05	-6.10503e-05	-7.53961e-05	-7.45706e-05	-7.32236e-05	-7.40116e-05	-7.52458e-05	-7.31761e-05
FOXC1	-6.15655e-05	-7.86129e-05	-5.79573e-05	-6.28124e-05	-6.23681e-05	-9.56888e-05	-8.04807e-05	-7.05005e-05	-7.4484e-05	-4.47827e-05	-7.00148e-05	-7.81869e-05	-5.03736e-05	-8.4778e-05	-7.56734e-05	-0.000102403	-0.000103135	-9.35646e-05	-6.40524e-05	-6.97655e-05	-7.43314e-05	-8.86792e-05	-9.23346e-05	-6.4909e-05	-7.1635e-05	-5.13609e-05	-6.76689e-05	-7.2208e-05	-7.94719e-05	-5.94516e-05	-6.72779e-05	-8.0896e-05	-7.8921e-05	-0.000115597	-0.000109012	-0.000118895	-0.000111218	-0.000103257	-0.000112656	-0.0001044	-0.00010413	-9.43825e-05	-7.86334e-05	-5.04155e-05	-4.98973e-05	-6.19812e-05	-4.94867e-05	-4.94685e-05	-5.3685e-05
FOXF1	-5.73488e-05	-9.44106e-05	-7.75843e-05	-8.0601e-05	-8.02321e-05	-5.80156e-05	-9.76405e-05	-8.1789e-05	-6.37352e-05	-4.88572e-05	-5.9977e-05	-7.97778e-05	-5.83202e-05	-9.59173e-05	-7.69199e-05	-7.34435e-05	-7.00561e-05	-7.78569e-05	-5.97122e-05	-7.51705e-05	-8.36533e-05	-6.22069e-05	-9.11091e-05	-8.57264e-05	-8.42784e-05	-7.74261e-05	-8.54661e-05	-8.22274e-05	-9.20792e-05	-7.97853e-05	-8.72755e-05	-0.000100324	-8.97187e-05	-6.18402e-05	-6.93077e-05	-7.41058e-05	-6.31277e-05	-6.55089e-05	-8.55663e-05	-7.24024e-05	-6.56018e-05	-7.25408e-05	-8.27292e-05	-7.68451e-05	-7.63776e-05	-8.10521e-05	-7.48675e-05	-7.43185e-05	-7.61159e-05
FOXF2	2.12304e-05	2.66446e-05	1.86063e-05	2.9947e-05	1.12349e-05	3.06136e-05	3.61897e-05	1.72141e-05	1.49051e-05	-8.03357e-06	2.72356e-05	1.41416e-05	3.29275e-05	3.32587e-05	1.24548e-05	4.51625e-05	3.48425e-05	2.31447e-05	1.83331e-05	3.35047e-05	2.69417e-05	3.0134e-05	1.81758e-05	4.02489e-06	1.81207e-05	1.93928e-05	1.9525e-05	2.13549e-05	2.78009e-05	1.2789e-05	5.45225e-06	2.60508e-05	2.50411e-05	3.14839e-05	5.08255e-05	5.51378e-05	4.38689e-05	4.37827e-05	4.42687e-05	4.10237e-05	4.13108e-05	2.5317e-05	4.8722e-05	1.94952e-06	2.51233e-06	-1.88897e-06	-2.83762e-06	-5.01833e-06	-1.55223e-06
FOXI1	-6.03069e-05	-4.92027e-05	-5.10643e-05	-5.05573e-05	-4.34921e-05	-5.64123e-05	-5.11563e-05	-5.23266e-05	-5.15481e-05	-3.8016e-05	-5.69871e-05	-5.4225e-05	-5.22645e-05	-4.87225e-05	-4.26044e-05	-6.06193e-05	-5.79785e-05	-5.87208e-05	-5.68172e-05	-5.57826e-05	-5.55007e-05	-5.28869e-05	-4.70083e-05	-4.05176e-05	-5.33962e-05	-4.08363e-05	-3.80296e-05	-5.14039e-05	-5.21081e-05	-4.28021e-05	-4.09583e-05	-4.29613e-05	-5.38157e-05	-6.19527e-05	-6.1418e-05	-6.00758e-05	-6.14736e-05	-5.9153e-05	-5.89123e-05	-5.90832e-05	-6.0556e-05	-5.58573e-05	-5.45345e-05	-5.29351e-05	-5.18082e-05	-5.09957e-05	-5.29632e-05	-5.33992e-05	-5.51749e-05
FOXJ1	-7.0545e-05	-4.99418e-05	-7.99109e-05	-7.81626e-05	-5.22549e-05	-7.83042e-05	-4.48928e-05	-4.53231e-05	-4.14802e-05	-7.40192e-05	-6.28409e-05	-5.27429e-05	-9.04254e-05	-4.69565e-05	-5.75228e-05	-6.14824e-05	-6.4488e-05	-5.82262e-05	-6.98497e-05	-8.03127e-05	-6.55151e-05	-7.88943e-05	-5.05847e-05	-5.00031e-05	-6.40651e-05	-5.50919e-05	-6.21196e-05	-4.02714e-05	-3.86244e-05	-4.70868e-05	-5.17483e-05	-4.49492e-05	-3.57804e-05	-6.20803e-05	-7.29083e-05	-7.29889e-05	-7.4633e-05	-6.44358e-05	-6.34089e-05	-7.97107e-05	-7.11998e-05	-6.74267e-05	-8.74484e-05	-6.84619e-05	-6.87963e-05	-6.48611e-05	-6.30215e-05	-6.34549e-05	-5.98134e-05
FOXJ2	1.04657e-05	5.3193e-05	4.30357e-05	4.97147e-05	4.33528e-05	5.38415e-05	5.7332e-05	4.60741e-05	4.86539e-05	3.31758e-05	4.85142e-05	5.69971e-05	2.70109e-05	6.25472e-05	4.35908e-05	5.25791e-05	6.15764e-05	4.45351e-05	1.82845e-05	4.42174e-05	5.21378e-05	6.2022e-05	6.72493e-05	6.08533e-05	4.40857e-05	4.56636e-05	6.20312e-05	4.40786e-05	4.70095e-05	4.07806e-05	6.44689e-05	7.55359e-05	4.95151e-05	4.29057e-05	4.40082e-05	6.15314e-05	5.06932e-05	5.29666e-05	5.72566e-05	5.51487e-05	4.89774e-05	4.51764e-05	5.9638e-05	4.17974e-05	4.21688e-05	5.14252e-05	4.0205e-05	4.01509e-05	4.01746e-05
FOXJ3	5.13768e-05	6.37385e-05	6.64032e-05	7.281e-05	6.07673e-05	4.54418e-05	6.63767e-05	5.45022e-05	4.41927e-05	4.57021e-05	5.82576e-05	4.93718e-05	7.56779e-05	6.35949e-05	4.84052e-05	5.04744e-05	4.52754e-05	4.29593e-05	5.16395e-05	6.51341e-05	6.14115e-05	5.31021e-05	4.91307e-05	5.634e-05	5.69523e-05	6.99347e-05	6.91544e-05	5.34205e-05	5.7922e-05	5.91035e-05	5.69268e-05	6.65931e-05	5.44237e-05	2.88807e-05	5.09827e-05	5.25076e-05	4.4337e-05	4.98465e-05	5.15696e-05	4.96958e-05	4.85437e-05	4.57943e-05	7.75015e-05	5.31537e-05	5.40542e-05	4.71297e-05	4.82895e-05	4.70138e-05	4.46127e-05
FOXK1	-2.3861e-05	2.40512e-06	-7.43967e-06	-7.08624e-06	-2.34684e-06	-7.07924e-06	2.70288e-06	-2.73112e-06	-5.46595e-06	-7.54088e-06	-1.47168e-05	1.16251e-06	-2.4538e-05	5.81226e-06	2.87554e-06	-5.9249e-06	-1.26511e-06	-2.08997e-06	-1.92774e-05	-9.82783e-06	-3.34623e-06	-4.61124e-06	1.24165e-05	8.32053e-06	-2.33277e-06	-5.20151e-06	4.71253e-06	-2.35633e-06	2.01578e-07	-2.2369e-06	9.63221e-06	1.25577e-05	4.10867e-07	-4.89864e-06	-1.0088e-05	-3.34464e-06	-8.02231e-06	-8.40796e-06	9.62405e-07	-3.27398e-06	-9.10527e-06	-3.64291e-06	-6.89215e-06	-3.49734e-06	-3.43435e-06	4.18012e-06	-3.0006e-06	-2.90208e-06	-2.03691e-06
FOXL2	1.45456e-05	-6.77797e-06	2.75067e-05	2.11622e-05	-1.86987e-06	3.23224e-05	-9.27868e-06	3.09114e-06	9.90393e-06	3.45965e-05	2.35888e-05	1.92604e-05	2.3257e-05	-6.31596e-06	3.83714e-06	1.00015e-05	2.19703e-05	1.16487e-05	1.4474e-05	2.60281e-05	1.86998e-05	3.42587e-05	6.80169e-06	1.00269e-05	1.46211e-05	1.06574e-06	4.43312e-06	-3.76388e-06	-1.32544e-05	-4.57088e-06	1.23992e-05	-3.03618e-06	-7.72828e-06	1.41593e-05	7.46494e-06	1.12531e-05	1.97033e-05	1.17651e-05	2.82752e-06	2.4999e-05	1.57278e-05	1.41344e-05	2.42852e-05	3.77159e-05	3.68357e-05	3.66826e-05	3.7405e-05	3.93333e-05	3.7035e-05
FOXM1	-4.86436e-05	-5.03706e-05	-6.34652e-05	-6.14199e-05	-4.51195e-05	-4.16003e-05	-4.97375e-05	-4.34216e-05	-2.79891e-05	-4.49834e-05	-3.71326e-05	-4.48925e-05	-5.64682e-05	-4.79825e-05	-4.67823e-05	-4.14776e-05	-3.99804e-05	-4.63401e-05	-4.75329e-05	-6.06954e-05	-5.57548e-05	-4.40063e-05	-4.6707e-05	-4.69701e-05	-5.71174e-05	-4.65609e-05	-5.01276e-05	-4.11874e-05	-4.41646e-05	-4.40242e-05	-4.83046e-05	-4.78239e-05	-4.1709e-05	-3.46002e-05	-4.40759e-05	-4.29137e-05	-4.04941e-05	-3.59245e-05	-4.73078e-05	-5.14397e-05	-4.06723e-05	-4.62894e-05	-6.39951e-05	-6.2185e-05	-6.1782e-05	-5.96627e-05	-5.87606e-05	-5.87922e-05	-5.82135e-05
FOXN3	1.63369e-05	2.92881e-06	1.20055e-05	1.58504e-05	1.37253e-05	2.67745e-05	-2.55265e-06	-2.3657e-07	9.90239e-06	2.663e-05	2.13885e-05	-8.23735e-07	3.73252e-05	1.41101e-06	1.16698e-05	1.2608e-05	1.42549e-05	2.12554e-06	1.84833e-05	1.29517e-05	3.21594e-06	2.74523e-05	1.28842e-07	4.24549e-06	1.2397e-06	1.73106e-05	2.06798e-05	-1.74943e-06	-3.75067e-06	9.06911e-06	3.6758e-06	1.61882e-06	-7.48896e-06	1.46566e-05	2.36731e-05	2.43131e-05	2.46364e-05	2.35164e-05	1.0885e-05	1.7432e-05	2.36624e-05	1.44663e-05	2.10002e-05	-7.62779e-06	-5.75682e-06	-9.50527e-06	-1.09188e-05	-1.14278e-05	-1.62477e-05
FOXO1	-1.68578e-05	-2.8133e-05	-1.42871e-05	-1.48846e-05	-1.89432e-05	-4.2432e-06	-2.86402e-05	-1.74082e-05	-3.02045e-06	9.29941e-07	3.40875e-06	-1.04689e-05	-7.32525e-06	-2.64984e-05	-2.42511e-05	-1.81921e-05	-1.0208e-05	-2.26962e-05	-1.56732e-05	-1.54551e-05	-1.66893e-05	-8.20325e-07	-2.27157e-05	-1.39348e-05	-2.21869e-05	-1.3815e-05	-1.67957e-05	-2.10146e-05	-2.92754e-05	-2.0399e-05	-1.35835e-05	-2.15625e-05	-2.42568e-05	-1.94101e-05	-2.38623e-05	-2.03595e-05	-1.47018e-05	-1.21027e-05	-2.90631e-05	-1.82344e-05	-1.46353e-05	-2.0315e-05	-1.59396e-05	-9.78997e-06	-9.65228e-06	-1.1488e-05	-8.42607e-06	-7.53124e-06	-1.02139e-05
FOXO3	-2.85674e-05	-6.05143e-05	-3.00047e-05	-3.30988e-05	-6.49809e-05	-2.56752e-05	-5.13011e-05	-4.24322e-05	-3.44593e-05	-3.77327e-05	-1.91328e-05	-3.04769e-05	-3.07566e-05	-5.56495e-05	-6.24857e-05	-3.09944e-05	-2.80484e-05	-3.88322e-05	-3.57645e-05	-2.13993e-05	-2.85101e-05	-2.55308e-05	-5.52456e-05	-5.54914e-05	-3.87823e-05	-5.41838e-05	-6.67565e-05	-4.50283e-05	-5.57184e-05	-6.06789e-05	-5.34633e-05	-6.04014e-05	-4.59825e-05	-3.78507e-05	-4.12603e-05	-4.05342e-05	-3.22309e-05	-3.53829e-05	-5.01412e-05	-2.92508e-05	-3.56437e-05	-4.5019e-05	-2.6596e-05	-1.07562e-05	-1.2719e-05	-1.96626e-05	-9.30577e-06	-8.28799e-06	-5.13073e-06
FOXO4	-3.17909e-07	3.48123e-06	5.49005e-06	1.27625e-05	-2.76338e-06	2.20619e-05	1.27686e-05	1.00646e-05	2.2048e-05	-4.10281e-06	3.28767e-05	1.69975e-05	1.16207e-05	1.19844e-05	-9.47891e-06	2.3455e-05	2.55753e-05	5.43507e-06	-7.40376e-07	1.45241e-05	1.52314e-05	2.65762e-05	5.76757e-06	3.50016e-06	1.87938e-06	7.20402e-06	4.0186e-06	9.15214e-06	5.78383e-06	-2.04952e-06	5.49575e-06	1.44512e-05	1.18542e-05	9.56649e-06	1.42788e-05	2.37434e-05	2.03951e-05	2.55371e-05	1.12743e-05	1.64841e-05	1.94966e-05	4.11371e-06	2.36265e-05	6.6952e-06	6.474e-06	4.23719e-06	6.3582e-06	6.06785e-06	7.43448e-06
FOXP1	-2.20478e-05	7.39317e-06	-2.91817e-06	-2.55225e-06	-4.89094e-06	1.00477e-05	8.50855e-06	-1.3134e-06	-4.70566e-06	-7.68505e-06	-1.48555e-05	8.23606e-06	-2.71248e-05	1.36733e-05	1.19194e-05	1.09807e-05	1.70661e-05	1.29076e-05	-1.6983e-05	-2.90673e-07	4.73121e-06	9.34813e-06	2.65902e-05	1.00548e-05	5.4781e-06	-1.10811e-05	6.80478e-06	-2.57167e-07	4.07988e-06	-4.89353e-06	1.28999e-05	1.82824e-05	4.05877e-06	1.89386e-05	1.03304e-05	2.08169e-05	1.40282e-05	6.69466e-06	2.24179e-05	1.99847e-05	8.22087e-06	1.18637e-05	5.19435e-06	8.21857e-07	5.43219e-07	1.30516e-05	5.03141e-07	6.88625e-07	3.78775e-06
FOXP3	-8.9883e-05	-9.96633e-05	-7.65839e-05	-7.55914e-05	-0.000108824	-4.79724e-05	-8.40254e-05	-7.52829e-05	-5.17758e-05	-7.70807e-05	-4.2032e-05	-5.1682e-05	-8.92563e-05	-8.41641e-05	-0.00010379	-5.63613e-05	-4.34414e-05	-7.35477e-05	-9.23562e-05	-6.33147e-05	-6.22353e-05	-4.35742e-05	-7.65147e-05	-8.17412e-05	-8.15461e-05	-9.44445e-05	-0.00010094	-7.81409e-05	-9.29481e-05	-0.00010323	-7.7324e-05	-7.97759e-05	-7.5944e-05	-6.55963e-05	-7.96255e-05	-6.47228e-05	-5.92905e-05	-5.90246e-05	-8.20044e-05	-5.85268e-05	-6.56633e-05	-8.22558e-05	-6.32616e-05	-4.73056e-05	-4.94198e-05	-4.88345e-05	-4.32589e-05	-4.18479e-05	-3.67567e-05
FOXQ1	4.55475e-05	4.56802e-05	5.9812e-05	5.93363e-05	3.32845e-05	3.23846e-05	4.66075e-05	2.989e-05	4.4559e-06	2.9065e-05	1.6913e-05	2.78358e-05	5.47871e-05	4.32061e-05	4.28802e-05	3.86406e-05	3.0466e-05	4.08496e-05	4.21875e-05	6.13937e-05	4.96921e-05	3.24299e-05	3.76906e-05	3.03786e-05	5.28374e-05	3.60916e-05	4.15149e-05	3.04486e-05	3.80204e-05	3.37862e-05	3.20357e-05	3.71225e-05	3.10894e-05	3.02646e-05	4.90778e-05	4.5323e-05	3.86071e-05	2.89908e-05	4.98564e-05	5.35449e-05	3.6659e-05	4.23145e-05	6.83081e-05	5.09283e-05	5.07859e-05	4.65636e-05	4.44461e-05	4.33917e-05	4.46534e-05
FUBP1	0.000107684	9.58765e-05	0.00011441	0.000113856	9.47979e-05	0.000125351	8.70263e-05	8.25496e-05	7.69231e-05	0.000107486	9.39484e-05	8.98408e-05	0.000123936	9.22934e-05	0.000106912	0.000109512	0.000112038	0.000106699	0.00010946	0.000116398	0.000102487	0.000121993	0.000100402	8.9235e-05	0.00010447	8.94702e-05	0.000106922	7.84314e-05	8.21724e-05	8.67227e-05	9.12041e-05	8.86522e-05	7.53973e-05	0.000120215	0.000129586	0.00013146	0.000129356	0.000114371	0.000121777	0.000131552	0.000123422	0.000119488	0.000127338	9.33313e-05	9.4053e-05	9.61403e-05	8.66025e-05	8.68785e-05	8.34369e-05
GATA2	-7.96724e-06	-2.43158e-05	1.36711e-05	6.27098e-06	-3.95821e-05	-1.40212e-05	-1.19054e-05	-1.01478e-05	-2.22245e-05	-1.83623e-05	-6.35452e-06	5.04828e-06	-1.27948e-05	-1.96996e-05	-3.51722e-05	-1.23912e-05	-9.55536e-06	-8.5507e-06	-1.62511e-05	1.73965e-05	1.31082e-05	-9.75712e-06	-1.85529e-05	-1.85102e-05	4.54975e-06	-2.81412e-05	-3.85761e-05	-1.44473e-05	-2.20885e-05	-3.32221e-05	-1.45507e-05	-2.14494e-05	-1.13722e-05	-2.93108e-05	-3.02522e-05	-2.90136e-05	-2.35224e-05	-2.88983e-05	-2.57465e-05	-4.03778e-06	-2.57189e-05	-2.28172e-05	1.09051e-05	4.63647e-05	4.29473e-05	3.70282e-05	4.69549e-05	4.84194e-05	5.35923e-05
GATA3	-1.80111e-05	-2.97668e-05	-2.61838e-06	-1.30067e-05	-3.19132e-05	-3.6064e-05	-2.93887e-05	-2.4996e-05	-4.06351e-05	-1.18938e-05	-3.729e-05	-1.93333e-05	-2.41355e-05	-3.30029e-05	-2.54649e-05	-4.01755e-05	-3.7612e-05	-2.39322e-05	-2.18638e-05	-9.24778e-06	-1.31258e-05	-3.42533e-05	-2.68192e-05	-2.06998e-05	-9.20443e-06	-2.96984e-05	-3.36065e-05	-2.80181e-05	-3.20184e-05	-2.86505e-05	-1.95135e-05	-3.29334e-05	-2.92993e-05	-4.3001e-05	-4.63786e-05	-5.15907e-05	-4.51428e-05	-5.14042e-05	-4.09017e-05	-2.81077e-05	-4.53083e-05	-3.09454e-05	-1.94246e-05	1.79461e-05	1.62075e-05	1.34737e-05	1.84096e-05	1.96466e-05	2.0687e-05
GATA4	5.51965e-05	6.84738e-05	7.54252e-05	7.88453e-05	5.40155e-05	6.93213e-05	7.39956e-05	6.12174e-05	5.09805e-05	4.64588e-05	6.3259e-05	6.79837e-05	6.66753e-05	7.28332e-05	5.65211e-05	7.35539e-05	7.29921e-05	6.70638e-05	5.48708e-05	8.0311e-05	7.75684e-05	7.29465e-05	6.99052e-05	6.12788e-05	7.14316e-05	5.83002e-05	6.53363e-05	5.95098e-05	6.35231e-05	5.31864e-05	6.44691e-05	7.36865e-05	6.37807e-05	6.12767e-05	7.22799e-05	7.93115e-05	7.168e-05	6.79341e-05	7.6895e-05	8.05415e-05	6.957e-05	6.58776e-05	9.14402e-05	7.33194e-05	7.27013e-05	7.30754e-05	6.93069e-05	6.90007e-05	7.06833e-05
GLI1	6.03074e-05	5.57223e-05	7.55856e-05	6.78941e-05	4.835e-05	5.68049e-05	6.17137e-05	7.20206e-05	6.72855e-05	5.43287e-05	7.43752e-05	8.53936e-05	4.97095e-05	5.68603e-05	4.05794e-05	5.64431e-05	6.35691e-05	6.64643e-05	5.65271e-05	7.23183e-05	7.99317e-05	6.10895e-05	6.14517e-05	6.63374e-05	7.3895e-05	4.95858e-05	4.22993e-05	6.51441e-05	5.88208e-05	4.93771e-05	6.88895e-05	6.07106e-05	7.01397e-05	4.68311e-05	3.65374e-05	3.92363e-05	4.61595e-05	4.71341e-05	4.67282e-05	5.6554e-05	4.79832e-05	5.25522e-05	6.37826e-05	0.00010622	0.000102919	0.00010288	0.000109575	0.000112054	0.000114134
GLI2	-8.79256e-05	-9.36168e-05	-8.30218e-05	-7.439e-05	-0.000105998	-7.90923e-05	-7.79401e-05	-9.04997e-05	-8.6951e-05	-0.000100505	-7.27715e-05	-8.8539e-05	-7.38506e-05	-8.29264e-05	-0.000103388	-6.97485e-05	-7.59533e-05	-9.30182e-05	-9.32482e-05	-6.78872e-05	-7.72394e-05	-7.53644e-05	-9.70886e-05	-0.000101929	-9.07178e-05	-8.62539e-05	-9.63188e-05	-8.64453e-05	-8.93889e-05	-9.85715e-05	-9.99422e-05	-8.73446e-05	-8.57089e-05	-9.15085e-05	-7.61572e-05	-7.14544e-05	-7.70482e-05	-7.48175e-05	-8.48318e-05	-7.42207e-05	-7.99682e-05	-9.53478e-05	-5.86553e-05	-8.20954e-05	-8.20309e-05	-9.14324e-05	-8.45012e-05	-8.63996e-05	-8.16966e-05
GLI3	5.38894e-06	-1.93765e-05	-4.57181e-07	-6.84503e-06	-2.32202e-05	6.41882e-06	-2.30211e-05	-2.18451e-05	-2.73725e-05	-1.29795e-06	-2.30131e-05	-1.55654e-05	-3.93969e-06	-2.17135e-05	-2.41639e-06	-1.42804e-06	-1.28891e-06	3.10849e-06	2.06765e-06	3.96234e-06	-7.4979e-06	-1.7541e-06	-1.07108e-05	-2.38374e-05	-2.5174e-06	-2.85334e-05	-2.24511e-05	-2.19971e-05	-2.2556e-05	-2.32838e-05	-2.27902e-05	-3.1008e-05	-2.48876e-05	1.52061e-05	1.09695e-05	6.73338e-06	1.12995e-05	-4.67956e-06	4.08918e-06	1.55973e-05	3.98597e-06	6.0079e-06	-2.60867e-07	-3.5122e-08	-7.41694e-07	7.88056e-07	-1.84838e-06	-1.26952e-06	5.53997e-07
GLIS2	9.18304e-05	8.72865e-05	8.64183e-05	8.36873e-05	9.66793e-05	9.01259e-05	7.61683e-05	8.28531e-05	8.29776e-05	9.53864e-05	8.38954e-05	8.17016e-05	9.38282e-05	7.99699e-05	9.31814e-05	7.99612e-05	8.28145e-05	8.74595e-05	9.49328e-05	7.94339e-05	7.95139e-05	8.7808e-05	8.57668e-05	8.82893e-05	8.55542e-05	8.64306e-05	9.39939e-05	7.92204e-05	8.13439e-05	8.93969e-05	8.7209e-05	8.0929e-05	7.71734e-05	9.19861e-05	9.0082e-05	8.74875e-05	9.0003e-05	8.72742e-05	8.87033e-05	8.5296e-05	9.11962e-05	9.42753e-05	7.93744e-05	7.49533e-05	7.55145e-05	7.85457e-05	7.39251e-05	7.47971e-05	7.00821e-05
GLIS3	-6.79355e-05	-6.35922e-05	-8.71562e-05	-8.85683e-05	-4.22388e-05	-7.24765e-05	-8.09133e-05	-7.65528e-05	-7.01163e-05	-3.9013e-05	-9.3444e-05	-9.06262e-05	-7.15691e-05	-7.19317e-05	-3.32854e-05	-8.27908e-05	-8.25713e-05	-7.23712e-05	-6.02193e-05	-9.7009e-05	-9.75029e-05	-7.91612e-05	-6.22471e-05	-5.88206e-05	-8.02613e-05	-5.58994e-05	-4.47415e-05	-7.18121e-05	-6.77596e-05	-4.59059e-05	-6.3371e-05	-7.08684e-05	-7.97373e-05	-5.44556e-05	-6.22469e-05	-6.964e-05	-6.84119e-05	-7.03084e-05	-6.63445e-05	-7.98872e-05	-6.83733e-05	-5.81417e-05	-0.000101221	-0.00010995	-0.000106663	-9.99194e-05	-0.000109281	-0.000110135	-0.000115401
GRHL1	-3.8508e-05	7.15613e-05	-1.72736e-05	6.13447e-06	6.32318e-05	-1.84321e-05	7.82768e-05	4.53054e-05	4.34709e-05	-2.47278e-05	1.1638e-05	2.23721e-05	-2.16524e-05	8.12623e-05	3.66598e-05	1.84181e-05	1.04969e-05	5.79493e-06	-2.33267e-05	-2.20851e-05	8.88431e-06	-4.78425e-06	5.82343e-05	6.13251e-05	6.39222e-06	6.34635e-05	7.52599e-05	5.49321e-05	7.49401e-05	6.3287e-05	5.95422e-05	0.000101764	6.74503e-05	-8.76506e-06	6.44388e-06	2.29675e-05	-7.35218e-06	2.28012e-05	3.51385e-05	-1.63537e-05	4.34244e-06	4.68264e-06	2.24369e-06	-4.24804e-05	-3.8849e-05	-2.77824e-05	-4.23652e-05	-4.63158e-05	-4.66009e-05
GSC	1.74643e-05	5.41594e-05	2.59714e-05	2.88032e-05	3.44957e-05	2.74994e-05	6.68915e-05	6.08508e-05	5.91978e-05	-6.1651e-07	4.56802e-05	6.54359e-05	-4.67144e-06	6.28089e-05	2.68621e-05	5.12483e-05	5.1528e-05	5.18434e-05	1.74432e-05	3.02869e-05	5.18799e-05	2.9922e-05	6.01681e-05	5.06577e-05	4.47619e-05	3.12889e-05	2.88891e-05	6.2095e-05	6.57009e-05	3.86097e-05	5.26118e-05	6.73718e-05	7.48719e-05	4.05126e-05	2.87462e-05	3.83132e-05	3.22605e-05	4.13436e-05	4.88129e-05	3.36061e-05	3.44316e-05	3.42305e-05	2.88853e-05	4.92076e-05	4.6714e-05	5.50225e-05	5.42744e-05	5.48421e-05	6.17994e-05
HES1	5.18473e-05	3.81728e-05	5.08798e-05	5.01314e-05	3.15701e-05	4.00919e-05	3.51689e-05	2.40964e-05	6.95428e-06	3.29835e-05	1.85797e-05	2.0993e-05	5.74329e-05	3.37955e-05	4.34121e-05	4.11943e-05	3.31407e-05	4.13001e-05	4.84126e-05	5.43238e-05	4.01552e-05	3.55582e-05	3.10673e-05	2.14137e-05	4.50126e-05	3.04219e-05	3.60698e-05	2.50428e-05	3.1382e-05	3.02641e-05	2.19631e-05	2.40434e-05	2.32204e-05	4.37e-05	5.85949e-05	5.24962e-05	4.91116e-05	3.73132e-05	5.19584e-05	5.58892e-05	4.5633e-05	4.70978e-05	5.92999e-05	3.56643e-05	3.59734e-05	3.22272e-05	2.96785e-05	2.87639e-05	2.9036e-05
HES2	-2.90311e-05	-2.41668e-05	-2.0022e-05	-2.08731e-05	-2.53989e-05	-2.02353e-05	-2.35584e-05	-2.45267e-05	-2.47306e-05	-1.79602e-05	-2.57876e-05	-2.0573e-05	-2.6946e-05	-2.21523e-05	-2.04272e-05	-2.34772e-05	-2.02364e-05	-2.26413e-05	-2.77815e-05	-2.03899e-05	-2.08765e-05	-1.88677e-05	-1.78802e-05	-1.88435e-05	-2.12915e-05	-2.40716e-05	-2.06077e-05	-2.47825e-05	-2.59562e-05	-2.463e-05	-1.79149e-05	-1.9565e-05	-2.50848e-05	-2.32498e-05	-2.5396e-05	-2.25784e-05	-2.29724e-05	-2.49529e-05	-2.29939e-05	-1.91728e-05	-2.45748e-05	-2.27051e-05	-1.96879e-05	-1.63288e-05	-1.63426e-05	-1.44248e-05	-1.63706e-05	-1.62316e-05	-1.58777e-05
HEY1	-5.14859e-05	-2.55099e-05	-7.08062e-05	-6.00236e-05	-3.9814e-05	-4.54354e-05	-1.60608e-05	-3.16579e-05	-2.671e-05	-7.88827e-05	-4.44675e-05	-4.2007e-05	-6.88269e-05	-1.77469e-05	-3.77562e-05	-1.76848e-05	-2.87275e-05	-3.13381e-05	-5.16095e-05	-5.78154e-05	-4.74661e-05	-5.07812e-05	-2.85046e-05	-4.63914e-05	-4.98106e-05	-4.26427e-05	-4.39879e-05	-2.19033e-05	-1.30254e-05	-3.46877e-05	-4.74186e-05	-2.35495e-05	-1.45337e-05	-1.78454e-05	-1.84094e-05	-1.49592e-05	-2.5945e-05	-1.91764e-05	-1.49442e-05	-3.79511e-05	-2.68031e-05	-3.62194e-05	-5.31881e-05	-7.76473e-05	-7.72071e-05	-7.22868e-05	-7.56942e-05	-7.7878e-05	-7.11101e-05
HEY2	-3.98466e-06	1.25019e-05	-1.49118e-05	-1.45946e-05	2.11851e-05	1.79148e-05	-4.82388e-06	-9.12144e-06	-5.74764e-06	1.82458e-05	-2.65777e-05	-1.42891e-05	-8.96792e-06	7.68427e-06	4.20952e-05	7.67401e-06	1.0337e-05	1.43963e-05	5.84998e-06	-1.84222e-05	-1.91425e-05	8.03402e-06	2.51527e-05	9.71084e-06	-3.47264e-06	6.60352e-07	2.73227e-05	-5.2551e-06	4.08052e-06	1.42041e-05	7.90272e-06	7.4105e-06	-9.05541e-06	4.34318e-05	3.43089e-05	3.47424e-05	3.01422e-05	1.89907e-05	3.40798e-05	1.99623e-05	2.4391e-05	3.05121e-05	-1.41942e-05	-4.32477e-05	-4.04461e-05	-2.5373e-05	-4.5086e-05	-4.56835e-05	-4.8921e-05
HIC1	-6.70581e-05	-3.25252e-05	-6.12766e-05	-5.8832e-05	-2.91385e-05	-6.16933e-05	-3.25013e-05	-3.3918e-05	-2.98006e-05	-4.65507e-05	-5.10173e-05	-3.9376e-05	-7.24716e-05	-3.00838e-05	-3.51347e-05	-5.45054e-05	-5.18395e-05	-4.94247e-05	-6.09567e-05	-6.77379e-05	-5.29369e-05	-5.79022e-05	-2.91633e-05	-2.35246e-05	-5.01938e-05	-3.21747e-05	-2.99012e-05	-3.09904e-05	-2.88178e-05	-2.74787e-05	-2.4818e-05	-2.02622e-05	-2.8352e-05	-5.52251e-05	-6.39191e-05	-5.97056e-05	-6.37963e-05	-5.33941e-05	-5.10457e-05	-6.6468e-05	-5.98313e-05	-5.27711e-05	-6.91326e-05	-5.68829e-05	-5.60765e-05	-4.92291e-05	-5.30672e-05	-5.34323e-05	-5.34827e-05
HIC2	1.92151e-05	-2.46372e-05	-1.15126e-05	-2.04208e-05	-1.23028e-05	-4.08388e-06	-3.25793e-05	-1.39243e-05	-7.69188e-06	7.6628e-06	-8.19376e-06	-1.58546e-05	4.43227e-07	-3.32792e-05	-8.90812e-06	-1.37226e-05	-1.44089e-05	-4.29489e-06	1.4298e-05	-1.32068e-05	-1.88177e-05	-1.37088e-05	-2.6627e-05	-2.41791e-05	-1.15444e-05	-2.05028e-05	-2.91304e-05	-1.51674e-05	-2.07636e-05	-1.34382e-05	-2.67818e-05	-4.32752e-05	-2.07039e-05	6.81485e-06	-4.96173e-06	-1.7544e-05	-3.59742e-06	-9.7036e-06	-1.75248e-05	-1.14339e-05	-4.62559e-06	-2.82584e-06	-2.88786e-05	-7.83257e-06	-8.53644e-06	-1.15829e-05	-5.11411e-06	-3.77232e-06	-4.95484e-06
HIF1A	5.99061e-05	5.14436e-05	6.49003e-05	5.92353e-05	5.92176e-05	5.38869e-05	3.69887e-05	3.59133e-05	2.23973e-05	7.18513e-05	2.64572e-05	3.42856e-05	6.88295e-05	4.18078e-05	7.05985e-05	3.90314e-05	3.99965e-05	5.14872e-05	6.26828e-05	5.64276e-05	4.52991e-05	5.05743e-05	5.12919e-05	5.06425e-05	5.7413e-05	5.02537e-05	6.48581e-05	3.34419e-05	3.80258e-05	5.28413e-05	5.01995e-05	4.01152e-05	2.77283e-05	5.41477e-05	5.97995e-05	5.37505e-05	5.45181e-05	4.18895e-05	5.68114e-05	6.05154e-05	5.23202e-05	6.31988e-05	5.81615e-05	4.73024e-05	4.8529e-05	5.04022e-05	4.23796e-05	4.26025e-05	3.76134e-05
HIVEP1	7.93466e-06	2.10753e-05	6.7611e-07	4.97437e-06	2.70725e-05	1.10654e-05	1.63621e-05	1.43127e-05	1.91704e-05	1.26464e-05	1.13752e-05	6.92014e-06	1.11643e-05	1.95528e-05	2.23533e-05	1.24332e-05	1.10428e-05	1.03976e-05	1.21975e-05	-1.57138e-06	2.48544e-06	1.04843e-05	1.74744e-05	1.84592e-05	5.55563e-06	2.24021e-05	2.69628e-05	1.62124e-05	2.03524e-05	2.42059e-05	1.67446e-05	2.18341e-05	1.58601e-05	1.70561e-05	1.83483e-05	1.88656e-05	1.50599e-05	1.95437e-05	1.84862e-05	6.54862e-06	1.70473e-05	1.58725e-05	2.42735e-06	-1.37e-05	-1.21649e-05	-9.26029e-06	-1.38512e-05	-1.45872e-05	-1.6917e-05
HIVEP2	1.3295e-05	3.39195e-05	8.09753e-06	1.34684e-05	3.3615e-05	4.30847e-05	3.12813e-05	2.96937e-05	4.33404e-05	2.04851e-05	3.2456e-05	3.1717e-05	1.02424e-05	3.77967e-05	3.59173e-05	4.25149e-05	4.67998e-05	3.58978e-05	1.9589e-05	1.14995e-05	1.97914e-05	4.04036e-05	4.42364e-05	3.34475e-05	1.89077e-05	2.49137e-05	3.70863e-05	3.10599e-05	3.44772e-05	2.98222e-05	3.35439e-05	4.13587e-05	3.37069e-05	5.45558e-05	4.57829e-05	5.43771e-05	4.96116e-05	5.07712e-05	4.85976e-05	3.7577e-05	4.72666e-05	4.0275e-05	1.78829e-05	-1.8768e-06	-9.63278e-07	9.43932e-06	-7.15724e-07	-7.89503e-07	-9.4743e-07
HLTF	-8.50876e-05	-0.000126758	-8.44506e-05	-9.20967e-05	-0.000136833	-7.30613e-05	-0.000110713	-9.43374e-05	-7.97968e-05	-9.20172e-05	-6.639e-05	-7.12648e-05	-0.000101463	-0.00011651	-0.000127113	-7.98305e-05	-7.12466e-05	-8.67131e-05	-9.53497e-05	-7.12873e-05	-7.60193e-05	-7.39287e-05	-0.000108279	-0.000112556	-9.10965e-05	-0.000123466	-0.000141281	-9.77002e-05	-0.000115831	-0.00012786	-0.000108821	-0.000121754	-9.71646e-05	-8.47719e-05	-0.000102499	-9.87191e-05	-8.423e-05	-8.99709e-05	-0.000109578	-7.80159e-05	-9.11129e-05	-0.000101565	-8.47074e-05	-4.14566e-05	-4.53386e-05	-5.05085e-05	-3.61157e-05	-3.38622e-05	-2.64904e-05
HMG20B	1.95988e-05	1.96116e-05	4.42615e-05	4.95034e-05	1.09758e-05	4.00341e-05	2.95857e-05	2.34976e-05	2.48627e-05	2.1388e-05	4.90424e-05	3.50545e-05	4.59504e-05	2.73981e-05	5.41948e-06	3.55952e-05	3.90715e-05	1.92114e-05	1.79763e-05	5.0875e-05	4.40019e-05	4.92522e-05	2.04806e-05	2.25839e-05	2.89355e-05	2.75392e-05	2.57411e-05	1.93655e-05	1.49061e-05	1.12915e-05	2.63332e-05	3.16327e-05	2.06776e-05	1.15347e-05	2.60518e-05	3.58824e-05	3.20295e-05	3.32602e-05	2.34088e-05	3.98547e-05	3.08799e-05	1.87349e-05	6.36981e-05	4.69097e-05	4.64149e-05	3.98756e-05	4.32369e-05	4.31013e-05	4.31949e-05
HNF1A	-1.48664e-05	2.86049e-06	4.91716e-06	5.58261e-06	-6.521e-06	1.52521e-05	2.53118e-06	-7.61388e-06	-1.18601e-05	3.94151e-07	-1.28113e-05	1.89374e-06	-9.53991e-06	7.72355e-06	1.11502e-05	1.032e-05	1.55657e-05	8.88688e-06	-1.08187e-05	8.12215e-06	5.26321e-06	1.50843e-05	1.87419e-05	4.55677e-06	5.36853e-06	-8.8488e-06	8.64459e-06	-7.47152e-06	-4.26617e-06	-7.54076e-06	7.47946e-06	1.0564e-05	-6.221e-06	1.62648e-05	1.50501e-05	2.37771e-05	1.76955e-05	7.78895e-06	2.05375e-05	2.48217e-05	1.1187e-05	1.24202e-05	1.64181e-05	1.83021e-06	2.0787e-06	1.03493e-05	-8.91962e-07	-9.83481e-07	4.3744e-07
HNF1B	-3.96595e-05	-6.66125e-05	-7.15759e-05	-6.26871e-05	-7.76422e-05	6.94386e-06	-5.66841e-05	-5.54927e-05	-2.20499e-05	-6.42981e-05	-1.59635e-05	-4.29415e-05	-5.04709e-05	-5.32522e-05	-6.01702e-05	5.86571e-06	6.53376e-06	-2.69627e-05	-4.32569e-05	-4.31549e-05	-4.96894e-05	-4.92646e-06	-4.89384e-05	-7.94262e-05	-6.41418e-05	-7.62109e-05	-7.53906e-05	-5.11678e-05	-5.64411e-05	-7.58511e-05	-7.7482e-05	-6.64334e-05	-4.99173e-05	2.19501e-05	1.16176e-05	2.15174e-05	2.236e-05	1.43741e-05	-8.77899e-06	2.61988e-07	9.81599e-06	-2.32626e-05	-3.6773e-05	-7.7097e-05	-7.744e-05	-7.38047e-05	-7.58497e-05	-7.62653e-05	-6.96213e-05
HNF4G	-6.10005e-05	-6.82103e-05	-5.91141e-05	-5.8485e-05	-8.77028e-05	-4.78364e-05	-5.75893e-05	-6.86618e-05	-7.29674e-05	-7.82301e-05	-6.9457e-05	-6.03897e-05	-7.1092e-05	-5.99397e-05	-6.59593e-05	-3.94921e-05	-4.30082e-05	-4.84703e-05	-6.63132e-05	-4.40367e-05	-5.16068e-05	-5.28869e-05	-5.76065e-05	-7.87901e-05	-5.63893e-05	-8.30869e-05	-8.17327e-05	-6.46531e-05	-6.44041e-05	-8.11608e-05	-7.58632e-05	-6.91892e-05	-6.19206e-05	-3.88416e-05	-3.91977e-05	-3.59832e-05	-3.87972e-05	-4.98109e-05	-4.16896e-05	-3.21586e-05	-4.73996e-05	-5.34224e-05	-4.25295e-05	-5.02031e-05	-5.15301e-05	-5.06901e-05	-5.13982e-05	-5.20164e-05	-4.4312e-05
HOXA1	5.77183e-06	-1.22657e-05	-1.11867e-05	-1.59626e-05	-1.83368e-06	6.29084e-07	-1.55961e-05	2.17946e-06	1.57115e-05	7.63126e-06	1.06998e-05	4.05825e-06	-7.87462e-06	-1.50827e-05	-7.88969e-06	-6.35767e-06	-1.55145e-06	-1.08344e-06	4.95993e-06	-1.41033e-05	-8.86502e-06	-2.39436e-06	-9.27582e-06	-2.99912e-06	-8.05475e-06	-6.95399e-06	-1.42778e-05	-7.9021e-08	-6.72869e-06	-2.89678e-06	-4.57467e-06	-1.52294e-05	-1.70327e-06	4.28487e-06	-1.10473e-05	-1.42124e-05	-4.12075e-06	-1.26205e-06	-1.43928e-05	-1.30041e-05	-2.70113e-06	-3.43331e-06	-2.52802e-05	-8.86406e-07	-1.64279e-06	-8.54174e-07	3.89569e-06	5.42149e-06	4.27514e-06
HOXA2	3.0018e-05	1.24957e-05	4.27057e-05	3.54532e-05	2.56665e-06	3.24114e-05	1.59688e-05	1.835e-05	9.34503e-06	2.34067e-05	2.17015e-05	3.19267e-05	2.52055e-05	1.34871e-05	1.33253e-05	2.6859e-05	3.07127e-05	3.19636e-05	2.52211e-05	4.55e-05	3.89464e-05	3.15883e-05	2.139e-05	1.50189e-05	3.62461e-05	4.3802e-06	4.86994e-06	1.41896e-05	1.01546e-05	3.86526e-06	1.81272e-05	9.99786e-06	1.5092e-05	2.62523e-05	2.31123e-05	2.36708e-05	2.85364e-05	1.75794e-05	2.39119e-05	4.1186e-05	2.39651e-05	2.64059e-05	4.16401e-05	5.96439e-05	5.7366e-05	5.65447e-05	5.87538e-05	6.021e-05	6.29206e-05
HOXA3	-5.78829e-05	-7.45223e-05	-7.29834e-05	-6.93646e-05	-4.46593e-05	-3.37047e-05	-8.58781e-05	-6.74595e-05	-3.30648e-05	-1.58298e-05	-3.3149e-05	-6.77608e-05	-3.64866e-05	-7.58009e-05	-5.13339e-05	-6.25231e-05	-5.16667e-05	-7.38025e-05	-5.04406e-05	-7.68356e-05	-8.12567e-05	-3.26231e-05	-6.89197e-05	-5.40529e-05	-8.25822e-05	-4.28548e-05	-4.05803e-05	-6.92977e-05	-7.90805e-05	-5.09011e-05	-5.67843e-05	-6.84151e-05	-8.0106e-05	-4.84068e-05	-5.43779e-05	-5.17188e-05	-4.45532e-05	-3.91637e-05	-7.15681e-05	-6.48861e-05	-4.44735e-05	-5.62304e-05	-7.39367e-05	-9.22187e-05	-8.89709e-05	-8.94102e-05	-9.0964e-05	-9.08231e-05	-9.94604e-05
HOXA9	9.31731e-06	-7.61351e-06	2.5723e-05	2.69221e-05	-9.25364e-06	5.31512e-07	-3.38578e-06	-9.18812e-06	-1.90481e-05	7.3224e-06	6.08627e-06	-7.15854e-06	3.5818e-05	-7.6087e-06	-1.22195e-05	-5.02499e-06	-7.95636e-06	-1.28554e-05	4.98811e-06	2.71898e-05	1.17801e-05	7.18014e-06	-1.7762e-05	-9.18407e-06	5.51562e-06	6.7781e-06	7.98e-07	-1.19209e-05	-1.48414e-05	-8.28051e-06	-7.55925e-06	-8.93805e-06	-1.55133e-05	-2.57571e-05	-4.05878e-06	-5.70568e-06	-6.62692e-06	-8.76856e-06	-1.23373e-05	4.97929e-06	-6.2267e-06	-9.79654e-06	3.46858e-05	2.14745e-05	2.16631e-05	9.13112e-06	1.59718e-05	1.52686e-05	1.35326e-05
HOXB13	3.97184e-06	1.72145e-05	1.2202e-05	1.61735e-05	1.57429e-05	2.74974e-05	1.75865e-05	1.45352e-05	2.12598e-05	1.46305e-05	2.20387e-05	1.93236e-05	1.26578e-05	2.13178e-05	1.67294e-05	2.36377e-05	2.8039e-05	1.6613e-05	7.82394e-06	1.44337e-05	1.61211e-05	2.95402e-05	2.42253e-05	2.01843e-05	1.21942e-05	1.61306e-05	2.40626e-05	1.38686e-05	1.43648e-05	1.35627e-05	2.14193e-05	2.58708e-05	1.48913e-05	2.3441e-05	2.33178e-05	3.11417e-05	2.71976e-05	2.75037e-05	2.4784e-05	2.46526e-05	2.54512e-05	1.99857e-05	2.21423e-05	6.87626e-06	7.46675e-06	1.15946e-05	6.04452e-06	5.94755e-06	5.26792e-06
HOXB6	-6.65601e-06	-9.68117e-06	8.07153e-06	-4.69079e-07	-1.61659e-05	-1.50194e-06	-1.19001e-05	-1.1921e-05	-2.36699e-05	2.45303e-06	-2.47711e-05	-1.89309e-06	-1.54965e-05	-1.04531e-05	2.02128e-06	-8.24982e-06	-3.11298e-06	4.59325e-06	-7.18671e-06	5.96918e-06	2.10855e-06	-3.95531e-06	4.11445e-06	-3.99322e-06	7.1813e-06	-2.10535e-05	-1.19074e-05	-1.3873e-05	-1.44314e-05	-1.54096e-05	-1.78557e-06	-1.12313e-05	-1.40528e-05	1.63886e-06	-6.5509e-06	-6.43661e-06	-3.57557e-06	-1.65031e-05	-6.10413e-07	9.55148e-06	-8.78652e-06	2.12912e-06	9.70962e-07	2.04656e-05	1.91649e-05	2.43951e-05	1.99326e-05	2.11118e-05	2.30238e-05
HOXB7	-5.76154e-05	-5.32994e-05	-5.17272e-05	-4.83963e-05	-5.31909e-05	-5.37785e-05	-4.55387e-05	-4.42854e-05	-3.64919e-05	-5.12255e-05	-3.44551e-05	-4.29162e-05	-5.11298e-05	-4.78656e-05	-6.20327e-05	-5.11172e-05	-4.96469e-05	-5.89344e-05	-5.82855e-05	-4.98797e-05	-4.67267e-05	-4.78526e-05	-5.43049e-05	-4.62878e-05	-5.47122e-05	-4.25669e-05	-5.17454e-05	-4.40119e-05	-4.90259e-05	-4.95339e-05	-4.5917e-05	-4.33032e-05	-4.32746e-05	-6.56124e-05	-6.43397e-05	-6.04018e-05	-6.04726e-05	-5.17896e-05	-6.38474e-05	-6.05694e-05	-5.81762e-05	-6.32865e-05	-4.90093e-05	-4.25961e-05	-4.27227e-05	-4.67443e-05	-4.07639e-05	-4.10291e-05	-4.0186e-05
HOXB9	-2.19228e-06	8.52688e-06	1.4866e-05	1.84756e-05	-4.22515e-06	2.3378e-05	1.53321e-05	5.86698e-06	5.15647e-06	-1.52628e-06	1.30464e-05	1.58305e-05	6.13773e-06	1.61482e-05	3.51732e-06	2.40309e-05	2.66974e-05	1.41303e-05	-1.77948e-06	2.26374e-05	2.01567e-05	2.58058e-05	1.77841e-05	6.92827e-06	1.24604e-05	1.07824e-06	8.15879e-06	5.3889e-06	5.90089e-06	-3.37888e-06	1.02198e-05	1.75685e-05	8.47747e-06	1.69017e-05	2.07883e-05	3.02492e-05	2.45602e-05	2.02898e-05	2.31686e-05	3.00702e-05	2.00445e-05	1.33053e-05	3.20466e-05	1.66534e-05	1.61867e-05	1.85376e-05	1.43897e-05	1.41699e-05	1.6842e-05
HOXC10	-9.14828e-05	-8.2602e-05	-9.53939e-05	-9.32516e-05	-7.10562e-05	-9.37195e-05	-8.33305e-05	-7.86229e-05	-6.79765e-05	-7.05948e-05	-7.98057e-05	-8.53881e-05	-8.90357e-05	-8.18168e-05	-7.84002e-05	-9.45348e-05	-9.29659e-05	-9.50026e-05	-8.82437e-05	-0.000100149	-9.46305e-05	-9.04641e-05	-8.41652e-05	-7.19876e-05	-9.35948e-05	-6.76878e-05	-7.31019e-05	-7.60841e-05	-7.91908e-05	-6.89218e-05	-7.42193e-05	-7.56858e-05	-7.87287e-05	-9.60699e-05	-0.000100085	-0.000100393	-9.93689e-05	-8.94659e-05	-9.9629e-05	-0.000105191	-9.56742e-05	-9.39838e-05	-0.000103106	-9.49563e-05	-9.35965e-05	-9.4223e-05	-9.1913e-05	-9.248e-05	-9.43067e-05
HOXC13	1.55279e-05	-5.93189e-06	3.09381e-05	2.4558e-05	1.44259e-06	1.82366e-05	-6.3238e-06	7.58437e-06	1.12767e-05	3.34838e-05	2.75811e-05	1.98966e-05	2.78901e-05	-6.8576e-06	-3.65977e-06	-5.38927e-07	9.43582e-06	2.83315e-06	1.39473e-05	2.57635e-05	2.02675e-05	2.42635e-05	-1.08587e-06	1.26628e-05	1.48366e-05	9.33503e-06	4.26842e-06	-5.09936e-08	-1.08449e-05	3.08336e-08	1.43394e-05	-1.59462e-06	-3.87951e-06	-7.55182e-06	-9.56828e-06	-8.37331e-06	9.45966e-07	-5.2605e-07	-1.2757e-05	8.65917e-06	1.39338e-06	1.99875e-06	2.21149e-05	4.54637e-05	4.43948e-05	3.91289e-05	4.57139e-05	4.75621e-05	4.44087e-05
HOXC6	-2.09896e-05	-1.44912e-05	-3.90255e-06	-1.50234e-06	-7.35089e-06	-2.20899e-05	-1.57529e-05	-1.88666e-05	-2.18784e-05	-6.47535e-07	-1.36514e-05	-2.12519e-05	3.62411e-06	-1.51909e-05	-1.47176e-05	-2.91213e-05	-2.77442e-05	-3.15012e-05	-1.85131e-05	-9.8769e-06	-1.48072e-05	-1.38917e-05	-2.07321e-05	-6.86519e-06	-1.63764e-05	2.23747e-06	2.20144e-06	-2.04748e-05	-2.17124e-05	-8.30079e-06	-6.85923e-06	-8.20602e-06	-2.40724e-05	-4.28541e-05	-2.97635e-05	-2.86833e-05	-3.13019e-05	-2.69309e-05	-3.0582e-05	-2.55934e-05	-2.81154e-05	-2.62136e-05	-3.07269e-06	-1.15245e-05	-1.01008e-05	-1.56088e-05	-1.44268e-05	-1.51303e-05	-1.9305e-05
HOXC8	-6.53873e-06	-6.38848e-06	7.00502e-06	7.09699e-06	-5.70223e-06	1.87642e-05	-5.90416e-06	-2.76762e-06	5.41617e-06	1.18644e-05	1.2297e-05	8.45751e-06	4.29024e-06	-2.28989e-06	-2.20746e-06	6.22966e-06	1.49887e-05	1.22674e-06	-4.08706e-06	8.32095e-06	6.0446e-06	2.18863e-05	5.26103e-06	4.59417e-06	4.94779e-07	-2.21454e-06	3.80818e-06	-6.10727e-06	-1.08747e-05	-7.50054e-06	6.71124e-06	2.91333e-06	-7.2265e-06	5.98719e-06	3.00268e-06	1.07462e-05	1.1773e-05	8.94181e-06	2.13569e-06	1.33741e-05	8.6846e-06	3.96736e-06	1.2888e-05	9.90756e-06	9.88443e-06	1.21607e-05	9.36227e-06	1.00998e-05	8.95396e-06
HOXC9	-5.02106e-05	-8.68076e-05	-7.53908e-05	-8.26441e-05	-5.92343e-05	-3.95128e-05	-0.000103783	-7.93621e-05	-5.47182e-05	-1.65058e-05	-6.18633e-05	-7.66174e-05	-5.37946e-05	-9.37098e-05	-4.78707e-05	-7.11087e-05	-6.02668e-05	-6.55302e-05	-4.61739e-05	-8.06765e-05	-8.85458e-05	-4.8011e-05	-7.32599e-05	-6.83091e-05	-7.94048e-05	-6.93377e-05	-6.37862e-05	-8.11498e-05	-9.06594e-05	-6.46187e-05	-7.11942e-05	-9.47842e-05	-9.31381e-05	-3.56337e-05	-5.50194e-05	-6.05017e-05	-4.58619e-05	-5.40304e-05	-7.17689e-05	-6.10363e-05	-5.03759e-05	-5.08111e-05	-9.09861e-05	-8.42948e-05	-8.25307e-05	-7.86614e-05	-8.16914e-05	-8.02868e-05	-8.64407e-05
HOXD10	-5.2238e-05	-4.63429e-05	-5.19352e-05	-4.60407e-05	-3.76083e-05	-6.62642e-05	-4.52309e-05	-4.93629e-05	-4.83795e-05	-4.44271e-05	-4.68386e-05	-6.12767e-05	-3.43196e-05	-4.7059e-05	-5.06791e-05	-6.28553e-05	-6.81306e-05	-6.93743e-05	-5.13359e-05	-5.53661e-05	-5.72488e-05	-6.00677e-05	-6.12952e-05	-4.60467e-05	-5.83808e-05	-2.72689e-05	-3.56146e-05	-4.68674e-05	-4.66548e-05	-3.59764e-05	-4.81439e-05	-4.35896e-05	-4.99677e-05	-7.8102e-05	-6.37282e-05	-6.65191e-05	-7.005e-05	-5.91931e-05	-6.74939e-05	-7.19501e-05	-6.43899e-05	-6.56e-05	-5.0841e-05	-6.29713e-05	-6.10656e-05	-6.92675e-05	-6.42441e-05	-6.59259e-05	-6.88732e-05
HOXD13	4.96643e-05	4.90541e-05	4.30837e-05	4.74515e-05	7.16514e-05	5.25054e-05	3.69016e-05	4.50328e-05	5.83519e-05	7.11604e-05	6.2242e-05	3.7357e-05	7.37319e-05	4.27367e-05	5.47596e-05	3.65346e-05	3.99989e-05	3.25851e-05	5.63249e-05	3.39179e-05	3.28185e-05	5.62356e-05	3.97493e-05	5.64745e-05	3.47625e-05	7.03053e-05	7.37169e-05	4.20106e-05	4.14056e-05	6.30435e-05	5.36988e-05	4.99041e-05	3.58028e-05	3.90618e-05	4.63015e-05	4.56435e-05	4.62607e-05	5.41417e-05	3.80547e-05	3.32779e-05	5.14604e-05	4.70961e-05	4.08834e-05	1.77037e-05	2.0528e-05	1.83094e-05	1.59862e-05	1.57301e-05	6.42793e-06
HSF1	1.61938e-05	1.37503e-05	1.78784e-05	1.44699e-05	1.34466e-05	7.33077e-07	1.01337e-05	7.13738e-06	-5.53855e-06	1.2671e-05	-5.87958e-06	3.24559e-06	1.425e-05	9.04734e-06	1.74737e-05	1.97006e-06	-1.40587e-06	1.06478e-05	1.51572e-05	1.38916e-05	1.03538e-05	-7.036e-07	9.30446e-06	9.71737e-06	1.67768e-05	1.05253e-05	1.22679e-05	7.39561e-06	1.06858e-05	1.32895e-05	9.24377e-06	6.44786e-06	6.35724e-06	4.24375e-06	8.13456e-06	2.56712e-06	2.45669e-06	-1.75601e-06	9.60567e-06	8.62276e-06	2.87352e-06	1.12807e-05	1.16047e-05	1.53985e-05	1.54038e-05	1.44013e-05	1.37573e-05	1.36206e-05	1.31781e-05
HSF2	-3.82748e-06	-8.92171e-07	1.65758e-05	1.70994e-05	-1.89728e-05	1.0238e-05	4.06981e-06	-1.34389e-05	-2.99558e-05	-1.03031e-05	-1.84122e-05	-5.31945e-06	4.17933e-06	3.68875e-06	1.95432e-06	1.20717e-05	9.66957e-06	7.32954e-06	-6.00626e-06	2.50102e-05	1.26876e-05	9.46409e-06	6.31275e-06	-1.09129e-05	1.0885e-05	-1.44277e-05	-3.32217e-06	-1.24115e-05	-7.99853e-06	-1.69018e-05	-7.16184e-06	-1.22097e-06	-1.10263e-05	8.06607e-06	1.93569e-05	2.34094e-05	1.62253e-05	2.09859e-06	1.99938e-05	3.10112e-05	8.7111e-06	8.53417e-06	3.44427e-05	1.37564e-05	1.32976e-05	1.3868e-05	8.0064e-06	7.21319e-06	1.10368e-05
HSF4	5.38543e-05	5.86219e-05	4.22968e-05	4.5201e-05	5.94557e-05	3.90437e-05	5.29404e-05	4.48655e-05	3.60208e-05	3.83306e-05	3.33071e-05	3.2865e-05	5.42906e-05	5.30188e-05	5.80409e-05	4.65138e-05	3.7816e-05	4.78414e-05	5.45604e-05	4.10149e-05	3.93791e-05	3.52849e-05	4.64772e-05	4.30937e-05	4.64034e-05	5.27955e-05	5.67717e-05	4.75762e-05	5.64835e-05	5.65736e-05	4.11629e-05	4.8161e-05	4.75713e-05	5.08696e-05	6.05888e-05	5.48613e-05	4.9637e-05	4.91012e-05	5.88183e-05	4.54807e-05	5.14116e-05	5.33465e-05	4.4867e-05	2.23183e-05	2.35353e-05	2.32648e-05	1.94886e-05	1.82983e-05	1.68486e-05
ID4	-5.86558e-05	-3.05457e-05	-7.98118e-05	-7.5021e-05	-1.91869e-05	-5.82665e-05	-4.12633e-05	-4.54508e-05	-3.84252e-05	-4.49164e-05	-6.94697e-05	-6.30548e-05	-6.93788e-05	-3.41025e-05	-1.63506e-05	-5.16528e-05	-5.56192e-05	-4.72465e-05	-5.02058e-05	-8.49606e-05	-7.49824e-05	-6.43519e-05	-3.1721e-05	-3.49954e-05	-6.15354e-05	-3.39887e-05	-2.35852e-05	-3.76334e-05	-2.83609e-05	-2.1178e-05	-3.9387e-05	-3.22329e-05	-3.89098e-05	-3.02844e-05	-3.7826e-05	-4.04813e-05	-4.64895e-05	-4.12527e-05	-3.44102e-05	-6.22228e-05	-4.46866e-05	-3.87548e-05	-8.5092e-05	-0.000102123	-9.9136e-05	-8.90576e-05	-0.000100095	-0.000101697	-0.000103691
IRF1	-7.57661e-05	-4.9311e-05	-7.54874e-05	-6.50304e-05	-4.74302e-05	-5.9344e-05	-4.98831e-05	-6.4112e-05	-5.85171e-05	-6.15104e-05	-6.78824e-05	-7.35988e-05	-6.13392e-05	-4.51541e-05	-4.43854e-05	-5.46131e-05	-5.83937e-05	-6.71461e-05	-6.96949e-05	-7.2408e-05	-7.26954e-05	-5.80234e-05	-5.08627e-05	-5.45554e-05	-7.18974e-05	-4.48819e-05	-3.63e-05	-5.77523e-05	-5.15128e-05	-4.71896e-05	-5.56721e-05	-4.19446e-05	-5.89314e-05	-5.5443e-05	-4.60516e-05	-4.12777e-05	-5.23444e-05	-4.78995e-05	-4.73585e-05	-5.93973e-05	-5.28711e-05	-5.7841e-05	-5.9954e-05	-9.84999e-05	-9.55466e-05	-9.29119e-05	-0.00010087	-0.000103319	-0.000104275
IRF2	4.52445e-05	4.78441e-05	3.80676e-05	4.39964e-05	5.11482e-05	2.38594e-05	4.63523e-05	3.83032e-05	3.11125e-05	2.97298e-05	3.69322e-05	2.41572e-05	5.83616e-05	4.33983e-05	3.80511e-05	3.24109e-05	2.22367e-05	2.7463e-05	4.45429e-05	3.63655e-05	3.3409e-05	2.58285e-05	2.7075e-05	3.42791e-05	3.47892e-05	5.43666e-05	4.9575e-05	4.0127e-05	4.62611e-05	4.94648e-05	3.21949e-05	4.10055e-05	3.94323e-05	2.11762e-05	4.00078e-05	3.44185e-05	2.87949e-05	3.54663e-05	3.56554e-05	2.55135e-05	3.41537e-05	3.20941e-05	4.29883e-05	1.84613e-05	1.99172e-05	1.25131e-05	1.50779e-05	1.34378e-05	1.07475e-05
IRF3	2.16937e-06	3.72628e-05	5.66482e-06	1.02225e-05	2.65702e-05	-6.79987e-06	4.76965e-05	4.19479e-05	3.87406e-05	-1.37411e-05	2.51399e-05	3.61155e-05	-1.17318e-05	4.19923e-05	8.82931e-06	1.85219e-05	1.4291e-05	1.9641e-05	2.18898e-06	4.931e-06	2.52429e-05	-1.76435e-06	3.03068e-05	3.31629e-05	2.06538e-05	2.71188e-05	1.79534e-05	4.43749e-05	4.85544e-05	3.08385e-05	3.28575e-05	4.74513e-05	5.42638e-05	1.21484e-06	-2.04532e-06	1.94098e-06	-4.29525e-06	1.15406e-05	1.4892e-05	-4.85667e-06	2.73587e-06	4.8118e-06	3.22729e-06	2.08609e-05	1.95676e-05	2.18853e-05	2.53698e-05	2.50709e-05	2.91835e-05
IRF4	-1.98461e-05	1.26757e-05	2.95014e-05	3.0715e-05	-1.09539e-05	1.05623e-05	2.71805e-05	1.2363e-05	-5.30289e-07	-8.15418e-06	9.29057e-06	3.08562e-05	-8.00865e-06	2.50691e-05	-4.56983e-06	1.55062e-05	2.28471e-05	1.17697e-05	-1.92983e-05	3.3593e-05	3.65489e-05	2.1615e-05	2.7755e-05	2.07597e-05	2.42854e-05	1.24718e-06	8.65226e-06	9.25036e-06	8.52248e-06	-6.647e-06	2.70298e-05	3.48732e-05	1.69041e-05	-8.97792e-06	-4.82149e-06	1.11092e-05	2.56537e-06	2.06297e-07	1.25669e-05	2.49435e-05	-6.41226e-07	9.41562e-07	4.37313e-05	5.19098e-05	4.98851e-05	5.32568e-05	5.00419e-05	5.04535e-05	5.5392e-05
IRF5	-2.89075e-05	-1.51371e-05	-6.61073e-06	-2.21921e-06	-1.70465e-05	-1.67222e-05	-1.06486e-05	-1.79366e-05	-1.94114e-05	-1.32516e-05	-1.06313e-05	-1.49242e-05	-6.99764e-06	-1.05294e-05	-2.09084e-05	-1.92259e-05	-1.68899e-05	-2.69584e-05	-2.69101e-05	-6.87251e-06	-9.62815e-06	-8.24052e-06	-1.54196e-05	-9.32213e-06	-1.61017e-05	-5.69889e-06	-4.19524e-06	-1.90021e-05	-2.01544e-05	-1.62981e-05	-7.64592e-06	-3.50593e-06	-1.92715e-05	-3.61589e-05	-2.49821e-05	-1.8494e-05	-2.37453e-05	-2.01736e-05	-2.29207e-05	-1.68304e-05	-2.28657e-05	-2.5314e-05	2.70249e-06	-8.54033e-06	-7.83079e-06	-1.09809e-05	-1.11001e-05	-1.18008e-05	-1.30181e-05
IRF7	2.50491e-05	3.30057e-05	4.62858e-05	4.98823e-05	8.91182e-07	2.11088e-05	5.73742e-05	4.233e-05	2.67866e-05	-1.66506e-05	4.44969e-05	5.18765e-05	2.14227e-05	4.45119e-05	-5.04502e-06	4.72309e-05	4.02839e-05	3.58447e-05	1.50242e-05	5.99914e-05	6.28358e-05	2.77798e-05	2.8088e-05	1.9401e-05	4.54249e-05	1.74743e-05	2.82588e-06	4.19407e-05	4.19058e-05	9.81683e-06	2.41802e-05	4.07648e-05	5.34855e-05	1.11161e-05	2.27082e-05	2.94551e-05	2.30312e-05	2.66349e-05	3.21009e-05	3.93251e-05	2.32278e-05	1.5365e-05	6.42396e-05	7.37905e-05	7.00842e-05	6.26348e-05	7.32498e-05	7.30343e-05	8.25872e-05
IRF8	1.12714e-05	1.14337e-05	1.54923e-05	1.27369e-05	1.58341e-07	1.00265e-05	1.44782e-05	9.24789e-06	-8.52651e-07	-1.05532e-06	-7.61962e-07	1.31231e-05	1.07491e-06	1.25396e-05	9.96438e-06	1.59742e-05	1.41217e-05	1.98557e-05	8.60108e-06	1.89162e-05	1.78541e-05	7.2274e-06	1.55341e-05	5.28882e-06	1.88778e-05	-2.21699e-06	2.9031e-07	9.81752e-06	1.21988e-05	2.20533e-06	6.79992e-06	8.30165e-06	1.27223e-05	1.76697e-05	1.59866e-05	1.5768e-05	1.47065e-05	7.97461e-06	2.0032e-05	2.18211e-05	1.1673e-05	1.50193e-05	1.71589e-05	2.30105e-05	2.17355e-05	2.38403e-05	2.24858e-05	2.27123e-05	2.6356e-05
IRF9	-2.27535e-05	-5.63137e-06	-6.93978e-06	-3.51841e-06	-2.47793e-05	-1.56508e-05	1.74273e-05	1.80207e-05	2.37551e-05	-4.06299e-05	2.73596e-05	2.91175e-05	-3.26822e-05	7.85198e-06	-4.31014e-05	4.56013e-06	6.9459e-06	-5.00212e-06	-2.80701e-05	1.04143e-06	1.79876e-05	-5.99364e-06	-3.217e-06	-1.28773e-07	-1.63904e-06	-1.03156e-05	-2.95092e-05	1.63507e-05	9.32689e-06	-1.63584e-05	3.10748e-06	1.40153e-05	2.77327e-05	-2.73326e-05	-3.3607e-05	-2.24441e-05	-2.32575e-05	-7.97718e-06	-2.00584e-05	-1.7888e-05	-1.93035e-05	-2.8127e-05	-1.42323e-06	3.18078e-05	2.82845e-05	2.54662e-05	3.77596e-05	3.8665e-05	4.61859e-05
IRX1	5.07736e-05	6.27932e-05	6.85438e-05	7.66711e-05	6.57032e-05	6.53667e-05	6.53224e-05	6.13397e-05	6.64633e-05	6.03158e-05	8.35866e-05	6.31845e-05	8.28258e-05	6.58258e-05	4.79944e-05	6.00526e-05	6.2777e-05	4.60622e-05	5.38926e-05	6.76312e-05	6.64393e-05	7.59194e-05	5.54075e-05	6.65204e-05	5.59269e-05	7.70746e-05	7.73669e-05	5.73351e-05	5.63421e-05	6.16298e-05	6.77339e-05	7.46249e-05	5.74266e-05	3.85566e-05	5.51422e-05	6.32203e-05	5.7466e-05	6.63412e-05	5.35362e-05	5.68251e-05	6.13948e-05	5.12161e-05	8.25337e-05	5.68612e-05	5.79874e-05	5.26916e-05	5.34062e-05	5.28725e-05	4.84196e-05
IRX5	-6.5097e-06	-1.89423e-05	-7.58808e-07	-2.11337e-06	-3.06387e-05	-2.38038e-05	-7.62936e-06	-1.09496e-05	-2.10324e-05	-2.88202e-05	-9.07464e-06	-8.42859e-06	-9.03777e-06	-1.61635e-05	-3.35156e-05	-1.32835e-05	-1.85796e-05	-1.57096e-05	-1.44137e-05	4.39147e-06	8.56903e-07	-2.11357e-05	-2.58718e-05	-2.45166e-05	-5.8566e-06	-1.96906e-05	-3.3531e-05	-1.1265e-05	-1.40458e-05	-2.46556e-05	-2.29802e-05	-2.0986e-05	-8.51648e-06	-3.16532e-05	-2.43319e-05	-2.68277e-05	-2.56145e-05	-2.48353e-05	-2.43422e-05	-1.53375e-05	-2.48118e-05	-2.6084e-05	1.35443e-06	1.57537e-05	1.37876e-05	5.11491e-06	1.55582e-05	1.55184e-05	1.9774e-05
JDP2	-8.93559e-05	-0.000112929	-6.78799e-05	-7.79922e-05	-0.00010955	-0.000115597	-0.000118016	-0.000124033	-0.000150937	-6.84596e-05	-0.000140135	-0.000124984	-7.47601e-05	-0.000119687	-8.78774e-05	-0.000128637	-0.00013121	-0.000114019	-9.32292e-05	-7.54639e-05	-9.89887e-05	-0.000114155	-0.00011512	-0.000107381	-8.81542e-05	-0.000100437	-9.86979e-05	-0.000123905	-0.000125684	-0.000105337	-0.000106786	-0.000123716	-0.000133722	-0.000130267	-0.000115984	-0.000127568	-0.000124038	-0.000139661	-0.000121164	-9.88286e-05	-0.000127455	-0.000108443	-7.9696e-05	-6.74457e-05	-6.68047e-05	-7.59557e-05	-7.33307e-05	-7.39659e-05	-7.55348e-05
JUN	6.72711e-06	1.40766e-05	1.08164e-05	1.01989e-05	2.23791e-05	1.59744e-05	7.43452e-06	1.12479e-05	1.55608e-05	2.61511e-05	1.15345e-05	1.18467e-05	1.25234e-05	1.20758e-05	2.15068e-05	6.57536e-06	1.19234e-05	1.02586e-05	1.1533e-05	4.9694e-06	6.85824e-06	1.71791e-05	1.83113e-05	2.24152e-05	9.95524e-06	1.82289e-05	2.55083e-05	9.59502e-06	9.44621e-06	1.86605e-05	2.19304e-05	1.76363e-05	7.50075e-06	1.32854e-05	9.71308e-06	1.16826e-05	1.21134e-05	1.24212e-05	1.13128e-05	9.72561e-06	1.2653e-05	1.55657e-05	6.37905e-06	4.95599e-06	5.91218e-06	9.82704e-06	4.99176e-06	5.37038e-06	1.92149e-06
KLF12	7.99147e-05	0.000135682	4.83946e-05	5.30343e-05	0.000117788	5.46421e-05	0.000137442	0.000123979	0.000111555	2.7782e-05	6.71318e-05	0.000102057	2.5243e-05	0.000133465	0.000108041	0.000103593	8.77527e-05	0.000118048	8.18971e-05	4.83062e-05	8.28784e-05	4.39764e-05	0.000124815	0.000104918	9.50507e-05	8.97073e-05	9.12872e-05	0.000133791	0.000154875	0.000119434	0.00010121	0.000128341	0.000150538	0.000115958	0.000100088	9.64917e-05	8.4372e-05	9.69145e-05	0.000126035	7.01626e-05	9.12351e-05	0.000101599	4.02835e-05	4.94033e-05	4.8154e-05	6.44673e-05	5.62677e-05	5.53721e-05	6.31573e-05
KLF13	5.11492e-05	2.34374e-05	2.44798e-05	1.30025e-05	3.69389e-05	3.72773e-05	1.16033e-05	3.50596e-05	4.33993e-05	4.93461e-05	3.22193e-05	3.65705e-05	2.2929e-05	1.40569e-05	3.87186e-05	2.59504e-05	3.1417e-05	4.43229e-05	5.03956e-05	1.73323e-05	2.23132e-05	2.75117e-05	2.96102e-05	3.10562e-05	3.24526e-05	1.92738e-05	1.76549e-05	3.18231e-05	2.73309e-05	3.29831e-05	2.85902e-05	9.80994e-06	2.90838e-05	5.48035e-05	3.05775e-05	2.16618e-05	3.62588e-05	3.1294e-05	2.78269e-05	2.68525e-05	3.60801e-05	4.34245e-05	-1.19897e-06	3.41462e-05	3.29525e-05	3.83861e-05	3.94978e-05	4.1998e-05	4.01669e-05
KLF3	-3.31072e-05	2.04413e-06	-3.22438e-05	-3.31911e-05	-1.11169e-05	-1.7366e-05	6.71987e-06	3.90472e-06	5.24858e-06	-3.48627e-05	-2.17949e-05	7.56298e-06	-6.48169e-05	8.14805e-06	-4.02447e-06	-1.25382e-06	1.90905e-06	7.04216e-06	-2.98976e-05	-3.0477e-05	-1.02373e-05	-2.09724e-05	1.80087e-05	2.99524e-06	-8.12665e-06	-2.35552e-05	-1.68535e-05	7.41977e-06	1.1733e-05	-7.76041e-06	3.80241e-06	1.16177e-05	1.65869e-05	9.20722e-06	-1.3525e-05	-6.29712e-06	-9.87079e-06	-7.86328e-06	5.54059e-06	-1.14487e-05	-1.14332e-05	-5.15408e-06	-3.67293e-05	-1.32558e-05	-1.48429e-05	2.09173e-07	-7.20186e-06	-6.49846e-06	-1.47292e-07
KLF6	2.73055e-05	1.51494e-05	-4.84823e-06	-6.17671e-06	5.85432e-05	3.33348e-05	-1.10483e-05	1.72385e-05	4.97037e-05	7.02833e-05	3.39643e-05	7.16522e-06	3.41738e-05	2.46521e-06	4.44583e-05	2.20424e-06	1.33094e-05	9.31027e-06	3.9032e-05	-2.15599e-05	-1.65194e-05	2.92846e-05	1.55196e-05	3.57041e-05	-4.17207e-06	4.13662e-05	4.90427e-05	1.40741e-05	9.56201e-06	4.55435e-05	2.94885e-05	1.10023e-05	2.5631e-06	3.6063e-05	1.98189e-05	1.4808e-05	2.56127e-05	3.28127e-05	7.46816e-06	-3.44824e-06	3.04053e-05	3.03086e-05	-2.67871e-05	-3.29652e-05	-2.91378e-05	-2.30206e-05	-2.94745e-05	-2.83724e-05	-4.15573e-05
KLF8	-2.44941e-05	-1.24893e-05	-2.26729e-05	-2.49172e-05	-2.51436e-05	-3.18045e-05	-7.16794e-06	-1.3661e-05	-2.4399e-05	-3.76782e-05	-3.50071e-05	-1.40893e-05	-4.37851e-05	-1.0379e-05	-1.78084e-05	-1.70519e-05	-2.07788e-05	-1.01202e-05	-2.6767e-05	-2.04811e-05	-1.44506e-05	-3.43808e-05	-9.50193e-06	-1.86603e-05	-1.19203e-05	-2.87216e-05	-2.94031e-05	-1.05677e-05	-6.8144e-06	-2.03824e-05	-1.80075e-05	-1.32777e-05	-5.47451e-06	-1.66789e-05	-2.25798e-05	-2.3324e-05	-2.56524e-05	-2.74601e-05	-1.27991e-05	-1.93034e-05	-2.66486e-05	-1.96604e-05	-2.57475e-05	-9.45494e-06	-1.08676e-05	-7.04985e-06	-7.5907e-06	-7.64312e-06	-2.30553e-06
LCOR	6.34297e-06	1.63894e-05	3.18193e-05	3.22369e-05	3.13129e-07	1.21971e-05	2.2483e-05	6.86576e-06	-1.14909e-05	1.91113e-06	-5.13508e-07	1.29371e-05	1.63105e-05	2.01489e-05	1.08418e-05	1.6821e-05	1.47513e-05	1.52491e-05	4.46652e-06	3.56067e-05	2.83566e-05	1.56013e-05	1.86198e-05	1.02363e-05	2.5525e-05	6.96149e-06	1.3336e-05	6.59095e-06	1.03711e-05	2.59379e-06	1.35877e-05	1.94043e-05	9.20426e-06	4.28869e-06	1.66583e-05	2.0508e-05	1.34874e-05	5.83689e-06	2.19726e-05	3.00258e-05	1.01386e-05	1.29663e-05	4.36845e-05	3.40697e-05	3.33673e-05	3.21657e-05	2.94288e-05	2.88425e-05	3.16924e-05
LIN54	-3.79596e-05	-4.75186e-05	-2.31081e-05	-1.67968e-05	-5.09815e-05	-2.27118e-05	-3.92841e-05	-4.62798e-05	-4.21157e-05	-3.29757e-05	-2.00047e-05	-4.02497e-05	-9.50792e-06	-4.06732e-05	-5.12405e-05	-2.88428e-05	-2.86755e-05	-4.83781e-05	-4.01002e-05	-1.48291e-05	-2.79117e-05	-1.60129e-05	-4.92428e-05	-4.6681e-05	-4.01084e-05	-3.24021e-05	-3.59526e-05	-4.71849e-05	-5.20278e-05	-4.90712e-05	-4.43336e-05	-4.00274e-05	-4.98987e-05	-4.83761e-05	-3.09206e-05	-2.51329e-05	-2.84088e-05	-2.85379e-05	-4.11186e-05	-2.37715e-05	-3.07505e-05	-4.399e-05	-2.62067e-06	-2.85513e-05	-2.78745e-05	-3.71358e-05	-3.29297e-05	-3.40077e-05	-3.43233e-05
MAFB	-4.10832e-06	1.44686e-05	3.96658e-07	5.14457e-06	1.71856e-05	3.13823e-06	1.60402e-05	1.53412e-05	2.18041e-05	4.23109e-06	1.80137e-05	1.30072e-05	2.75054e-06	1.68982e-05	5.61733e-06	5.99544e-06	7.68445e-06	1.71078e-06	-6.25084e-07	-1.79233e-06	6.02527e-06	8.0606e-06	1.23064e-05	1.86172e-05	2.46531e-06	1.94066e-05	1.86813e-05	1.53251e-05	1.57015e-05	1.63618e-05	1.82054e-05	2.38471e-05	1.71702e-05	-1.9412e-06	-1.01226e-06	3.79608e-06	3.17954e-07	9.77071e-06	3.4478e-06	-3.97929e-06	3.98677e-06	1.31709e-06	2.42925e-06	-1.58884e-06	-9.39172e-07	1.1897e-07	-4.39749e-07	-7.46367e-07	-2.13718e-06
MAFF	-1.86485e-05	-1.92747e-05	-6.09234e-06	-6.86241e-06	-1.07278e-05	4.94708e-06	-2.26662e-05	-1.51378e-05	-3.63502e-06	1.13649e-05	7.52007e-07	-5.84283e-06	-4.52256e-06	-1.73212e-05	-9.96385e-06	-1.31393e-05	-2.26372e-06	-1.54356e-05	-1.42874e-05	-9.18703e-06	-1.1091e-05	9.02983e-06	-8.11374e-06	-2.34641e-06	-1.43655e-05	-7.96978e-06	-1.78322e-06	-1.90789e-05	-2.52876e-05	-1.37867e-05	-1.22118e-06	-9.37297e-06	-2.26439e-05	-1.06981e-05	-1.52545e-05	-8.73776e-06	-5.78199e-06	-6.72863e-06	-1.70546e-05	-6.13173e-06	-7.43155e-06	-9.85166e-06	-6.05492e-06	-5.63965e-06	-4.99387e-06	-2.78811e-06	-5.65076e-06	-4.78372e-06	-8.31422e-06
MAX	-9.39043e-05	-9.07558e-05	-9.15055e-05	-9.38089e-05	-8.313e-05	-8.24993e-05	-9.27828e-05	-8.62284e-05	-7.64802e-05	-6.64172e-05	-8.7455e-05	-8.3374e-05	-9.66252e-05	-8.87775e-05	-7.68835e-05	-9.10428e-05	-8.41812e-05	-8.77795e-05	-9.05827e-05	-9.45237e-05	-9.2283e-05	-8.20508e-05	-7.94017e-05	-7.58342e-05	-9.02408e-05	-8.32668e-05	-8.11539e-05	-8.52796e-05	-9.01766e-05	-8.13869e-05	-7.6265e-05	-8.36666e-05	-8.83279e-05	-8.27469e-05	-9.44784e-05	-9.23361e-05	-8.87977e-05	-8.84795e-05	-9.32498e-05	-8.99707e-05	-9.03041e-05	-8.66262e-05	-9.92312e-05	-8.46144e-05	-8.40347e-05	-8.00665e-05	-8.17535e-05	-8.13982e-05	-8.19219e-05
MBD2	0.000131816	0.000109496	0.00012651	0.000113806	0.000128409	0.000139101	8.31961e-05	9.98624e-05	9.82011e-05	0.000155767	9.81894e-05	0.000106549	0.000130044	9.46089e-05	0.000143137	0.000105744	0.000117367	0.00012815	0.000138107	0.000112742	0.000104744	0.000130028	0.000122278	0.000119564	0.000121944	0.000104497	0.000128273	9.21267e-05	9.30768e-05	0.000114711	0.000118721	9.43233e-05	8.40982e-05	0.000145867	0.000132547	0.000126789	0.000136726	0.000117591	0.000127784	0.000134288	0.00013213	0.000144533	0.000107668	0.000109873	0.000110685	0.000121014	0.000107448	0.00011	0.000101498
MECOM	-2.30274e-05	-3.36804e-05	-1.21527e-05	-1.01451e-05	-3.03816e-05	-1.14216e-05	-3.05771e-05	-2.84949e-05	-2.15577e-05	-1.03644e-05	-6.57254e-06	-2.20976e-05	-3.03125e-06	-3.033e-05	-3.31103e-05	-2.22923e-05	-1.8119e-05	-3.24026e-05	-2.35121e-05	-9.98496e-06	-1.78002e-05	-5.9202e-06	-3.24249e-05	-2.55336e-05	-2.5773e-05	-1.85629e-05	-2.14719e-05	-3.12015e-05	-3.76026e-05	-3.03717e-05	-2.41568e-05	-2.72143e-05	-3.45087e-05	-3.31077e-05	-2.57631e-05	-2.18097e-05	-2.04126e-05	-1.97358e-05	-3.28775e-05	-1.80792e-05	-2.12653e-05	-2.8889e-05	-4.41253e-06	-1.24564e-05	-1.20657e-05	-1.79633e-05	-1.43019e-05	-1.43275e-05	-1.62201e-05
MEF2A	-2.00269e-05	-3.4922e-05	8.48404e-06	2.73182e-06	-2.52059e-05	-1.47927e-05	-3.29432e-05	-1.88006e-05	-1.44781e-05	1.26855e-05	4.24986e-06	-4.88208e-06	2.64334e-06	-3.38572e-05	-3.51892e-05	-3.64016e-05	-2.345e-05	-3.39212e-05	-2.04772e-05	2.4597e-07	-4.72267e-06	-2.75454e-06	-2.99662e-05	-7.42151e-06	-1.32892e-05	-1.01766e-05	-1.76816e-05	-2.75699e-05	-4.13865e-05	-2.53342e-05	-5.23983e-06	-2.26592e-05	-3.22094e-05	-5.36456e-05	-5.28577e-05	-4.9022e-05	-4.00655e-05	-3.72123e-05	-5.35391e-05	-2.78035e-05	-3.77052e-05	-3.57132e-05	-1.8279e-06	2.78176e-05	2.6971e-05	1.93589e-05	2.81646e-05	2.9964e-05	2.57051e-05
MEF2B	3.50779e-05	2.22215e-05	2.47622e-05	2.48693e-05	1.89197e-05	3.75863e-05	1.57276e-05	7.44764e-06	3.61497e-07	2.28335e-05	4.38675e-06	5.40275e-06	3.53227e-05	1.8757e-05	3.69261e-05	3.4403e-05	2.91193e-05	3.24043e-05	3.44181e-05	3.03269e-05	1.77218e-05	2.89119e-05	2.29023e-05	6.8157e-06	2.4398e-05	1.17893e-05	2.34757e-05	9.74092e-06	1.61263e-05	1.6024e-05	6.85353e-06	8.61285e-06	6.98848e-06	5.03797e-05	5.69883e-05	5.30004e-05	5.01895e-05	3.6166e-05	4.79763e-05	4.89127e-05	4.39278e-05	4.22271e-05	3.52704e-05	4.32458e-06	5.26864e-06	7.02809e-06	-5.05616e-07	-1.33422e-06	-1.2272e-06
MEF2D	-4.15491e-05	-1.55569e-05	-3.93845e-05	-2.85617e-05	-1.88062e-05	-3.92014e-05	-7.49e-06	-1.84873e-05	-1.42665e-05	-4.50078e-05	-1.77456e-05	-2.74038e-05	-3.0888e-05	-9.68622e-06	-3.25519e-05	-2.40178e-05	-2.97619e-05	-3.7632e-05	-3.9784e-05	-3.60137e-05	-2.91154e-05	-3.30824e-05	-2.56754e-05	-2.13148e-05	-3.58426e-05	-9.90698e-06	-1.5627e-05	-1.42685e-05	-1.08367e-05	-1.59801e-05	-2.20341e-05	-5.27582e-06	-1.08129e-05	-4.28516e-05	-3.19294e-05	-2.70961e-05	-3.65312e-05	-2.26162e-05	-2.88378e-05	-4.15171e-05	-3.19176e-05	-3.92944e-05	-2.69471e-05	-4.65678e-05	-4.53754e-05	-4.82559e-05	-4.65501e-05	-4.84491e-05	-4.75872e-05
MEIS1	9.18826e-06	-1.64462e-06	1.04628e-05	1.27932e-05	3.56244e-06	1.42803e-05	-3.27272e-06	-2.80686e-06	1.4543e-06	1.45439e-05	1.29367e-05	-1.98112e-06	2.56684e-05	-2.00997e-06	1.80165e-06	5.3479e-06	6.0711e-06	-2.33211e-06	9.40487e-06	1.16291e-05	3.50755e-06	1.61181e-05	-4.51488e-06	-6.96846e-07	5.67641e-07	9.05005e-06	9.41471e-06	-4.30369e-06	-6.41733e-06	1.37763e-06	-5.48683e-07	-1.99354e-06	-7.97825e-06	2.00356e-06	1.06641e-05	1.11528e-05	1.13405e-05	1.04152e-05	2.13571e-06	9.72426e-06	1.0762e-05	4.57193e-06	1.74142e-05	4.23954e-08	1.0047e-06	-3.46738e-06	-2.66257e-06	-3.01601e-06	-5.80942e-06
MESP1	-5.02938e-05	-3.61528e-05	-5.57845e-05	-5.52846e-05	-2.10113e-05	-4.42783e-05	-4.42854e-05	-3.73142e-05	-2.56724e-05	-2.23121e-05	-4.2767e-05	-4.30443e-05	-5.06839e-05	-3.83265e-05	-2.47082e-05	-5.11202e-05	-4.61072e-05	-4.6034e-05	-4.3326e-05	-6.40433e-05	-5.63689e-05	-4.38323e-05	-3.24229e-05	-2.41004e-05	-5.02885e-05	-2.7232e-05	-2.26268e-05	-3.6017e-05	-3.651e-05	-2.33157e-05	-2.66093e-05	-3.07268e-05	-3.9029e-05	-3.97515e-05	-4.95368e-05	-4.89714e-05	-4.78814e-05	-4.17347e-05	-4.69941e-05	-5.68996e-05	-4.5332e-05	-4.06108e-05	-6.65522e-05	-6.20888e-05	-6.03074e-05	-5.45963e-05	-5.92228e-05	-5.92317e-05	-6.30357e-05
MITF	-1.94234e-06	-1.05568e-05	2.91678e-05	1.98927e-05	-3.10968e-05	-1.10303e-05	-5.8238e-06	-1.97706e-05	-5.33463e-05	-9.44155e-06	-3.92209e-05	-8.80967e-06	-2.29408e-06	-1.04922e-05	-5.82574e-06	-1.01173e-05	-1.22804e-05	1.72795e-06	-8.37329e-06	3.10094e-05	1.57528e-05	-1.10813e-05	-3.9531e-06	-1.57402e-05	1.89077e-05	-2.62112e-05	-1.97424e-05	-2.12875e-05	-1.90404e-05	-2.62933e-05	-1.13283e-05	-1.68591e-05	-2.05026e-05	-1.64496e-05	-7.27506e-06	-9.98294e-06	-1.13942e-05	-3.0963e-05	-1.30017e-06	1.86091e-05	-1.8199e-05	-4.1601e-06	3.01856e-05	4.40828e-05	4.19108e-05	3.95107e-05	3.8692e-05	3.89858e-05	4.38523e-05
MLL	0.000185267	0.000146552	0.000174965	0.000175282	0.000157457	0.000177103	0.000141268	0.000155017	0.000162446	0.000165763	0.000194677	0.000158617	0.000206433	0.000139379	0.000136058	0.000161045	0.000162243	0.000152617	0.000181666	0.0001742	0.00016468	0.000178975	0.000131612	0.000143366	0.000157018	0.000160624	0.000153183	0.000145539	0.000140505	0.000147922	0.000143264	0.000136261	0.00014213	0.000153826	0.000166944	0.00016365	0.000170859	0.000172004	0.000150535	0.000162898	0.000174343	0.000160057	0.000179184	0.000161686	0.000161393	0.000150442	0.000158181	0.000159483	0.000152624
MLXIPL	-6.8935e-05	-8.25683e-05	-8.10538e-05	-8.80299e-05	-6.98686e-05	-7.83595e-05	-9.33615e-05	-8.58856e-05	-8.5379e-05	-5.0123e-05	-9.87102e-05	-9.03658e-05	-7.91368e-05	-8.8948e-05	-5.54944e-05	-8.90935e-05	-8.754e-05	-7.61975e-05	-6.72282e-05	-8.72824e-05	-9.21868e-05	-8.49558e-05	-7.69435e-05	-7.58167e-05	-7.92343e-05	-7.82892e-05	-7.37924e-05	-8.36227e-05	-8.47562e-05	-6.98615e-05	-7.81756e-05	-9.16573e-05	-9.0442e-05	-6.63328e-05	-7.66085e-05	-8.48509e-05	-7.84488e-05	-8.59688e-05	-8.08803e-05	-7.98524e-05	-8.09238e-05	-6.99235e-05	-9.72348e-05	-8.44755e-05	-8.33867e-05	-8.02548e-05	-8.32989e-05	-8.31134e-05	-8.49689e-05
MNT	-1.47838e-05	-1.48884e-05	1.36724e-06	1.20884e-06	-8.89752e-06	-2.20406e-05	-1.59242e-05	-1.72627e-05	-2.33715e-05	1.18228e-06	-1.39967e-05	-1.86406e-05	5.37989e-06	-1.67171e-05	-1.47288e-05	-2.88829e-05	-2.79171e-05	-2.7918e-05	-1.41199e-05	-4.8951e-06	-1.08419e-05	-1.48694e-05	-2.12471e-05	-7.59091e-06	-1.15072e-05	1.38553e-07	-1.89795e-06	-1.94267e-05	-2.14476e-05	-9.14596e-06	-7.46178e-06	-1.16316e-05	-2.30205e-05	-4.17511e-05	-3.0106e-05	-3.11751e-05	-3.16274e-05	-2.9213e-05	-3.09372e-05	-2.34896e-05	-2.87198e-05	-2.46973e-05	-1.36563e-06	-1.54469e-06	-7.21313e-07	-7.08808e-06	-4.1382e-06	-4.49498e-06	-7.9883e-06
MNX1	-1.64105e-05	-1.92533e-05	-1.71731e-05	-1.44016e-05	-2.04981e-05	-1.11877e-05	-1.29396e-05	-1.0231e-05	-1.50829e-06	-1.95277e-05	2.93841e-06	-7.39866e-06	-1.39141e-05	-1.49312e-05	-2.76511e-05	-9.37328e-06	-8.34023e-06	-1.77855e-05	-1.79637e-05	-1.31035e-05	-1.10046e-05	-8.42406e-06	-1.96578e-05	-1.67221e-05	-1.87455e-05	-1.37278e-05	-2.12569e-05	-1.0709e-05	-1.492e-05	-1.86399e-05	-1.62211e-05	-1.36819e-05	-9.47693e-06	-1.84345e-05	-1.86059e-05	-1.52963e-05	-1.43443e-05	-8.79853e-06	-2.06252e-05	-1.73113e-05	-1.34293e-05	-2.12311e-05	-1.23439e-05	-1.05914e-05	-1.10542e-05	-1.40471e-05	-9.09884e-06	-9.0353e-06	-7.98339e-06
MSX1	-1.83013e-05	-1.28954e-06	1.71833e-06	6.09753e-06	-1.55669e-05	-7.71226e-06	1.07112e-05	3.9439e-07	-4.22425e-06	-2.31755e-05	2.55764e-06	6.07929e-06	-1.10466e-05	6.93521e-06	-1.83996e-05	2.28914e-06	1.83431e-06	-6.32458e-06	-1.98099e-05	7.33059e-06	9.81057e-06	-1.08884e-06	-1.09938e-07	-2.5776e-06	-1.25789e-07	-4.88984e-06	-7.60221e-06	4.93769e-07	4.79666e-07	-1.15074e-05	1.95315e-07	1.03569e-05	5.71389e-06	-1.82099e-05	-1.11891e-05	-3.29098e-06	-9.56758e-06	-5.76718e-06	-4.26839e-06	-1.05843e-06	-9.52684e-06	-1.38143e-05	1.41897e-05	1.20283e-05	1.10461e-05	9.22991e-06	1.1261e-05	1.07862e-05	1.44221e-05
MTF1	3.53368e-05	2.4602e-06	1.5215e-05	5.39139e-06	1.22576e-05	1.42118e-05	-8.67601e-06	3.72604e-06	3.16286e-07	2.96096e-05	-1.39308e-06	1.75915e-06	2.01217e-05	-7.68167e-06	2.13164e-05	3.79822e-06	3.28119e-06	1.83626e-05	3.25619e-05	1.04636e-05	3.47472e-06	5.01476e-06	2.1696e-06	1.65509e-06	1.48525e-05	9.63859e-07	9.67029e-07	2.31376e-06	9.17425e-07	9.64004e-06	-3.20695e-07	-1.61773e-05	-2.98882e-06	2.62314e-05	1.76555e-05	5.68686e-06	1.60412e-05	5.69879e-06	9.78278e-06	1.41713e-05	1.41382e-05	2.2127e-05	-1.98722e-06	1.39928e-05	1.36337e-05	1.35133e-05	1.45281e-05	1.56937e-05	1.38562e-05
MXI1	0.00013426	0.000119524	0.000139601	0.000133411	9.79466e-05	0.000129592	0.000123404	0.000117992	9.8081e-05	9.53673e-05	0.000112902	0.000129306	0.000119548	0.000118462	0.000109399	0.000136068	0.000133021	0.0001419	0.000127042	0.000146662	0.000141632	0.000123878	0.000122591	0.000103415	0.000140456	9.18663e-05	9.58369e-05	0.000114218	0.000118203	9.71021e-05	0.000106993	0.000107852	0.000120303	0.000137572	0.000138718	0.000137574	0.000138074	0.000123188	0.000141976	0.000150074	0.000132919	0.000133973	0.000145447	0.000150429	0.000147211	0.000148409	0.000147683	0.000149022	0.000154047
MYBL2	2.30675e-07	-1.38005e-05	-4.01963e-07	3.10773e-06	-3.06788e-05	-1.66911e-06	1.99009e-06	-3.60642e-06	-4.42636e-06	-3.22968e-05	1.1345e-05	2.08829e-06	-1.6522e-06	-6.13438e-06	-3.27992e-05	1.13447e-05	5.50407e-06	-3.4666e-06	-8.32662e-06	1.3557e-05	9.76601e-06	-6.34112e-07	-1.80159e-05	-2.50781e-05	-3.39558e-06	-1.79141e-05	-3.16135e-05	-2.94022e-06	-6.03263e-06	-2.46832e-05	-2.2698e-05	-1.35026e-05	1.66149e-06	-7.61438e-06	1.31567e-07	2.37853e-06	1.42163e-06	2.40893e-06	-4.36702e-06	4.98513e-06	-2.99533e-07	-1.32467e-05	1.56059e-05	1.26381e-05	1.06103e-05	2.55762e-06	1.22892e-05	1.1926e-05	1.80108e-05
MYC	4.98805e-05	4.68602e-05	2.24684e-05	2.41076e-05	4.85481e-05	3.8876e-05	3.76212e-05	3.22523e-05	2.8611e-05	2.90515e-05	1.85303e-05	1.97683e-05	3.74024e-05	4.01995e-05	5.62914e-05	4.53849e-05	3.61973e-05	4.76455e-05	5.06959e-05	2.44541e-05	2.25168e-05	2.78374e-05	4.00313e-05	2.71258e-05	3.36836e-05	3.3736e-05	4.1535e-05	3.69691e-05	4.6982e-05	4.49456e-05	2.43913e-05	3.01485e-05	3.62723e-05	6.61397e-05	6.73769e-05	5.97248e-05	5.65338e-05	5.08175e-05	6.18926e-05	4.5406e-05	5.49343e-05	5.546e-05	2.48019e-05	-1.16101e-06	1.54391e-07	4.30738e-06	-2.89221e-06	-3.94137e-06	-4.27021e-06
MYPOP	5.39603e-05	5.80396e-05	4.6758e-05	4.35565e-05	7.73704e-05	4.9267e-05	4.04201e-05	4.8918e-05	5.07225e-05	7.57621e-05	4.08865e-05	4.15217e-05	5.7406e-05	4.75928e-05	7.36676e-05	3.52655e-05	3.93108e-05	4.86509e-05	6.11923e-05	3.2909e-05	3.52004e-05	4.71525e-05	5.62302e-05	6.49595e-05	4.7853e-05	6.33863e-05	7.45249e-05	4.67596e-05	5.00725e-05	6.89804e-05	6.20001e-05	5.24448e-05	4.17699e-05	5.42116e-05	4.96531e-05	4.49417e-05	4.74026e-05	4.70374e-05	4.98526e-05	4.0058e-05	5.04107e-05	6.00284e-05	3.12014e-05	2.86231e-05	3.05955e-05	3.60683e-05	2.82971e-05	2.88374e-05	2.13663e-05
MZF1	5.23928e-05	2.65235e-05	5.51152e-05	5.43595e-05	3.1799e-05	4.67273e-05	2.79457e-05	3.60035e-05	3.95667e-05	4.8472e-05	6.16339e-05	4.09001e-05	6.88696e-05	2.50023e-05	2.06285e-05	3.6221e-05	3.81121e-05	3.01028e-05	4.86312e-05	5.51741e-05	4.69107e-05	5.11332e-05	1.93518e-05	3.06264e-05	3.93859e-05	4.15578e-05	3.23125e-05	3.04816e-05	2.35403e-05	2.98034e-05	3.13397e-05	2.46858e-05	2.74296e-05	2.4005e-05	3.30861e-05	3.17907e-05	3.73258e-05	3.8688e-05	2.34e-05	3.87217e-05	3.91156e-05	3.16581e-05	5.67498e-05	5.63449e-05	5.58638e-05	4.59913e-05	5.45811e-05	5.52733e-05	5.22767e-05
NFAT5	2.6614e-05	9.62162e-06	4.41022e-05	3.62151e-05	3.38572e-06	2.92597e-05	1.62703e-05	2.68151e-05	2.47441e-05	2.69092e-05	3.88699e-05	4.37881e-05	2.35874e-05	1.22161e-05	2.21938e-06	2.16407e-05	3.00739e-05	2.67676e-05	2.17525e-05	4.39212e-05	4.33011e-05	3.34971e-05	1.85424e-05	2.26708e-05	3.52889e-05	9.79895e-06	2.68729e-06	1.97986e-05	1.02007e-05	5.26458e-06	2.59324e-05	1.44217e-05	2.15631e-05	1.22017e-05	4.81548e-06	7.84369e-06	1.63145e-05	1.29513e-05	8.31998e-06	2.85429e-05	1.51627e-05	1.63416e-05	3.707e-05	7.31391e-05	7.01611e-05	6.73781e-05	7.4995e-05	7.72958e-05	7.91871e-05
NFATC1	3.06034e-05	-1.81175e-06	4.49734e-05	3.44986e-05	3.08819e-06	4.85877e-05	-2.83768e-06	1.79583e-05	2.757e-05	5.00946e-05	4.51608e-05	4.10654e-05	3.39949e-05	-1.14473e-06	7.14144e-06	2.17917e-05	3.80625e-05	2.66099e-05	2.85084e-05	4.30069e-05	3.68875e-05	5.09011e-05	1.60857e-05	2.15566e-05	3.01066e-05	6.46258e-06	5.74232e-06	7.91082e-06	-6.59469e-06	6.03517e-07	2.47631e-05	2.57168e-06	4.3665e-06	2.59478e-05	1.22749e-05	1.64452e-05	3.05705e-05	2.17567e-05	8.01335e-06	3.77257e-05	2.63303e-05	2.46867e-05	3.59364e-05	6.8244e-05	6.60287e-05	6.53911e-05	6.98294e-05	7.30299e-05	7.12302e-05
NFATC2	8.00988e-06	2.58648e-05	1.95301e-05	2.49654e-05	9.05722e-06	1.52171e-05	3.95774e-05	3.0134e-05	2.74719e-05	-1.00703e-05	3.18344e-05	3.41557e-05	7.21762e-06	3.42937e-05	1.84098e-06	3.17195e-05	2.91055e-05	2.20535e-05	5.40631e-06	2.71716e-05	3.42758e-05	2.00974e-05	2.45069e-05	1.95391e-05	2.32764e-05	1.70391e-05	1.12443e-05	3.07738e-05	3.19662e-05	1.31596e-05	2.18873e-05	3.57628e-05	3.86033e-05	1.1512e-05	1.6032e-05	2.35684e-05	1.71965e-05	2.36937e-05	2.38974e-05	2.13e-05	1.83118e-05	1.14174e-05	3.25188e-05	3.15129e-05	3.0007e-05	2.88887e-05	3.21287e-05	3.17575e-05	3.66594e-05
NFATC3	4.73676e-06	-2.16558e-05	2.44758e-05	1.46092e-05	-1.86983e-05	6.18501e-06	-2.59702e-05	-1.93301e-05	-2.8252e-05	2.3519e-05	-1.15169e-05	-6.28733e-06	1.58193e-05	-2.49086e-05	-5.61301e-06	-1.5489e-05	-7.61899e-06	-6.5027e-06	2.56823e-06	2.00585e-05	5.05668e-06	7.79536e-06	-1.25704e-05	-8.57846e-06	6.62585e-06	-1.44411e-05	-1.01498e-05	-2.54693e-05	-3.2451e-05	-1.98921e-05	-6.15949e-06	-2.48196e-05	-3.15055e-05	-1.28186e-05	-1.18011e-05	-1.38529e-05	-6.00761e-06	-1.98584e-05	-1.62546e-05	9.6944e-06	-1.04947e-05	-3.20124e-06	1.70096e-05	3.31084e-05	3.22948e-05	2.88802e-05	3.00713e-05	3.15451e-05	2.93117e-05
NFATC4	-3.2848e-06	-3.3853e-05	-2.77533e-06	-5.92672e-06	-1.38298e-05	-4.65553e-06	-4.62453e-05	-3.78729e-05	-3.40178e-05	2.32025e-05	-1.88626e-05	-3.78141e-05	2.26944e-05	-4.11985e-05	-9.62557e-06	-3.21246e-05	-2.78256e-05	-3.21558e-05	-1.60121e-06	-9.12659e-06	-2.77296e-05	-3.9831e-06	-3.60445e-05	-2.38119e-05	-2.31924e-05	-9.88964e-06	-5.66732e-06	-4.1551e-05	-4.6889e-05	-1.91932e-05	-2.48808e-05	-4.10669e-05	-5.34133e-05	-2.43701e-05	-1.48896e-05	-2.05178e-05	-1.41956e-05	-2.16892e-05	-3.14153e-05	-1.4038e-05	-1.57588e-05	-1.55583e-05	-6.44208e-06	-2.1667e-05	-1.9462e-05	-2.61895e-05	-2.62371e-05	-2.62053e-05	-3.40239e-05
NFE2	-8.70897e-05	-8.91257e-05	-6.54968e-05	-6.43855e-05	-0.000104614	-7.66398e-05	-7.8993e-05	-9.41611e-05	-0.000105565	-8.56299e-05	-9.40208e-05	-8.65648e-05	-7.62305e-05	-8.14612e-05	-8.59278e-05	-7.44641e-05	-7.67081e-05	-8.30557e-05	-9.09622e-05	-5.6032e-05	-6.94788e-05	-7.42717e-05	-8.26954e-05	-9.24784e-05	-7.49076e-05	-9.08543e-05	-8.89789e-05	-9.17048e-05	-9.25763e-05	-9.79494e-05	-8.90249e-05	-8.49336e-05	-9.21329e-05	-8.66558e-05	-7.51559e-05	-7.14611e-05	-7.64379e-05	-8.59073e-05	-7.69687e-05	-6.03861e-05	-8.29813e-05	-8.45562e-05	-4.94182e-05	-6.00103e-05	-6.03911e-05	-6.45694e-05	-6.41589e-05	-6.5316e-05	-6.06125e-05
NFE2L2	5.34198e-05	6.13796e-05	7.64665e-05	7.78431e-05	4.26327e-05	5.58507e-05	7.47006e-05	6.66684e-05	5.53737e-05	3.42677e-05	7.15012e-05	7.62737e-05	5.85608e-05	6.77028e-05	3.57712e-05	6.657e-05	6.58342e-05	6.13385e-05	4.86756e-05	8.17203e-05	8.35274e-05	6.28989e-05	5.95021e-05	5.7364e-05	7.16568e-05	5.30664e-05	4.72898e-05	6.32785e-05	6.27252e-05	4.55769e-05	6.11587e-05	6.90967e-05	7.04628e-05	4.13977e-05	5.01496e-05	5.66294e-05	5.26607e-05	5.45812e-05	5.81748e-05	6.57229e-05	5.3498e-05	4.97501e-05	8.68538e-05	9.34227e-05	9.1021e-05	8.68551e-05	9.21159e-05	9.25248e-05	9.65412e-05
NFIA	-2.41791e-05	-6.35898e-05	-4.04884e-05	-5.00363e-05	-4.54395e-05	-7.00977e-05	-8.23491e-05	-8.21149e-05	-0.000103411	-1.86126e-05	-0.00010125	-9.8588e-05	-1.90206e-05	-8.10154e-05	-2.73204e-05	-8.41724e-05	-9.39178e-05	-6.61059e-05	-2.68261e-05	-5.10092e-05	-7.55065e-05	-7.8819e-05	-7.80164e-05	-7.11125e-05	-5.31201e-05	-5.12362e-05	-4.81448e-05	-7.94636e-05	-7.54938e-05	-4.72535e-05	-7.51486e-05	-9.33209e-05	-9.3263e-05	-6.34473e-05	-5.01257e-05	-7.28634e-05	-6.6716e-05	-8.26276e-05	-6.61793e-05	-5.97909e-05	-6.8149e-05	-5.00931e-05	-5.88995e-05	-6.56029e-05	-6.31782e-05	-7.15092e-05	-7.159e-05	-7.27297e-05	-7.8339e-05
NFIB	-3.17147e-05	1.34223e-05	4.12679e-07	5.12413e-06	-3.27487e-06	1.38692e-05	2.95272e-05	2.79813e-05	4.07202e-05	-1.55448e-05	3.41539e-05	4.67742e-05	-3.48579e-05	2.9875e-05	-1.1666e-05	2.1942e-05	3.53196e-05	1.38869e-05	-2.73181e-05	4.94131e-06	2.67249e-05	2.45509e-05	3.45041e-05	3.05589e-05	9.58353e-06	3.06636e-06	5.27466e-06	2.51676e-05	2.04085e-05	1.47409e-07	3.51942e-05	4.59469e-05	3.65456e-05	3.51811e-06	-1.19801e-05	1.01297e-05	4.6939e-06	1.58487e-05	9.32047e-06	8.54639e-06	4.82257e-06	-1.74287e-06	1.01289e-05	3.14027e-05	2.91568e-05	3.93771e-05	3.68914e-05	3.8215e-05	4.33605e-05
NFIX	-3.36121e-05	-2.84962e-05	-4.56719e-05	-4.18471e-05	-1.99545e-05	-1.03212e-05	-3.13171e-05	-2.41633e-05	-2.36172e-06	-1.85876e-05	-1.21848e-05	-2.29744e-05	-3.52722e-05	-2.53775e-05	-2.10918e-05	-1.69335e-05	-1.11353e-05	-2.44005e-05	-2.86537e-05	-4.35851e-05	-3.76371e-05	-1.22891e-05	-1.95761e-05	-2.13426e-05	-3.94538e-05	-2.41044e-05	-2.01489e-05	-2.30673e-05	-2.57286e-05	-2.22125e-05	-2.23822e-05	-2.16486e-05	-2.41987e-05	-5.1353e-06	-1.64934e-05	-1.0943e-05	-9.89444e-06	-5.84667e-06	-1.98434e-05	-2.47812e-05	-1.11272e-05	-1.94682e-05	-4.23427e-05	-5.14191e-05	-5.02788e-05	-4.42663e-05	-4.85245e-05	-4.83971e-05	-4.97958e-05
NFKB1	3.19487e-06	-6.43073e-06	1.78253e-05	8.73067e-06	-6.74111e-07	1.67034e-05	-2.63908e-06	2.25826e-05	3.8084e-05	2.59869e-05	4.10593e-05	4.22735e-05	-4.55461e-06	-3.12278e-06	-1.22189e-05	1.29523e-06	1.91691e-05	9.92565e-06	2.94145e-06	1.13414e-05	2.26697e-05	2.34868e-05	9.95644e-06	2.43576e-05	1.34905e-05	2.32489e-06	-6.6361e-06	1.33099e-05	-2.28326e-06	-5.20951e-07	2.64776e-05	8.25837e-06	1.47219e-05	-2.71972e-06	-2.6245e-05	-1.92274e-05	-5.32679e-06	6.54731e-08	-1.86434e-05	-1.8514e-06	-3.40328e-06	-1.98804e-06	-1.24845e-06	5.6154e-05	5.32678e-05	5.53284e-05	6.33269e-05	6.68964e-05	6.63152e-05
NFKB2	-3.6232e-05	-2.638e-05	-2.44189e-05	-1.40024e-05	-4.06193e-05	-3.93725e-07	-1.50358e-05	-2.9545e-05	-2.1595e-05	-3.94114e-05	-9.47319e-06	-2.11615e-05	-1.90549e-05	-1.40735e-05	-3.34578e-05	2.73015e-06	2.61417e-06	-2.20273e-05	-3.61357e-05	-8.91038e-06	-1.48683e-05	2.44143e-06	-1.91714e-05	-3.31547e-05	-2.84595e-05	-2.86296e-05	-2.36885e-05	-2.73871e-05	-2.72337e-05	-3.84677e-05	-2.98045e-05	-1.44228e-05	-2.47977e-05	-9.72556e-06	9.6563e-07	1.35278e-05	4.21917e-06	2.56945e-06	-3.73234e-06	3.67466e-06	-1.60756e-06	-1.95642e-05	7.43342e-06	-3.1427e-05	-3.09732e-05	-3.1469e-05	-3.48561e-05	-3.62573e-05	-3.2817e-05
NFYA	8.39214e-05	6.9932e-05	0.000104309	0.000102507	5.55743e-05	8.88673e-05	7.46212e-05	6.6543e-05	5.114e-05	6.82476e-05	7.71776e-05	7.83994e-05	9.75174e-05	7.13024e-05	6.28561e-05	8.49827e-05	8.46105e-05	8.08811e-05	7.89572e-05	0.000110052	9.69066e-05	9.09494e-05	7.0491e-05	6.26203e-05	9.0534e-05	6.26172e-05	6.62638e-05	6.17607e-05	6.19287e-05	5.45183e-05	6.66783e-05	6.68424e-05	6.30355e-05	7.32373e-05	8.73356e-05	8.97494e-05	8.7985e-05	7.65099e-05	8.4749e-05	0.000102827	8.37032e-05	8.02601e-05	0.000117862	0.000106186	0.000104666	9.96517e-05	0.000100383	0.000100808	0.000102159
NFYB	5.79056e-05	5.82782e-05	2.25038e-05	2.51505e-05	8.84809e-05	4.1363e-05	3.67421e-05	4.79492e-05	6.13279e-05	6.90951e-05	4.44291e-05	2.63186e-05	5.98067e-05	4.44626e-05	7.3361e-05	3.26545e-05	2.99648e-05	3.92922e-05	6.6125e-05	9.27959e-06	1.45186e-05	3.57146e-05	4.35224e-05	5.651e-05	2.95982e-05	7.11301e-05	7.62199e-05	4.95114e-05	5.54064e-05	7.83061e-05	4.97899e-05	4.60106e-05	4.27377e-05	5.65825e-05	5.46279e-05	4.47447e-05	4.6618e-05	5.49649e-05	4.64666e-05	2.19853e-05	5.35288e-05	5.62088e-05	7.75423e-06	-1.33125e-05	-9.61484e-06	-6.51795e-06	-1.25188e-05	-1.31273e-05	-2.28741e-05
NFYC	8.66579e-05	0.000112919	6.0804e-05	7.42908e-05	0.000133982	9.49179e-05	0.000101012	0.000103974	0.00012694	9.17316e-05	0.000115057	8.55636e-05	0.000100728	0.000108269	0.000105431	9.55766e-05	9.36525e-05	8.43092e-05	9.73021e-05	5.4778e-05	6.86042e-05	9.57964e-05	9.74924e-05	0.000107641	7.045e-05	0.000123596	0.000128847	0.000105358	0.000112863	0.000123203	0.000102713	0.000115995	0.000105016	0.000101604	0.000106062	0.000108683	0.000101581	0.000120389	0.000102361	7.13348e-05	0.000110297	9.85959e-05	6.64772e-05	2.21294e-05	2.5889e-05	3.00833e-05	2.27125e-05	2.14332e-05	1.29291e-05
NPAS2	-3.22471e-05	-2.85094e-05	-3.49724e-05	-3.77503e-05	-2.83557e-05	-3.77798e-05	-3.37803e-05	-3.8298e-05	-4.65347e-05	-2.7755e-05	-5.69254e-05	-4.27813e-05	-4.01153e-05	-3.15952e-05	-1.53396e-05	-3.68536e-05	-3.92684e-05	-2.8429e-05	-3.09564e-05	-3.72428e-05	-3.96194e-05	-4.24522e-05	-2.5819e-05	-3.18568e-05	-3.01752e-05	-3.52604e-05	-2.79741e-05	-3.5147e-05	-3.06732e-05	-2.77554e-05	-3.27119e-05	-3.44917e-05	-3.67782e-05	-2.43627e-05	-2.67579e-05	-3.09389e-05	-3.22205e-05	-3.88182e-05	-2.49407e-05	-2.95059e-05	-3.45211e-05	-2.55548e-05	-3.99607e-05	-4.02322e-05	-3.95871e-05	-3.56106e-05	-4.09916e-05	-4.14683e-05	-4.09162e-05
NR1D1	-1.70433e-05	1.42886e-06	-2.61852e-05	-2.25462e-05	9.72058e-06	-2.84058e-05	-4.89723e-06	-9.32946e-06	-1.06885e-05	-1.1398e-05	-2.52652e-05	-2.40487e-05	-1.66112e-05	-2.76263e-06	4.02244e-06	-2.20565e-05	-2.7136e-05	-1.84714e-05	-1.25921e-05	-3.23971e-05	-2.70795e-05	-2.89773e-05	-7.78102e-06	-2.81945e-06	-1.89799e-05	4.03718e-06	6.72328e-06	-5.24828e-06	1.41128e-06	8.30884e-06	-5.92911e-06	-5.81315e-07	-6.21278e-06	-1.78368e-05	-1.46546e-05	-1.84944e-05	-2.33207e-05	-1.66653e-05	-1.20064e-05	-3.01163e-05	-1.9032e-05	-1.35238e-05	-3.11083e-05	-4.21589e-05	-4.01476e-05	-3.81366e-05	-4.20766e-05	-4.33755e-05	-4.59401e-05
NR1H2	-2.07539e-05	-3.33449e-05	-1.43912e-05	-1.12823e-05	-3.50681e-05	-2.82538e-05	-2.5079e-05	-2.69975e-05	-2.7107e-05	-2.71723e-05	-1.04317e-05	-2.64182e-05	-4.89272e-06	-3.03196e-05	-4.36732e-05	-2.69771e-05	-2.99921e-05	-3.78281e-05	-2.53206e-05	-1.04599e-05	-1.75606e-05	-2.22561e-05	-4.26088e-05	-3.38004e-05	-2.6675e-05	-1.9426e-05	-3.17549e-05	-2.78954e-05	-3.25995e-05	-3.18141e-05	-3.29926e-05	-3.10078e-05	-2.90773e-05	-4.78917e-05	-3.42315e-05	-3.43981e-05	-3.42602e-05	-2.96188e-05	-4.08414e-05	-2.98536e-05	-3.23866e-05	-3.97611e-05	-6.7734e-06	-1.12466e-05	-1.14473e-05	-2.2542e-05	-1.29779e-05	-1.36134e-05	-1.34041e-05
NR2C1	-4.98568e-06	7.64363e-06	-8.80551e-06	-1.30407e-05	1.70215e-05	9.57237e-07	-6.54324e-06	-4.49751e-06	-5.94988e-06	1.74436e-05	-2.48568e-05	-8.13223e-06	-1.36598e-05	1.57504e-06	2.92757e-05	-7.70056e-06	-3.60048e-06	6.95239e-06	2.12923e-06	-1.76052e-05	-1.46091e-05	-4.7189e-06	1.69146e-05	1.24798e-05	-3.20687e-07	5.31149e-07	1.73733e-05	-3.25979e-06	1.88084e-06	1.24285e-05	1.07836e-05	4.11477e-06	-6.12189e-06	1.81547e-05	6.60163e-06	4.53588e-06	4.59833e-06	-2.0586e-06	1.14133e-05	1.38931e-06	2.67682e-06	1.50129e-05	-2.0729e-05	-1.99489e-05	-1.85042e-05	-7.30485e-06	-1.95456e-05	-1.92316e-05	-2.22066e-05
NR2C2	2.81376e-05	3.30372e-05	1.45803e-05	1.32824e-05	3.10733e-05	3.14643e-05	3.42505e-05	4.24681e-05	5.16347e-05	1.73588e-05	3.96706e-05	4.44211e-05	5.87967e-06	3.41497e-05	2.62217e-05	3.79983e-05	4.03373e-05	4.15228e-05	2.83349e-05	1.56993e-05	2.90462e-05	2.76701e-05	3.83398e-05	3.35733e-05	2.84143e-05	2.1875e-05	1.93745e-05	4.23323e-05	4.17641e-05	3.08293e-05	3.30291e-05	3.41631e-05	4.71693e-05	4.66135e-05	2.99006e-05	3.16932e-05	3.48251e-05	3.89328e-05	3.5637e-05	2.60151e-05	3.5728e-05	3.4181e-05	8.38246e-06	2.62796e-05	2.49238e-05	3.1443e-05	3.14501e-05	3.26087e-05	3.49524e-05
NR2F1	-2.34674e-05	-1.39083e-05	-2.39195e-06	-6.44777e-06	-3.10091e-05	-2.28683e-05	-5.3323e-06	-1.32885e-05	-2.89357e-05	-2.87008e-05	-2.80837e-05	-4.85643e-06	-3.2098e-05	-9.3405e-06	-2.07537e-05	-1.43238e-05	-1.39481e-05	-8.18462e-06	-2.67516e-05	1.52195e-09	9.09836e-07	-2.09184e-05	-6.29491e-06	-1.39169e-05	-1.1246e-06	-2.75851e-05	-2.6934e-05	-1.34212e-05	-1.29082e-05	-2.56558e-05	-1.08397e-05	-9.5184e-06	-8.61174e-06	-2.29498e-05	-2.46926e-05	-2.17699e-05	-2.37899e-05	-2.92748e-05	-1.3639e-05	-7.16389e-06	-2.64511e-05	-1.90073e-05	-2.29517e-06	1.82544e-05	1.61425e-05	1.77555e-05	1.82723e-05	1.87016e-05	2.41361e-05
NR2F6	-2.58289e-05	-2.30185e-07	-1.15705e-05	-9.00881e-06	-4.19871e-06	-2.7633e-05	2.16486e-06	-7.16371e-06	-1.57622e-05	-1.88152e-05	-2.18441e-05	-1.13577e-05	-2.11954e-05	1.40615e-06	-7.2847e-06	-1.91684e-05	-2.09502e-05	-1.68454e-05	-2.33861e-05	-1.51317e-05	-1.00763e-05	-2.27797e-05	-3.07059e-06	-8.9932e-08	-9.1838e-06	-1.81328e-06	3.48588e-07	-5.38638e-06	-1.16865e-06	-2.43969e-06	8.55168e-08	6.77194e-06	-2.87101e-06	-2.91368e-05	-2.39493e-05	-2.15726e-05	-2.81444e-05	-2.32562e-05	-1.43529e-05	-2.21104e-05	-2.54157e-05	-1.93238e-05	-1.14039e-05	-1.14395e-05	-1.09978e-05	-9.79652e-06	-1.1972e-05	-1.27871e-05	-1.23555e-05
NR3C1	4.4752e-06	7.82458e-06	3.01095e-05	2.07168e-05	-1.04025e-05	-2.91375e-05	1.89377e-05	1.36076e-05	-1.73198e-05	-1.36221e-05	-1.27465e-05	1.77477e-05	-9.3578e-06	7.5251e-06	-1.10929e-05	-1.2758e-05	-1.67374e-05	5.29208e-06	-3.7697e-06	2.55285e-05	2.84224e-05	-2.36733e-05	2.83231e-06	7.53896e-06	2.82152e-05	-3.6174e-06	-1.5658e-05	1.15022e-05	1.1293e-05	-2.33928e-06	1.002e-05	6.72226e-06	1.76939e-05	-3.46611e-05	-3.2158e-05	-3.70265e-05	-3.54956e-05	-3.66577e-05	-1.56587e-05	-8.73656e-06	-3.23521e-05	-1.46801e-05	1.48484e-05	6.49741e-05	6.13753e-05	5.59315e-05	6.59119e-05	6.68529e-05	7.26471e-05
NR3C2	3.83307e-05	1.98495e-05	3.94132e-05	3.6031e-05	3.65546e-07	3.49751e-05	2.82988e-05	2.22241e-05	9.95104e-06	5.78337e-06	2.23782e-05	3.11635e-05	2.61343e-05	2.27083e-05	1.36066e-05	4.29032e-05	3.83915e-05	4.1043e-05	3.01507e-05	5.04673e-05	4.29776e-05	3.0107e-05	2.29848e-05	6.27872e-06	3.89289e-05	2.11749e-06	-3.6161e-07	2.19e-05	2.23964e-05	3.99827e-06	9.24857e-06	1.1564e-05	2.57943e-05	4.05218e-05	4.25516e-05	4.14679e-05	4.21936e-05	3.06221e-05	4.08269e-05	5.18125e-05	3.64174e-05	3.32601e-05	4.8739e-05	5.17343e-05	4.91974e-05	4.69713e-05	5.00096e-05	5.04337e-05	5.6758e-05
NR4A1	1.37413e-05	3.21383e-06	1.5851e-05	1.40392e-05	9.43698e-07	-1.01789e-05	7.86717e-06	8.10604e-06	-1.20531e-06	-4.80166e-07	7.45142e-06	5.29602e-06	1.49298e-05	1.31123e-06	-7.62433e-06	-3.98226e-06	-8.80403e-06	-1.69448e-06	8.52369e-06	1.44677e-05	1.22913e-05	-7.08992e-06	-8.23014e-06	3.13444e-07	1.02064e-05	8.04321e-06	-4.1185e-06	7.03961e-06	5.45166e-06	3.78798e-06	1.93195e-07	-9.90272e-07	7.55927e-06	-1.83419e-05	-1.04462e-05	-1.57517e-05	-1.37108e-05	-1.03206e-05	-1.07849e-05	-6.92661e-06	-1.00706e-05	-7.66388e-06	1.08618e-05	2.42155e-05	2.32203e-05	1.48396e-05	2.39356e-05	2.3918e-05	2.46214e-05
NR4A2	-1.15855e-05	2.16815e-07	-9.98468e-06	-7.46723e-06	-4.18687e-06	-5.52996e-06	3.74894e-06	5.81926e-07	2.3977e-06	-1.36868e-05	-1.8382e-06	7.1588e-07	-1.45179e-05	3.44825e-06	-5.68148e-06	6.36453e-07	3.58827e-07	-2.21771e-06	-1.08274e-05	-7.82243e-06	-2.79907e-06	-4.68414e-06	1.81827e-06	-1.03194e-06	-5.15916e-06	-3.88818e-06	-3.78579e-06	1.86634e-06	3.07849e-06	-2.94561e-06	-6.78251e-07	4.98776e-06	4.6919e-06	-2.40311e-06	-4.0799e-06	-7.05295e-07	-3.58553e-06	-4.81234e-07	-8.86287e-08	-4.84592e-06	-3.305e-06	-5.13589e-06	-6.2382e-06	-7.37129e-06	-7.5423e-06	-5.39093e-06	-6.35991e-06	-6.59063e-06	-4.93713e-06
NR4A3	1.86587e-05	1.10799e-05	4.16039e-05	3.164e-05	-8.52953e-06	1.54408e-05	1.75962e-05	1.32876e-05	-8.87377e-06	7.47278e-06	-4.53729e-07	2.79997e-05	5.75677e-06	1.28735e-05	9.03639e-06	1.77945e-05	1.97981e-05	3.00805e-05	1.25057e-05	4.3925e-05	3.89921e-05	1.46208e-05	2.22154e-05	1.08541e-05	3.87179e-05	-7.73842e-06	-5.40357e-06	1.01981e-05	9.16694e-06	-4.25098e-06	1.50742e-05	8.64409e-06	1.40912e-05	1.46806e-05	1.08908e-05	1.10751e-05	1.35644e-05	-7.3517e-07	2.00105e-05	3.60964e-05	8.13821e-06	1.85684e-05	3.78963e-05	6.77121e-05	6.44543e-05	6.56255e-05	6.66931e-05	6.81485e-05	7.39375e-05
NR5A1	8.43134e-05	6.67933e-05	6.11223e-05	5.62514e-05	8.72206e-05	7.08643e-05	5.34217e-05	7.39933e-05	8.5757e-05	8.76465e-05	8.08982e-05	6.92728e-05	7.66834e-05	5.65306e-05	7.35652e-05	5.85169e-05	6.26195e-05	6.90705e-05	8.66288e-05	5.08327e-05	5.63308e-05	6.70408e-05	6.19174e-05	7.38418e-05	6.32578e-05	7.45569e-05	7.21828e-05	6.97735e-05	6.7032e-05	7.98065e-05	7.04332e-05	5.75565e-05	6.60852e-05	7.55598e-05	6.41428e-05	5.71582e-05	6.71277e-05	7.10296e-05	5.92785e-05	5.30283e-05	7.17553e-05	7.39941e-05	4.15684e-05	5.54119e-05	5.58047e-05	5.72185e-05	5.8577e-05	6.01924e-05	5.40541e-05
NR5A2	-7.00508e-05	-2.5591e-05	-6.84879e-05	-6.07946e-05	-4.25488e-05	-5.37429e-05	-1.76067e-05	-3.60756e-05	-3.84182e-05	-7.73079e-05	-6.15245e-05	-4.10408e-05	-8.5972e-05	-1.67813e-05	-3.4079e-05	-2.95793e-05	-3.48281e-05	-3.44788e-05	-6.65871e-05	-6.09813e-05	-4.76157e-05	-5.58589e-05	-1.89972e-05	-3.71238e-05	-4.72837e-05	-4.72902e-05	-3.94818e-05	-2.76882e-05	-1.79026e-05	-3.75046e-05	-3.66538e-05	-1.58261e-05	-1.93296e-05	-2.90725e-05	-3.39043e-05	-2.61717e-05	-3.91145e-05	-3.53019e-05	-1.99478e-05	-4.14604e-05	-4.09385e-05	-4.07681e-05	-5.58292e-05	-6.83677e-05	-6.81248e-05	-5.75509e-05	-6.65274e-05	-6.81982e-05	-6.15336e-05
NRF1	0.00053272	0.000477795	0.000513636	0.000506914	0.000526229	0.000499515	0.00043226	0.000463016	0.000459299	0.000526295	0.000507487	0.000454483	0.000583795	0.000440784	0.000481673	0.000447661	0.000453466	0.000464211	0.000539336	0.000482891	0.000466244	0.000499809	0.000440645	0.000474822	0.000479955	0.000502389	0.000517393	0.000439699	0.000444325	0.000490024	0.00047023	0.000442751	0.000426267	0.000465481	0.000492692	0.000475987	0.000488474	0.000484203	0.000468583	0.00047048	0.000501054	0.000500053	0.000494222	0.000447744	0.000450608	0.000440748	0.000436199	0.000439444	0.000412154
ONECUT2	1.84725e-05	-3.23347e-05	7.54143e-06	8.86519e-07	-1.53858e-05	3.47494e-05	-4.42348e-05	-2.6062e-05	-1.01112e-05	3.7589e-05	7.23182e-06	-1.41202e-05	3.01607e-05	-3.71995e-05	-1.37624e-06	-2.87888e-07	9.71005e-06	-2.98127e-06	1.81114e-05	8.69904e-06	-1.08319e-05	2.87352e-05	-2.05118e-05	-2.05536e-05	-9.53212e-06	-1.70141e-05	-1.08222e-05	-3.17505e-05	-4.21015e-05	-2.17499e-05	-2.02454e-05	-4.20763e-05	-4.30785e-05	2.25076e-05	1.7233e-05	1.43731e-05	2.73724e-05	1.18829e-05	-4.65969e-06	2.16561e-05	1.97971e-05	1.2236e-05	6.67488e-06	-2.34318e-06	-1.58584e-06	-3.7903e-06	-4.70514e-06	-3.174e-06	-8.61185e-06
PAX2	-4.99773e-05	-2.60835e-05	-4.90664e-05	-4.8626e-05	-2.34484e-05	-6.08006e-05	-2.79434e-05	-3.18594e-05	-3.70355e-05	-4.0622e-05	-5.50181e-05	-4.15831e-05	-5.70674e-05	-2.75919e-05	-2.61894e-05	-5.14938e-05	-5.40019e-05	-4.27745e-05	-4.66364e-05	-5.59072e-05	-4.68741e-05	-5.96027e-05	-2.9275e-05	-2.45528e-05	-3.99891e-05	-2.74169e-05	-2.6715e-05	-2.81627e-05	-2.36617e-05	-2.1465e-05	-2.64509e-05	-2.32533e-05	-2.68937e-05	-5.08697e-05	-5.38573e-05	-5.5878e-05	-5.94388e-05	-5.30451e-05	-4.41538e-05	-5.89599e-05	-5.5589e-05	-4.50976e-05	-5.90886e-05	-4.88454e-05	-4.80613e-05	-4.45175e-05	-4.68277e-05	-4.75339e-05	-4.74915e-05
PAX6	-8.92817e-05	-7.04891e-05	-7.1604e-05	-7.33595e-05	-7.30164e-05	-7.79712e-05	-6.87693e-05	-7.25e-05	-7.54503e-05	-6.5141e-05	-8.56992e-05	-6.87224e-05	-9.02439e-05	-6.65799e-05	-6.36316e-05	-7.8891e-05	-7.40799e-05	-7.35592e-05	-8.61636e-05	-7.4442e-05	-7.14713e-05	-7.49604e-05	-5.92658e-05	-5.96194e-05	-6.97066e-05	-7.13174e-05	-6.56917e-05	-7.09797e-05	-7.17886e-05	-6.95774e-05	-5.85348e-05	-6.02929e-05	-7.07574e-05	-7.88964e-05	-8.50125e-05	-8.06258e-05	-8.26167e-05	-8.37729e-05	-7.59879e-05	-7.42611e-05	-8.43147e-05	-7.60469e-05	-7.54711e-05	-6.17111e-05	-6.16057e-05	-5.67096e-05	-6.05681e-05	-6.06184e-05	-5.91243e-05
PAX8	1.67763e-05	2.38727e-05	2.02198e-05	1.89358e-05	3.1898e-05	3.18779e-05	1.58262e-05	2.06824e-05	2.65701e-05	3.75492e-05	2.16173e-05	2.35474e-05	2.04612e-05	2.19371e-05	3.4026e-05	2.01103e-05	2.7177e-05	2.43948e-05	2.234e-05	1.48685e-05	1.6992e-05	3.16535e-05	3.19223e-05	3.27724e-05	2.06589e-05	2.49545e-05	3.55641e-05	1.85641e-05	1.85274e-05	2.71032e-05	3.25803e-05	2.73433e-05	1.65823e-05	3.16749e-05	2.49648e-05	2.80462e-05	2.89165e-05	2.69231e-05	2.6665e-05	2.54752e-05	2.80747e-05	3.06087e-05	1.63153e-05	1.39265e-05	1.48022e-05	2.11089e-05	1.40609e-05	1.47298e-05	1.12912e-05
PAX9	-9.70509e-05	-0.000110981	-0.000121541	-0.000114144	-9.38757e-05	-7.32551e-05	-0.000111568	-9.92598e-05	-6.28293e-05	-7.8286e-05	-6.69447e-05	-0.000100469	-8.95481e-05	-0.000105879	-9.86545e-05	-8.52217e-05	-8.03874e-05	-0.000105074	-9.37924e-05	-0.000114844	-0.00011528	-7.47728e-05	-0.000105869	-0.000101182	-0.000122048	-8.88646e-05	-9.4309e-05	-9.66381e-05	-0.000105434	-9.42838e-05	-0.000103433	-0.000104154	-0.000102498	-7.65896e-05	-8.43141e-05	-8.01681e-05	-7.58059e-05	-6.77382e-05	-0.000100743	-9.87491e-05	-7.71025e-05	-9.58114e-05	-0.000113082	-0.000132148	-0.000129964	-0.000130939	-0.000128888	-0.000129473	-0.000131983
PBX1	3.65144e-05	4.04191e-05	2.52581e-05	2.61949e-05	4.64779e-05	1.44292e-05	3.68321e-05	3.79435e-05	3.4571e-05	2.69207e-05	2.92239e-05	2.64186e-05	3.34738e-05	3.48752e-05	3.39362e-05	2.16754e-05	1.61194e-05	2.65898e-05	3.67319e-05	1.95875e-05	2.46861e-05	1.43331e-05	2.69085e-05	3.49126e-05	2.92919e-05	4.26213e-05	3.73968e-05	3.88833e-05	4.2668e-05	4.50521e-05	3.23216e-05	3.45513e-05	3.9287e-05	2.00437e-05	2.35214e-05	1.74388e-05	1.68981e-05	2.41572e-05	2.48488e-05	1.20068e-05	2.26678e-05	2.64414e-05	1.70666e-05	1.84841e-05	1.90228e-05	1.68324e-05	1.91982e-05	1.87955e-05	1.67844e-05
PBX2	4.01834e-05	1.376e-05	5.01069e-05	4.7734e-05	4.39807e-06	5.02883e-05	2.33726e-05	2.9084e-05	3.2227e-05	2.73565e-05	5.63546e-05	4.5796e-05	4.56518e-05	1.89769e-05	4.07521e-06	4.36166e-05	4.82331e-05	3.46625e-05	3.35283e-05	5.85983e-05	5.12039e-05	5.29779e-05	1.91272e-05	1.7065e-05	3.78881e-05	1.53427e-05	7.39619e-06	2.3301e-05	1.43205e-05	5.8037e-06	2.07354e-05	1.61651e-05	2.45444e-05	3.11332e-05	3.27084e-05	3.71807e-05	4.28846e-05	3.82136e-05	2.6731e-05	4.97154e-05	3.94706e-05	2.85932e-05	5.91102e-05	6.76305e-05	6.52061e-05	5.88342e-05	6.69699e-05	6.83726e-05	7.07901e-05
PBX3	0.000187677	0.000150368	0.000175217	0.000163989	0.000170852	0.000187186	0.000126789	0.000148723	0.000151646	0.000196195	0.000163613	0.000155582	0.000190448	0.000134737	0.000172874	0.000154066	0.000164044	0.000170277	0.000190614	0.000163527	0.000154537	0.000179657	0.000154469	0.000157498	0.000165649	0.000151444	0.00016567	0.000138351	0.000136298	0.000155971	0.000156478	0.000132465	0.000130698	0.00018531	0.000177033	0.000169943	0.000182707	0.000168148	0.000166356	0.000176168	0.000180776	0.00018519	0.000158834	0.000159107	0.000159328	0.000163288	0.000156693	0.000159573	0.000150133
PGR	-1.88707e-05	-3.51312e-05	-2.94998e-05	-2.95122e-05	-3.38168e-05	-1.46213e-05	-3.16346e-05	-2.39634e-05	-1.20612e-05	-2.39329e-05	-9.04098e-06	-1.99933e-05	-2.37028e-05	-3.25481e-05	-3.50325e-05	-1.70665e-05	-1.53928e-05	-2.33864e-05	-2.14503e-05	-2.42744e-05	-2.47935e-05	-1.63148e-05	-3.22358e-05	-3.27169e-05	-2.9917e-05	-3.09558e-05	-3.8089e-05	-2.43227e-05	-3.00262e-05	-3.23635e-05	-3.26808e-05	-3.5114e-05	-2.49159e-05	-1.57225e-05	-2.154e-05	-2.09782e-05	-1.60398e-05	-1.49829e-05	-2.79383e-05	-2.1914e-05	-1.73548e-05	-2.53481e-05	-2.77819e-05	-2.26328e-05	-2.32542e-05	-2.5264e-05	-2.04403e-05	-1.99624e-05	-1.87142e-05
PITX1	-3.82508e-05	-1.51583e-05	-4.01033e-05	-4.01323e-05	-1.1504e-05	-4.2361e-05	-2.10283e-05	-2.53803e-05	-2.97838e-05	-2.62135e-05	-4.95786e-05	-3.43255e-05	-4.63239e-05	-1.7795e-05	-7.85904e-06	-3.70664e-05	-3.85648e-05	-2.74981e-05	-3.33268e-05	-4.65569e-05	-3.94706e-05	-4.41587e-05	-1.44204e-05	-1.50417e-05	-2.96336e-05	-2.0322e-05	-1.29272e-05	-2.14868e-05	-1.53075e-05	-1.15926e-05	-1.69581e-05	-1.4726e-05	-2.12273e-05	-2.72185e-05	-3.21955e-05	-3.40038e-05	-3.79134e-05	-3.61268e-05	-2.4022e-05	-3.945e-05	-3.63774e-05	-2.57506e-05	-4.85027e-05	-4.63312e-05	-4.5118e-05	-3.83196e-05	-4.51734e-05	-4.58356e-05	-4.64121e-05
PITX2	0.000247915	0.000240686	0.000250711	0.00026044	0.000231971	0.000266594	0.000239273	0.000229242	0.00022714	0.000212991	0.000262768	0.000234544	0.000277968	0.000239642	0.000219659	0.000262537	0.000259066	0.000241731	0.000247383	0.000259748	0.000249794	0.000267781	0.000228515	0.00021809	0.000238678	0.000232508	0.000242599	0.000222408	0.000229549	0.000220021	0.000220793	0.000235114	0.000225609	0.000251321	0.000277274	0.000284016	0.000275376	0.000271147	0.000266612	0.000269243	0.000274413	0.000252728	0.000283388	0.000218881	0.000219164	0.000214942	0.000209861	0.000209623	0.000205623
PKNOX1	8.5159e-06	1.9227e-05	3.0073e-06	1.17903e-05	2.32358e-05	2.2451e-05	2.02752e-05	1.81925e-05	3.16042e-05	1.012e-05	3.27389e-05	1.44849e-05	2.09035e-05	2.24063e-05	1.2211e-05	2.35952e-05	2.3179e-05	9.54266e-06	1.18437e-05	6.18478e-06	9.51342e-06	2.50369e-05	1.49631e-05	1.70403e-05	3.69764e-06	2.62224e-05	2.63747e-05	1.91759e-05	2.01196e-05	2.08026e-05	1.62984e-05	2.58242e-05	1.96811e-05	1.81939e-05	2.36649e-05	2.89933e-05	2.42344e-05	3.27686e-05	1.98593e-05	1.2623e-05	2.62654e-05	1.45706e-05	1.53452e-05	-1.09199e-05	-9.47419e-06	-9.8546e-06	-1.13031e-05	-1.22152e-05	-1.42131e-05
PKNOX2	-1.55832e-06	-3.09091e-05	-2.99331e-05	-2.89286e-05	-1.01155e-05	-3.40953e-05	-3.90325e-05	-2.99638e-05	-2.35598e-05	-6.63769e-06	-1.97856e-05	-4.64138e-05	6.70949e-06	-4.03509e-05	-2.29313e-05	-3.93147e-05	-4.6898e-05	-4.10137e-05	-3.59605e-06	-3.46911e-05	-4.27378e-05	-3.63193e-05	-5.16364e-05	-3.49428e-05	-3.72658e-05	-8.06563e-06	-2.07655e-05	-2.85579e-05	-3.03659e-05	-1.20672e-05	-3.96589e-05	-4.58035e-05	-3.67206e-05	-3.68236e-05	-2.69857e-05	-4.04188e-05	-3.46443e-05	-2.85863e-05	-4.37424e-05	-4.65115e-05	-2.93028e-05	-3.17055e-05	-3.8794e-05	-4.88847e-05	-4.68383e-05	-5.7907e-05	-4.95898e-05	-5.05572e-05	-5.61326e-05
PLAG1	1.55218e-05	-1.3879e-05	-2.32053e-06	-2.18069e-05	-1.24402e-05	-3.41676e-06	-1.22184e-05	2.26236e-05	3.1423e-05	5.43597e-06	1.52488e-05	3.72648e-05	-4.00566e-05	-1.70227e-05	-1.47103e-05	-5.27312e-06	6.24245e-06	2.24937e-05	8.81293e-06	-8.3716e-06	1.0277e-05	-1.04212e-05	2.99856e-06	6.49658e-06	1.26829e-05	-2.65513e-05	-4.34579e-05	1.66068e-05	2.95092e-06	-8.574e-06	6.29705e-06	-1.87054e-05	2.10282e-05	1.37966e-05	-3.10257e-05	-3.6921e-05	-1.38359e-05	-1.43245e-05	-2.0445e-05	-1.38812e-05	-1.29243e-05	-7.73748e-07	-4.29253e-05	5.40357e-05	4.87076e-05	5.53005e-05	6.70763e-05	7.18909e-05	7.695e-05
PLAGL1	2.05689e-05	-3.60351e-06	-1.75303e-06	-1.22845e-05	-6.38763e-06	3.92827e-06	-5.67391e-06	7.06241e-06	5.67802e-06	-2.97873e-07	-4.53943e-06	1.02696e-05	-1.62336e-05	-7.92326e-06	3.6095e-06	6.75903e-06	6.53631e-06	2.17659e-05	1.52322e-05	-7.34323e-07	3.05893e-06	-6.98963e-06	3.21749e-06	-6.18213e-06	9.99452e-06	-1.96399e-05	-2.44783e-05	7.00743e-06	4.85454e-06	-4.52316e-06	-6.94361e-06	-1.7574e-05	8.54208e-06	2.77425e-05	6.74004e-06	-1.36386e-06	9.27706e-06	1.26898e-06	7.35268e-06	7.45435e-06	6.45444e-06	1.30775e-05	-1.89581e-05	1.73912e-05	1.49197e-05	1.92334e-05	2.226e-05	2.40978e-05	2.82168e-05
POU2F2	2.62201e-05	2.93641e-05	4.44681e-05	4.84974e-05	2.17955e-05	2.63072e-05	3.52346e-05	2.44897e-05	1.46087e-05	2.03832e-05	3.20811e-05	2.61325e-05	4.70033e-05	3.18767e-05	1.75457e-05	2.87507e-05	2.56409e-05	2.02752e-05	2.42424e-05	4.71145e-05	3.98439e-05	3.28378e-05	2.17682e-05	2.4226e-05	3.30438e-05	3.33975e-05	3.20578e-05	2.29849e-05	2.42523e-05	2.23233e-05	2.62155e-05	3.27427e-05	2.38289e-05	8.36698e-06	2.69003e-05	2.96687e-05	2.39308e-05	2.44043e-05	2.60057e-05	3.32537e-05	2.46918e-05	2.07296e-05	5.74034e-05	4.00164e-05	4.00568e-05	3.30627e-05	3.54224e-05	3.45765e-05	3.43792e-05
POU5F1	-7.48024e-05	-7.51328e-05	-7.90047e-05	-7.64e-05	-7.47895e-05	-8.66627e-05	-6.9739e-05	-7.25588e-05	-7.18241e-05	-7.72528e-05	-7.45555e-05	-7.91034e-05	-7.43448e-05	-7.3097e-05	-7.81842e-05	-7.86589e-05	-8.37015e-05	-8.29946e-05	-7.70157e-05	-7.71227e-05	-7.74819e-05	-8.48933e-05	-8.19773e-05	-7.66859e-05	-7.91077e-05	-6.70478e-05	-7.69397e-05	-6.88854e-05	-7.01013e-05	-6.97416e-05	-7.77849e-05	-7.42173e-05	-6.95471e-05	-8.7803e-05	-8.3351e-05	-8.60129e-05	-8.68952e-05	-8.09304e-05	-8.53357e-05	-8.70085e-05	-8.48386e-05	-8.57524e-05	-7.88065e-05	-7.64364e-05	-7.60501e-05	-8.13649e-05	-7.5492e-05	-7.658e-05	-7.50278e-05
POU5F1B	-6.82836e-05	-4.99719e-05	-9.53311e-05	-8.88121e-05	-5.4946e-05	-5.06689e-05	-4.65351e-05	-4.91554e-05	-3.13134e-05	-7.88721e-05	-5.71373e-05	-5.43971e-05	-9.44465e-05	-4.33832e-05	-4.8659e-05	-3.51814e-05	-3.81165e-05	-4.36396e-05	-6.5626e-05	-8.5195e-05	-7.17459e-05	-5.93493e-05	-4.12699e-05	-5.88448e-05	-7.12159e-05	-6.50259e-05	-6.26696e-05	-4.10471e-05	-3.6961e-05	-5.20316e-05	-6.05001e-05	-4.69186e-05	-3.62161e-05	-1.84584e-05	-3.52792e-05	-3.09513e-05	-3.50441e-05	-3.05992e-05	-3.32413e-05	-5.36392e-05	-3.78648e-05	-4.62632e-05	-8.71649e-05	-9.74701e-05	-9.7024e-05	-8.63344e-05	-9.22907e-05	-9.31757e-05	-8.79325e-05
POU6F1	-3.08024e-05	-4.21642e-05	-1.48923e-05	-2.28472e-05	-4.38987e-05	-4.85476e-05	-4.35449e-05	-4.58612e-05	-6.49136e-05	-2.32209e-05	-5.91595e-05	-4.39016e-05	-2.8284e-05	-4.6022e-05	-3.27169e-05	-5.33802e-05	-5.40042e-05	-4.07662e-05	-3.39881e-05	-2.02367e-05	-3.04192e-05	-4.72928e-05	-4.22156e-05	-3.82438e-05	-2.4599e-05	-4.00693e-05	-4.01426e-05	-4.703e-05	-4.81627e-05	-4.1035e-05	-3.72977e-05	-4.7829e-05	-5.04255e-05	-5.59616e-05	-5.09527e-05	-5.72649e-05	-5.43309e-05	-6.32992e-05	-4.93908e-05	-3.66809e-05	-5.57313e-05	-4.21337e-05	-2.5292e-05	-6.46899e-06	-7.07354e-06	-1.1289e-05	-8.87405e-06	-8.64826e-06	-8.43995e-06
PPARD	3.01778e-05	3.39547e-05	1.25006e-05	1.11533e-05	3.46209e-05	7.03436e-06	2.68672e-05	2.19211e-05	1.05163e-05	1.34786e-05	-2.53382e-06	8.61148e-06	1.49107e-05	2.66175e-05	3.84073e-05	1.75208e-05	8.52253e-06	2.78047e-05	3.01841e-05	9.25695e-06	1.11432e-05	-3.27784e-07	2.5002e-05	1.93983e-05	2.3423e-05	2.22116e-05	2.54211e-05	2.60561e-05	3.52401e-05	3.35859e-05	1.67121e-05	1.98768e-05	2.65359e-05	3.05721e-05	3.09624e-05	2.17514e-05	1.94245e-05	1.70065e-05	3.27474e-05	1.60117e-05	2.07728e-05	2.95605e-05	5.05492e-06	5.49857e-07	1.16424e-06	3.96022e-06	1.34726e-07	-6.27316e-07	-3.85532e-07
PPARG	-4.03678e-05	-7.06348e-06	-5.01479e-05	-4.28664e-05	-1.37108e-05	-1.47515e-05	-6.25877e-06	-1.555e-05	-5.70001e-06	-3.99835e-05	-2.8398e-05	-1.91191e-05	-5.43971e-05	-9.2517e-07	-6.00752e-06	-2.61047e-06	-3.49718e-06	-8.94748e-06	-3.43983e-05	-4.37871e-05	-3.16529e-05	-1.98436e-05	2.94706e-06	-1.44421e-05	-2.99292e-05	-2.39666e-05	-1.22076e-05	-9.081e-06	-1.54605e-06	-1.34501e-05	-1.49458e-05	2.18019e-07	-3.97903e-06	1.06046e-05	2.31266e-07	7.98954e-06	-9.07645e-07	1.38627e-06	7.31284e-06	-1.30448e-05	-3.74443e-06	-8.11921e-06	-3.87887e-05	-5.88637e-05	-5.78503e-05	-4.5044e-05	-5.66114e-05	-5.76608e-05	-5.43207e-05
PRDM1	7.68031e-05	4.12505e-05	9.52264e-05	8.76145e-05	3.74636e-05	8.44902e-05	5.00707e-05	6.82635e-05	7.4023e-05	7.31148e-05	0.000104919	9.23307e-05	8.43494e-05	4.46668e-05	2.77222e-05	6.81958e-05	8.0161e-05	6.57889e-05	6.95771e-05	9.74225e-05	9.26829e-05	9.15437e-05	4.86668e-05	5.81481e-05	7.64203e-05	5.02122e-05	3.73174e-05	5.64652e-05	4.07482e-05	3.71682e-05	6.24889e-05	4.71277e-05	5.71554e-05	5.11748e-05	4.7061e-05	5.21314e-05	6.49642e-05	6.27369e-05	4.33572e-05	7.53995e-05	6.41633e-05	5.59273e-05	9.26315e-05	0.000126843	0.000123215	0.000115007	0.00012811	0.000131255	0.000131432
PRDM4	-5.56291e-05	-7.28736e-05	-5.0353e-05	-5.32018e-05	-6.38669e-05	-6.02498e-05	-7.42199e-05	-6.83507e-05	-6.6167e-05	-3.79721e-05	-5.87498e-05	-6.66482e-05	-4.38256e-05	-7.41195e-05	-6.26017e-05	-7.24092e-05	-6.94622e-05	-7.20889e-05	-5.6652e-05	-5.34499e-05	-6.22343e-05	-5.72271e-05	-7.30039e-05	-6.2133e-05	-6.25946e-05	-5.56696e-05	-6.03411e-05	-6.98524e-05	-7.64377e-05	-6.26028e-05	-6.23196e-05	-7.26422e-05	-7.58654e-05	-7.56224e-05	-7.24721e-05	-7.52701e-05	-7.00904e-05	-7.13116e-05	-7.93456e-05	-6.56797e-05	-7.02129e-05	-6.86267e-05	-5.5745e-05	-4.80841e-05	-4.75448e-05	-5.366e-05	-4.88186e-05	-4.87224e-05	-5.11343e-05
PURA	-3.90498e-05	-5.1327e-05	-5.01162e-05	-6.0827e-05	-3.89217e-05	-9.32793e-06	-6.0686e-05	-3.45274e-05	-9.89665e-06	-6.67607e-06	-2.86856e-05	-1.86284e-05	-6.53809e-05	-5.12382e-05	-2.50811e-05	-3.21293e-05	-1.35093e-05	-1.91652e-05	-3.41012e-05	-5.39824e-05	-4.4993e-05	-1.69696e-05	-2.04345e-05	-2.55829e-05	-4.02191e-05	-5.52471e-05	-4.61256e-05	-3.81785e-05	-4.8472e-05	-4.19227e-05	-2.55834e-05	-4.67012e-05	-4.08476e-05	3.8339e-06	-3.55272e-05	-3.12299e-05	-1.67689e-05	-2.42066e-05	-3.38587e-05	-2.67252e-05	-2.27646e-05	-1.92509e-05	-6.96305e-05	-3.04995e-05	-3.155e-05	-1.65655e-05	-2.27464e-05	-1.95408e-05	-2.01065e-05
RARB	8.77694e-05	8.4564e-05	8.23226e-05	8.44818e-05	7.82074e-05	0.000101053	8.52823e-05	8.50259e-05	8.91575e-05	7.04042e-05	9.61264e-05	9.05056e-05	8.5499e-05	8.59719e-05	7.75659e-05	0.000101535	0.00010211	9.50034e-05	8.7208e-05	8.85003e-05	8.93752e-05	9.80577e-05	8.70296e-05	7.65337e-05	8.49951e-05	7.36975e-05	7.79368e-05	8.29839e-05	8.47396e-05	7.45484e-05	7.78009e-05	8.28083e-05	8.6242e-05	0.000104973	0.0001042	0.0001082	0.000106991	0.000104012	0.000102129	0.000101429	0.000104728	9.55265e-05	9.31567e-05	7.80537e-05	7.73276e-05	8.0077e-05	7.71952e-05	7.77219e-05	7.85199e-05
RARG	-4.60251e-06	-1.26758e-05	-4.85924e-06	-1.06874e-05	-6.36751e-06	-2.12764e-05	-1.38548e-05	-3.40742e-06	-4.55579e-06	1.59108e-07	-6.91164e-06	-3.55326e-06	-1.14657e-05	-1.6207e-05	-1.34371e-05	-2.37255e-05	-2.12937e-05	-1.3152e-05	-6.12726e-06	-1.20078e-05	-8.26023e-06	-1.94994e-05	-1.47869e-05	-3.26408e-06	-6.1891e-06	-6.47096e-06	-1.46506e-05	-5.78376e-06	-1.02779e-05	-5.3318e-06	-4.17513e-06	-1.38973e-05	-6.72718e-06	-2.51078e-05	-3.17345e-05	-3.61955e-05	-2.93372e-05	-2.58333e-05	-2.88352e-05	-2.63916e-05	-2.57795e-05	-1.83568e-05	-2.184e-05	8.93491e-06	8.0308e-06	5.7789e-06	1.18764e-05	1.29617e-05	1.19854e-05
RBPJ	5.77865e-05	4.38455e-05	5.59545e-05	4.80584e-05	5.25185e-05	5.31375e-05	3.45809e-05	4.68429e-05	4.60852e-05	6.60476e-05	4.66135e-05	5.10044e-05	5.25594e-05	3.70764e-05	5.36958e-05	3.98137e-05	4.58091e-05	5.2908e-05	5.86951e-05	4.81494e-05	4.75424e-05	5.07024e-05	4.81304e-05	5.21579e-05	5.35638e-05	4.38013e-05	4.76962e-05	4.21082e-05	3.95926e-05	4.79397e-05	5.1754e-05	3.7842e-05	3.94013e-05	5.30702e-05	4.40365e-05	4.02972e-05	4.79695e-05	4.25186e-05	4.39055e-05	4.87102e-05	4.78913e-05	5.50731e-05	4.10712e-05	5.91614e-05	5.86292e-05	6.12433e-05	5.99689e-05	6.16902e-05	5.84788e-05
REL	-3.74931e-05	-6.18349e-06	-3.62164e-05	-3.6564e-05	-1.32669e-05	-3.87869e-05	-1.2929e-05	-2.98338e-05	-4.7269e-05	-3.3824e-05	-7.10313e-05	-3.94861e-05	-5.16369e-05	-8.68593e-06	7.02213e-06	-2.73324e-05	-3.3197e-05	-1.50335e-05	-3.26247e-05	-3.89717e-05	-3.60089e-05	-4.54664e-05	-1.59754e-06	-1.76346e-05	-2.06604e-05	-2.76205e-05	-9.62044e-06	-2.2754e-05	-9.24463e-06	-1.26048e-05	-1.85805e-05	-1.09175e-05	-2.09062e-05	-9.76179e-06	-1.1959e-05	-1.4296e-05	-2.39166e-05	-3.20133e-05	-8.16676e-07	-1.96937e-05	-2.70045e-05	-1.18689e-05	-3.77856e-05	-4.89531e-05	-4.76769e-05	-3.63305e-05	-5.05981e-05	-5.20097e-05	-4.97325e-05
RELA	-1.97132e-05	8.55825e-06	-3.21326e-05	-1.78674e-05	-1.85967e-05	-1.61942e-05	2.58103e-05	-3.39389e-07	-4.49438e-06	-6.80155e-05	-1.14228e-05	-9.79012e-06	-3.22229e-05	1.95435e-05	-1.78246e-05	2.19403e-05	5.22643e-06	8.4836e-07	-2.35881e-05	-1.26515e-05	-5.35241e-06	-1.96985e-05	-4.75228e-07	-2.39151e-05	-1.35339e-05	-1.50203e-05	-1.92751e-05	9.85321e-06	2.16492e-05	-1.14879e-05	-2.32391e-05	1.01759e-05	2.09206e-05	7.54732e-06	1.87294e-05	2.38193e-05	7.59625e-06	1.39562e-05	2.27206e-05	1.2808e-06	6.39404e-06	-7.87954e-06	-1.87861e-06	-3.87943e-05	-3.91328e-05	-3.83857e-05	-3.94682e-05	-4.23506e-05	-3.27486e-05
RELB	-5.24268e-05	-6.3829e-05	-5.26046e-05	-5.82153e-05	-5.63228e-05	-5.89392e-05	-6.61495e-05	-5.69973e-05	-5.46645e-05	-3.76402e-05	-5.8253e-05	-5.52571e-05	-5.67559e-05	-6.57533e-05	-5.34818e-05	-6.68146e-05	-6.28537e-05	-5.91065e-05	-5.29227e-05	-5.72746e-05	-5.84983e-05	-5.89202e-05	-5.96653e-05	-5.23558e-05	-5.54667e-05	-5.56654e-05	-5.94335e-05	-5.78701e-05	-6.33807e-05	-5.46235e-05	-5.29996e-05	-6.43566e-05	-6.14076e-05	-6.19128e-05	-6.9728e-05	-7.30989e-05	-6.63049e-05	-6.73839e-05	-7.06665e-05	-6.36856e-05	-6.62881e-05	-6.01336e-05	-6.57166e-05	-4.25568e-05	-4.27746e-05	-4.36658e-05	-4.0388e-05	-3.96452e-05	-4.04411e-05
REST	-0.000211012	-0.00024713	-0.00025927	-0.000268848	-0.000206853	-0.000226971	-0.00027167	-0.000248415	-0.000225781	-0.000163518	-0.000261303	-0.000265062	-0.000231155	-0.000259619	-0.000182855	-0.00025276	-0.000249862	-0.000235905	-0.000205442	-0.000270063	-0.000278865	-0.000242795	-0.000237799	-0.000229872	-0.000252779	-0.000223191	-0.000219832	-0.00024033	-0.000246374	-0.000206725	-0.000237708	-0.000265332	-0.000258626	-0.000198523	-0.000224114	-0.000242416	-0.000226503	-0.000234411	-0.000243438	-0.000246443	-0.000230427	-0.000216823	-0.00029193	-0.000276392	-0.00027233	-0.000267225	-0.000271317	-0.000271703	-0.000277553
RFX1	-6.47246e-05	-6.67192e-05	-7.39383e-05	-7.40353e-05	-5.5319e-05	-5.57712e-05	-7.38194e-05	-6.9369e-05	-5.87958e-05	-4.35119e-05	-6.90742e-05	-7.21615e-05	-6.45123e-05	-6.79703e-05	-4.77319e-05	-6.55133e-05	-6.2365e-05	-6.50483e-05	-6.06089e-05	-7.59295e-05	-7.77729e-05	-5.90194e-05	-6.03412e-05	-5.99731e-05	-7.22331e-05	-5.95104e-05	-5.37752e-05	-6.70896e-05	-6.8369e-05	-5.6478e-05	-6.16617e-05	-6.67987e-05	-7.21063e-05	-5.00349e-05	-5.68603e-05	-5.77155e-05	-5.57614e-05	-5.7597e-05	-6.18579e-05	-6.32022e-05	-5.78189e-05	-5.69718e-05	-7.73919e-05	-8.31862e-05	-8.14811e-05	-7.77489e-05	-8.23331e-05	-8.26358e-05	-8.49e-05
RFX2	-4.44334e-05	-8.96673e-05	-8.41656e-05	-8.90875e-05	-4.37908e-05	-5.43725e-05	-0.00011377	-8.27895e-05	-5.22243e-05	-5.12109e-06	-5.90434e-05	-9.34022e-05	-3.63194e-05	-0.000103496	-4.8532e-05	-9.03163e-05	-8.30145e-05	-8.51719e-05	-3.89449e-05	-9.69636e-05	-0.000106213	-6.09693e-05	-9.23664e-05	-6.97883e-05	-9.33948e-05	-5.23267e-05	-5.4397e-05	-8.4391e-05	-9.452e-05	-5.20655e-05	-7.63744e-05	-0.000103109	-0.000101756	-5.68247e-05	-6.82938e-05	-8.11711e-05	-6.42304e-05	-6.31613e-05	-9.31532e-05	-8.87244e-05	-6.22611e-05	-6.30103e-05	-0.000107889	-0.000108787	-0.000105043	-0.000108027	-0.000106415	-0.000105733	-0.000117756
RFX3	7.73611e-06	1.04229e-05	2.95037e-05	2.13269e-05	2.83285e-06	2.06148e-05	1.92735e-05	3.35183e-05	3.75312e-05	1.71086e-05	3.9008e-05	5.35574e-05	-5.95147e-06	1.63608e-05	-2.57475e-06	1.69509e-05	3.05917e-05	2.60413e-05	5.8874e-06	2.69127e-05	3.9423e-05	2.67011e-05	2.72407e-05	3.19245e-05	3.0071e-05	5.50634e-06	-8.24374e-07	2.63269e-05	1.57483e-05	5.58434e-06	3.54146e-05	2.51748e-05	3.21088e-05	8.45139e-06	-1.18364e-05	-3.37498e-06	5.04414e-06	7.59801e-06	2.1859e-06	1.52461e-05	5.45098e-06	9.18937e-06	1.66209e-05	7.12131e-05	6.75433e-05	7.14284e-05	7.72698e-05	8.03289e-05	8.35809e-05
RFX5	6.85396e-05	6.84112e-05	5.95884e-05	5.73738e-05	8.02903e-05	5.60436e-05	6.09311e-05	7.19582e-05	7.5695e-05	7.04575e-05	7.13555e-05	6.70213e-05	6.5396e-05	6.17275e-05	6.5184e-05	5.25326e-05	5.45496e-05	6.12392e-05	7.08104e-05	5.01813e-05	5.79686e-05	5.65859e-05	6.17593e-05	7.31542e-05	6.19702e-05	7.28256e-05	7.03813e-05	6.88317e-05	6.87091e-05	7.54934e-05	7.0949e-05	6.54648e-05	6.84071e-05	5.68278e-05	5.17871e-05	4.81581e-05	5.23407e-05	5.90184e-05	5.38713e-05	4.53731e-05	5.80355e-05	6.1974e-05	4.53051e-05	5.74848e-05	5.76359e-05	5.8455e-05	5.96853e-05	6.06498e-05	5.64213e-05
RFX7	4.07078e-05	2.09926e-05	3.15248e-05	2.86611e-05	3.06609e-05	2.84699e-05	1.13315e-05	1.46407e-05	1.09286e-05	4.09168e-05	1.68726e-05	1.0148e-05	4.68732e-05	1.31901e-05	3.37662e-05	1.82066e-05	1.62322e-05	2.25309e-05	4.04695e-05	2.76256e-05	1.77177e-05	2.48228e-05	1.50052e-05	1.7788e-05	2.47499e-05	2.65729e-05	2.96353e-05	1.34455e-05	1.45683e-05	2.65361e-05	1.63085e-05	8.69771e-06	7.82454e-06	2.81645e-05	3.38613e-05	2.63283e-05	2.95386e-05	2.32775e-05	2.47246e-05	2.79868e-05	2.90796e-05	3.16719e-05	2.70662e-05	1.65599e-05	1.76058e-05	1.4621e-05	1.36326e-05	1.35848e-05	9.61808e-06
RORA	5.65985e-05	4.1283e-05	8.91615e-05	7.99813e-05	3.2145e-05	7.51667e-05	4.06828e-05	4.17466e-05	2.87418e-05	6.88237e-05	5.01553e-05	6.37474e-05	6.70494e-05	4.20028e-05	4.91699e-05	5.58965e-05	6.64608e-05	6.2786e-05	5.47614e-05	8.87771e-05	7.60485e-05	7.74964e-05	5.78573e-05	5.14708e-05	7.32094e-05	3.48445e-05	4.64161e-05	3.35696e-05	2.87573e-05	2.97904e-05	5.66253e-05	4.31288e-05	3.23088e-05	5.59023e-05	5.61922e-05	6.11863e-05	6.52584e-05	4.73742e-05	5.79245e-05	8.562e-05	5.80368e-05	6.28464e-05	9.09858e-05	0.000102311	0.000100357	0.000101448	9.81786e-05	0.000100188	0.00010018
RORC	-1.79969e-05	-1.23502e-05	-9.17878e-06	-5.38166e-06	-1.52642e-05	-2.25365e-05	-6.90375e-06	-1.33447e-05	-1.71975e-05	-1.99612e-05	-1.05864e-05	-1.58703e-05	-6.22085e-06	-9.97815e-06	-2.17457e-05	-1.72441e-05	-2.04994e-05	-2.33884e-05	-1.92044e-05	-8.09997e-06	-9.90495e-06	-1.7272e-05	-1.97491e-05	-1.43032e-05	-1.45243e-05	-5.81495e-06	-1.10617e-05	-1.27062e-05	-1.2534e-05	-1.30315e-05	-1.38871e-05	-8.30089e-06	-1.21145e-05	-3.32831e-05	-2.20843e-05	-2.10251e-05	-2.48279e-05	-1.9864e-05	-2.19091e-05	-2.06721e-05	-2.25237e-05	-2.4758e-05	-3.182e-06	-1.00504e-05	-9.78298e-06	-1.53539e-05	-1.16116e-05	-1.25061e-05	-1.23114e-05
RREB1	-2.31426e-05	-3.79422e-05	-4.42576e-05	-4.44717e-05	-2.83098e-05	-1.96659e-05	-3.12571e-05	-6.67924e-06	2.41026e-05	-2.49151e-05	1.89875e-05	-1.53435e-06	-3.91655e-05	-3.35896e-05	-4.96976e-05	-2.07826e-05	-1.33042e-05	-2.66814e-05	-2.51279e-05	-4.23589e-05	-2.71217e-05	-1.82507e-05	-3.46507e-05	-2.24614e-05	-3.81298e-05	-2.5596e-05	-4.57781e-05	-9.3258e-06	-2.24906e-05	-2.63669e-05	-2.38351e-05	-2.95466e-05	-7.37197e-06	-2.29378e-05	-4.42742e-05	-4.12967e-05	-2.94382e-05	-1.38609e-05	-4.69361e-05	-4.62533e-05	-2.49717e-05	-3.69744e-05	-5.4716e-05	-1.99368e-05	-2.15722e-05	-2.29258e-05	-1.06102e-05	-8.74255e-06	-7.97867e-06
RUNX1	-3.52639e-05	-2.09055e-05	-1.42841e-05	-5.59698e-06	-3.13321e-05	-2.73372e-05	-1.27636e-05	-3.30656e-05	-4.2933e-05	-3.57527e-05	-2.91572e-05	-3.47671e-05	-8.62598e-06	-1.48343e-05	-2.94192e-05	-2.08096e-05	-2.67184e-05	-3.61108e-05	-3.56931e-05	-7.91189e-06	-1.75928e-05	-2.04234e-05	-2.7741e-05	-2.96805e-05	-2.4617e-05	-1.61372e-05	-1.40433e-05	-3.05361e-05	-2.65618e-05	-2.85659e-05	-2.76473e-05	-1.39668e-05	-3.01354e-05	-4.32043e-05	-1.9247e-05	-1.42001e-05	-2.57144e-05	-2.52023e-05	-2.08693e-05	-1.64222e-05	-2.66572e-05	-3.26342e-05	8.09747e-06	-2.66478e-05	-2.54413e-05	-3.19284e-05	-3.27212e-05	-3.49529e-05	-3.40211e-05
RUNX2	-4.92477e-05	-3.31172e-05	-2.46038e-05	-2.7418e-05	-4.35338e-05	-4.29511e-05	-3.16741e-05	-4.415e-05	-6.13798e-05	-3.63464e-05	-6.37518e-05	-3.97666e-05	-4.68421e-05	-3.08786e-05	-2.64105e-05	-4.17633e-05	-4.09194e-05	-3.47272e-05	-4.81909e-05	-2.57557e-05	-3.0099e-05	-4.12763e-05	-2.4445e-05	-3.16921e-05	-2.62504e-05	-4.21192e-05	-3.16479e-05	-4.28271e-05	-3.9252e-05	-4.05624e-05	-2.93861e-05	-2.91115e-05	-4.21281e-05	-4.33309e-05	-4.03195e-05	-3.78775e-05	-4.30529e-05	-5.19561e-05	-3.14258e-05	-2.65409e-05	-4.69657e-05	-3.59832e-05	-2.30628e-05	-1.9864e-05	-2.00387e-05	-1.64646e-05	-2.25466e-05	-2.29534e-05	-2.05787e-05
RUNX3	7.5146e-06	3.80674e-06	-6.3773e-07	-1.67037e-06	1.16882e-05	2.85071e-05	-4.00372e-06	3.72884e-06	1.70824e-05	2.25405e-05	1.14987e-05	8.35716e-06	4.93895e-06	3.05865e-06	1.88516e-05	1.52612e-05	2.23423e-05	1.52505e-05	1.19583e-05	-8.56482e-07	-4.88463e-07	2.39806e-05	1.56852e-05	1.02156e-05	2.30179e-06	2.81891e-06	1.30898e-05	2.64804e-06	1.12645e-06	7.10742e-06	9.88883e-06	4.30814e-06	4.11047e-08	3.47056e-05	2.32498e-05	2.62342e-05	2.9253e-05	2.44377e-05	1.94456e-05	2.00027e-05	2.55931e-05	2.26059e-05	-8.83429e-07	-7.80341e-06	-7.02974e-06	2.92744e-07	-6.87021e-06	-6.10819e-06	-8.33621e-06
RXRB	1.60673e-05	1.39533e-05	3.71422e-05	3.69427e-05	5.29284e-06	1.86551e-05	1.88032e-05	1.11059e-05	-4.05652e-07	1.47908e-05	1.5733e-05	1.76395e-05	3.07193e-05	1.62079e-05	8.52134e-06	1.68834e-05	1.684e-05	1.37749e-05	1.35888e-05	3.91775e-05	3.07468e-05	2.34681e-05	1.33722e-05	1.29902e-05	2.58025e-05	1.4535e-05	1.55312e-05	8.66043e-06	8.12457e-06	6.33775e-06	1.56906e-05	1.64676e-05	8.97749e-06	2.66579e-06	1.48265e-05	1.73337e-05	1.46462e-05	9.97859e-06	1.52103e-05	2.77016e-05	1.30514e-05	1.28411e-05	4.54445e-05	3.99836e-05	3.93653e-05	3.46163e-05	3.60663e-05	3.59319e-05	3.65873e-05
RXRG	5.79257e-05	6.96601e-05	6.60405e-05	7.75159e-05	6.87845e-05	8.19707e-05	7.20225e-05	6.32695e-05	7.19169e-05	5.7903e-05	8.77169e-05	6.42172e-05	8.71851e-05	7.42944e-05	5.77143e-05	7.93487e-05	7.93815e-05	5.8502e-05	6.13143e-05	7.16358e-05	6.847e-05	8.79033e-05	6.42167e-05	6.41937e-05	5.79497e-05	7.67672e-05	8.18719e-05	6.17255e-05	6.3954e-05	6.39298e-05	6.54274e-05	7.84956e-05	6.24701e-05	6.51042e-05	8.22933e-05	9.16545e-05	8.28553e-05	8.82109e-05	7.66097e-05	7.62002e-05	8.35669e-05	6.7123e-05	9.05487e-05	4.45617e-05	4.61612e-05	4.3434e-05	4.0033e-05	3.88781e-05	3.5765e-05
SMAD1	-8.1449e-05	-4.69353e-05	-6.51136e-05	-6.35709e-05	-6.18333e-05	-7.64557e-05	-4.01009e-05	-5.59971e-05	-6.88644e-05	-7.78641e-05	-8.4544e-05	-5.74507e-05	-9.11235e-05	-4.10223e-05	-5.07856e-05	-5.98848e-05	-6.27444e-05	-5.58202e-05	-7.98389e-05	-6.3565e-05	-5.65576e-05	-7.51233e-05	-4.04987e-05	-5.02092e-05	-5.42212e-05	-6.18447e-05	-5.60111e-05	-5.05963e-05	-4.42641e-05	-5.57092e-05	-4.89228e-05	-3.84513e-05	-4.5183e-05	-6.45834e-05	-6.62953e-05	-6.19703e-05	-7.09453e-05	-7.11279e-05	-5.12798e-05	-6.07334e-05	-7.23821e-05	-6.32868e-05	-6.22004e-05	-5.62823e-05	-5.65872e-05	-5.02325e-05	-5.5687e-05	-5.67431e-05	-5.13336e-05
SMAD2	-6.32319e-05	-6.16931e-05	-5.13217e-05	-6.79516e-05	-6.29242e-05	-7.77389e-05	-7.05107e-05	-6.69041e-05	-8.84268e-05	-4.20547e-05	-0.000108938	-6.28752e-05	-9.07229e-05	-6.82835e-05	-3.62387e-05	-8.30624e-05	-7.80975e-05	-4.98115e-05	-6.26166e-05	-6.30759e-05	-6.27054e-05	-8.37859e-05	-4.508e-05	-5.02049e-05	-4.43305e-05	-7.70839e-05	-6.63003e-05	-6.64869e-05	-6.53006e-05	-5.98519e-05	-4.99603e-05	-6.88079e-05	-6.83423e-05	-5.93741e-05	-7.92325e-05	-8.68939e-05	-8.02322e-05	-9.59131e-05	-6.54163e-05	-6.18884e-05	-8.44783e-05	-5.51236e-05	-8.0816e-05	-3.04527e-05	-3.18163e-05	-2.19972e-05	-2.81708e-05	-2.6605e-05	-2.43481e-05
SMAD3	-1.73699e-05	-8.7712e-06	-6.02767e-06	-7.23848e-06	-4.01318e-05	1.05705e-05	8.88141e-06	1.4321e-06	-4.091e-07	-4.17693e-05	-1.23142e-06	2.11185e-05	-4.34498e-05	5.01397e-06	-2.25944e-05	2.58409e-05	2.86494e-05	2.00483e-05	-2.27478e-05	1.08819e-05	1.75889e-05	7.13699e-06	1.28681e-05	-1.44962e-05	6.3175e-06	-3.94388e-05	-3.79737e-05	2.3701e-06	1.06388e-06	-3.28884e-05	-9.15254e-06	2.72855e-07	1.33181e-05	2.32578e-05	8.46472e-06	2.00851e-05	1.78529e-05	9.62985e-06	1.9261e-05	2.64905e-05	9.26322e-06	2.63289e-06	9.10461e-06	2.56771e-05	2.1807e-05	2.98406e-05	2.86398e-05	2.97171e-05	4.1329e-05
SMAD4	-4.49498e-05	-3.87497e-05	-5.2854e-05	-5.21212e-05	-1.59607e-05	-4.92353e-05	-4.77768e-05	-3.56695e-05	-2.11621e-05	-1.45125e-05	-3.33995e-05	-4.46075e-05	-3.785e-05	-4.32368e-05	-2.98936e-05	-5.92552e-05	-5.45432e-05	-5.49293e-05	-3.86404e-05	-6.45431e-05	-5.78967e-05	-4.58258e-05	-4.25952e-05	-2.30788e-05	-5.30906e-05	-1.79118e-05	-2.02978e-05	-3.58412e-05	-3.91995e-05	-1.88937e-05	-2.66699e-05	-3.4034e-05	-4.10992e-05	-5.41852e-05	-5.98335e-05	-6.19915e-05	-5.82356e-05	-4.68602e-05	-6.09713e-05	-6.90182e-05	-5.21658e-05	-4.84162e-05	-6.80931e-05	-6.0426e-05	-5.82826e-05	-5.7885e-05	-5.73847e-05	-5.73727e-05	-6.37175e-05
SMARCC1	-3.02809e-05	5.18474e-05	3.01234e-06	1.90182e-05	-1.31914e-05	-7.95119e-06	8.02331e-05	1.80174e-05	-2.31775e-05	-8.70084e-05	-3.50955e-05	1.61843e-05	-4.6359e-05	7.21171e-05	1.33246e-05	5.34693e-05	3.22239e-05	3.73903e-05	-3.31398e-05	2.86672e-05	3.78102e-05	-8.84824e-06	5.51037e-05	4.05105e-06	3.06277e-05	-1.00196e-05	6.92246e-06	3.23124e-05	5.90314e-05	-5.29369e-07	1.0498e-05	6.38391e-05	5.45958e-05	2.67916e-05	4.76503e-05	6.3534e-05	2.80376e-05	2.18915e-05	7.6778e-05	4.98185e-05	2.02775e-05	1.8978e-05	5.21802e-05	4.21722e-06	2.405e-06	1.36111e-05	-1.78008e-06	-5.96861e-06	1.25916e-05
SMARCC2	8.86863e-05	8.60586e-05	7.33528e-05	6.4542e-05	0.000109531	9.57672e-05	5.93079e-05	7.61391e-05	8.2608e-05	0.000117734	6.51982e-05	7.43477e-05	7.90339e-05	7.21859e-05	0.000117292	7.08425e-05	8.11214e-05	9.31203e-05	9.86564e-05	5.74749e-05	6.07977e-05	8.65325e-05	9.70666e-05	9.69683e-05	8.02462e-05	8.16124e-05	0.000103997	7.22339e-05	7.56071e-05	9.67648e-05	9.39251e-05	7.5616e-05	6.59371e-05	0.000113812	9.41046e-05	8.92213e-05	9.64837e-05	8.69223e-05	9.42168e-05	8.4601e-05	9.52706e-05	0.000108372	5.07927e-05	5.42435e-05	5.59942e-05	7.04303e-05	5.5192e-05	5.71006e-05	4.86722e-05
SOX11	-2.40082e-05	-1.72382e-05	-2.36542e-05	-1.82805e-05	-3.51333e-06	-1.79414e-05	-2.13684e-05	-1.93639e-05	-8.42373e-06	-3.07247e-06	-7.93692e-06	-2.50747e-05	-4.3165e-06	-1.78473e-05	-1.44024e-05	-2.58386e-05	-2.37684e-05	-3.27717e-05	-1.91456e-05	-2.80996e-05	-2.83377e-05	-1.2961e-05	-2.24924e-05	-9.94581e-06	-2.95594e-05	1.04462e-06	1.35339e-06	-1.94593e-05	-2.08466e-05	-6.39618e-06	-1.15898e-05	-1.09899e-05	-2.35318e-05	-3.0138e-05	-2.36769e-05	-2.18143e-05	-2.35599e-05	-1.5322e-05	-2.82488e-05	-3.10251e-05	-2.00426e-05	-2.417e-05	-2.173e-05	-3.84383e-05	-3.61992e-05	-3.8614e-05	-3.92344e-05	-4.00285e-05	-4.519e-05
SOX12	-7.10276e-05	-5.45431e-05	-6.22014e-05	-5.61865e-05	-5.19751e-05	-6.20679e-05	-5.16529e-05	-5.78691e-05	-5.32744e-05	-5.44303e-05	-5.55468e-05	-6.14422e-05	-5.64661e-05	-5.03532e-05	-5.56213e-05	-6.08661e-05	-6.08354e-05	-6.90639e-05	-6.78314e-05	-6.22093e-05	-6.16486e-05	-5.65349e-05	-5.60102e-05	-5.02987e-05	-6.48527e-05	-4.38594e-05	-4.38334e-05	-5.54224e-05	-5.54859e-05	-5.01665e-05	-5.05221e-05	-4.44977e-05	-5.6472e-05	-7.08647e-05	-6.40872e-05	-5.97751e-05	-6.50847e-05	-5.83744e-05	-6.34639e-05	-6.56851e-05	-6.35637e-05	-6.61821e-05	-5.53772e-05	-6.82628e-05	-6.67471e-05	-6.82245e-05	-6.89486e-05	-7.02241e-05	-7.11861e-05
SOX17	-4.51701e-05	-4.13061e-05	-2.99082e-05	-2.67451e-05	-5.13968e-05	-3.78479e-05	-2.74185e-05	-3.05592e-05	-2.83029e-05	-4.82269e-05	-1.88416e-05	-2.33069e-05	-3.85338e-05	-3.25008e-05	-5.75472e-05	-3.13066e-05	-3.02383e-05	-4.17963e-05	-4.86379e-05	-2.36666e-05	-2.22141e-05	-3.05655e-05	-4.02873e-05	-3.72103e-05	-3.4974e-05	-3.65359e-05	-4.68385e-05	-3.12225e-05	-3.66359e-05	-4.57854e-05	-3.47871e-05	-2.93761e-05	-2.77405e-05	-5.37361e-05	-4.96072e-05	-4.29767e-05	-4.44262e-05	-3.83554e-05	-4.70044e-05	-3.78025e-05	-4.38289e-05	-5.08758e-05	-2.09402e-05	-1.28126e-05	-1.41189e-05	-1.94188e-05	-1.18937e-05	-1.19928e-05	-8.44585e-06
SOX18	-2.22459e-05	-1.9665e-05	-2.52884e-05	-1.70522e-05	-2.57164e-05	-6.04302e-06	-8.10381e-06	-9.52909e-06	5.73925e-06	-3.26152e-05	1.21411e-05	-6.0252e-06	-1.6966e-05	-1.05093e-05	-3.539e-05	1.02079e-06	6.50893e-07	-1.83865e-05	-2.3929e-05	-1.46765e-05	-1.1003e-05	-2.63487e-06	-2.01454e-05	-2.17427e-05	-2.48251e-05	-1.53737e-05	-2.41875e-05	-8.55663e-06	-1.23617e-05	-2.29942e-05	-2.06738e-05	-9.66292e-06	-5.08866e-06	-1.34556e-05	-1.10049e-05	-3.16609e-06	-5.79877e-06	2.99587e-06	-1.46586e-05	-1.34823e-05	-5.52846e-06	-2.23984e-05	-8.58737e-06	-2.13528e-05	-2.16975e-05	-2.49081e-05	-1.99117e-05	-2.04411e-05	-1.78077e-05
SOX4	4.0543e-05	7.92375e-06	4.9839e-05	4.09661e-05	8.9999e-06	2.84652e-05	1.04101e-05	2.37164e-05	2.00141e-05	3.78805e-05	3.93973e-05	3.54096e-05	4.28032e-05	5.62891e-06	5.24737e-06	1.67061e-05	2.2019e-05	2.27948e-05	3.4188e-05	4.73358e-05	4.03214e-05	3.1631e-05	8.47207e-06	1.85252e-05	3.53203e-05	1.6287e-05	5.5784e-06	1.63866e-05	6.37117e-06	9.57745e-06	2.03476e-05	4.61924e-06	1.42945e-05	8.3977e-06	7.1812e-06	3.91819e-06	1.49918e-05	1.09403e-05	3.35542e-06	2.57074e-05	1.52041e-05	1.68804e-05	3.92543e-05	7.06508e-05	6.8348e-05	6.03967e-05	7.10258e-05	7.30531e-05	7.24637e-05
SOX6	-7.21552e-05	-6.32035e-05	-6.89867e-05	-6.375e-05	-6.6973e-05	-5.53937e-05	-5.26681e-05	-5.19503e-05	-3.7569e-05	-6.73548e-05	-3.91483e-05	-4.74235e-05	-7.08974e-05	-5.38799e-05	-7.28702e-05	-5.05161e-05	-4.75969e-05	-6.30471e-05	-7.22188e-05	-6.24972e-05	-5.61581e-05	-5.09697e-05	-5.80715e-05	-5.67421e-05	-6.69675e-05	-5.74916e-05	-6.49635e-05	-5.05787e-05	-5.59151e-05	-6.25766e-05	-5.57727e-05	-4.94665e-05	-4.78785e-05	-6.20671e-05	-6.61664e-05	-5.81532e-05	-5.92641e-05	-5.05371e-05	-6.49421e-05	-6.31958e-05	-5.90048e-05	-6.88226e-05	-6.06606e-05	-5.74299e-05	-5.77984e-05	-5.83938e-05	-5.43248e-05	-5.45497e-05	-5.17651e-05
SOX7	2.69323e-05	5.04323e-05	6.89393e-05	7.26394e-05	1.88117e-05	5.45846e-05	6.85964e-05	4.87736e-05	3.30861e-05	1.42223e-05	5.15143e-05	6.70887e-05	3.75814e-05	6.36769e-05	2.58303e-05	6.60546e-05	6.78608e-05	5.5095e-05	2.37305e-05	8.04046e-05	7.94009e-05	6.28468e-05	6.04298e-05	4.52923e-05	6.38164e-05	3.204e-05	3.72091e-05	4.62756e-05	4.79392e-05	2.31967e-05	5.21948e-05	6.65535e-05	5.59532e-05	3.85001e-05	4.94146e-05	6.44694e-05	5.3915e-05	4.89855e-05	6.20475e-05	7.47729e-05	4.92135e-05	4.3552e-05	9.39053e-05	8.68404e-05	8.42689e-05	8.47975e-05	8.31116e-05	8.31111e-05	9.01013e-05
SOX8	-4.98824e-05	-7.27066e-05	-7.14087e-05	-7.61001e-05	-3.72591e-05	-5.40555e-05	-8.78512e-05	-5.9372e-05	-3.23521e-05	-1.01555e-05	-4.21704e-05	-6.40616e-05	-4.64858e-05	-8.07828e-05	-4.89547e-05	-8.02593e-05	-6.98135e-05	-7.31216e-05	-4.43867e-05	-8.48392e-05	-8.2823e-05	-5.44309e-05	-7.1275e-05	-4.71197e-05	-7.63126e-05	-4.19588e-05	-4.72127e-05	-6.23181e-05	-7.33305e-05	-4.2315e-05	-5.1723e-05	-7.35714e-05	-7.31161e-05	-6.12792e-05	-7.71528e-05	-8.31176e-05	-6.87677e-05	-6.11952e-05	-8.81991e-05	-8.58349e-05	-6.44378e-05	-6.25722e-05	-9.63131e-05	-7.62286e-05	-7.41415e-05	-7.47407e-05	-7.12571e-05	-6.99639e-05	-7.88424e-05
SOX9	3.6954e-05	5.761e-05	1.27493e-05	2.5263e-05	7.7682e-05	4.94077e-05	4.78262e-05	5.11358e-05	7.60423e-05	4.73725e-05	6.4351e-05	3.56904e-05	5.03604e-05	5.52185e-05	5.57541e-05	4.76942e-05	4.69827e-05	3.47997e-05	4.66065e-05	9.2036e-06	1.97549e-05	4.98463e-05	4.70183e-05	5.54803e-05	2.05729e-05	7.05274e-05	7.48665e-05	5.34088e-05	5.81722e-05	6.93455e-05	5.10925e-05	6.20233e-05	5.17095e-05	5.46745e-05	5.70821e-05	6.02126e-05	5.45735e-05	7.07655e-05	5.12767e-05	2.64967e-05	6.09175e-05	4.86626e-05	1.94584e-05	-2.12683e-05	-1.7616e-05	-1.39855e-05	-2.03845e-05	-2.17132e-05	-2.8916e-05
SP4	0.000237984	0.000236594	0.000271426	0.00025119	0.000243797	0.000242526	0.000222838	0.000251963	0.000242294	0.000261112	0.000250871	0.000277083	0.00022939	0.000225809	0.000230405	0.000214954	0.000239144	0.000251938	0.000241964	0.000247371	0.00026157	0.000248609	0.000253421	0.000268183	0.000265219	0.000225792	0.000236928	0.000232409	0.000225159	0.000231195	0.000271458	0.000241411	0.000235888	0.000224015	0.000198924	0.000202967	0.000218262	0.000212405	0.000220302	0.000233392	0.000222352	0.000243138	0.000234194	0.000304427	0.000300363	0.000311008	0.00030798	0.00031415	0.000307472
SP5	0.000351381	0.000334162	0.000319819	0.00032306	0.000353034	0.0003355	0.000304783	0.000306567	0.000299988	0.000320458	0.000317343	0.000290736	0.000370545	0.00031206	0.000337149	0.000321032	0.000313383	0.000324309	0.000356796	0.000310397	0.00030145	0.000325866	0.000308271	0.000306128	0.000315715	0.000326866	0.000347098	0.00029993	0.000316219	0.000329953	0.000302219	0.000303741	0.000295651	0.000345459	0.000366272	0.000355397	0.000352153	0.000345018	0.000350831	0.000331176	0.000356265	0.000350932	0.00032483	0.000256245	0.000259183	0.000260096	0.000246855	0.000246883	0.000233589
SPI1	-6.52885e-05	-2.86403e-05	-2.64317e-05	-1.70143e-05	-6.6416e-05	-2.50621e-05	-5.21857e-07	-2.4037e-05	-2.85806e-05	-7.85624e-05	-1.90531e-05	-5.68331e-06	-6.07895e-05	-6.53064e-06	-5.97949e-05	-2.70568e-06	-1.75449e-06	-2.46569e-05	-6.85821e-05	-7.11037e-06	-1.23325e-06	-1.57072e-05	-1.41363e-05	-3.34485e-05	-2.37045e-05	-4.72528e-05	-4.77585e-05	-2.19921e-05	-2.21138e-05	-5.63274e-05	-2.62982e-05	-2.3304e-06	-9.06158e-06	-3.65248e-05	-3.04982e-05	-9.58385e-06	-2.33595e-05	-2.11467e-05	-1.57807e-05	-7.54134e-06	-2.87098e-05	-4.18977e-05	7.19083e-06	-3.687e-07	-3.01848e-06	-1.13826e-06	-9.37787e-07	-1.76533e-06	9.52379e-06
SPIB	2.6789e-05	4.12486e-05	2.98468e-05	3.81497e-05	3.64592e-05	2.95822e-05	4.74895e-05	3.93651e-05	4.09136e-05	1.54569e-05	4.67516e-05	3.54275e-05	3.84159e-05	4.50072e-05	2.32313e-05	3.96778e-05	3.53767e-05	2.75004e-05	2.6989e-05	3.36046e-05	3.70275e-05	3.44842e-05	3.16697e-05	3.3684e-05	2.94892e-05	4.32205e-05	3.93366e-05	4.01731e-05	4.30381e-05	3.64415e-05	3.39311e-05	4.71506e-05	4.36999e-05	2.28095e-05	3.45924e-05	3.89397e-05	3.18688e-05	4.09136e-05	3.54526e-05	2.85955e-05	3.52731e-05	2.65276e-05	4.29875e-05	2.27102e-05	2.31415e-05	1.96743e-05	2.13869e-05	2.03098e-05	2.04496e-05
SREBF1	1.79151e-05	5.7201e-05	2.89643e-05	3.63625e-05	3.61052e-05	1.26378e-05	7.84054e-05	7.04949e-05	6.82155e-05	-1.2066e-05	6.24691e-05	6.99673e-05	4.54254e-06	6.78838e-05	9.72025e-06	4.68525e-05	4.22078e-05	4.02236e-05	1.47046e-05	3.37613e-05	5.84123e-05	2.20745e-05	4.87609e-05	5.14193e-05	4.34684e-05	4.46008e-05	2.73298e-05	7.16341e-05	7.35539e-05	4.32075e-05	5.29789e-05	7.44385e-05	8.66132e-05	1.2656e-05	1.1902e-05	2.102e-05	1.3177e-05	3.45372e-05	3.23092e-05	1.5319e-05	2.15252e-05	1.66388e-05	3.42579e-05	5.69416e-05	5.41288e-05	5.33902e-05	6.2441e-05	6.23443e-05	6.95664e-05
SREBF2	9.39956e-06	-5.24469e-06	-4.26528e-06	3.28349e-06	6.72226e-06	2.95926e-05	-1.44415e-05	-1.74631e-05	-3.57456e-06	1.89705e-05	6.58247e-06	-2.12504e-05	3.41045e-05	-6.77861e-06	1.31947e-05	1.33583e-05	1.24712e-05	-3.90977e-06	1.33925e-05	1.18467e-06	-1.4033e-05	2.57793e-05	-6.9254e-06	-1.16332e-05	-1.35205e-05	7.0869e-06	1.80716e-05	-1.61149e-05	-1.44885e-05	1.86658e-07	-1.27733e-05	-1.04772e-05	-2.39631e-05	2.52591e-05	3.77906e-05	3.85713e-05	3.54531e-05	2.97217e-05	1.82342e-05	2.17625e-05	3.10763e-05	1.6796e-05	1.49709e-05	-4.12282e-05	-3.79181e-05	-3.9602e-05	-4.68352e-05	-4.83353e-05	-5.37157e-05
SRF	0.000106392	0.000126277	0.000139269	0.000137674	0.000104087	0.000116848	0.000138419	0.000133105	0.000119272	9.04719e-05	0.000132514	0.000149087	0.000105417	0.000132551	9.56394e-05	0.000126541	0.00013125	0.000128856	0.000103698	0.000140789	0.00015019	0.000125022	0.000131254	0.000127285	0.000138494	0.000108388	0.000108204	0.000126403	0.000126541	0.000104658	0.000132327	0.00013846	0.000137181	0.000103636	0.000104384	0.000114912	0.000111301	0.000112565	0.000121879	0.000127415	0.00011251	0.000113196	0.000144597	0.000164974	0.000161468	0.000163291	0.000165015	0.00016669	0.000170784
STAT1	-0.00010906	-0.000101815	-9.80743e-05	-9.36812e-05	-0.000104365	-9.72511e-05	-9.56741e-05	-0.000103822	-0.0001012	-9.41842e-05	-0.00010035	-0.00010314	-9.68204e-05	-9.52477e-05	-9.78847e-05	-9.68481e-05	-9.70545e-05	-0.000106793	-0.000108449	-9.34849e-05	-9.8597e-05	-9.33792e-05	-9.83701e-05	-9.82725e-05	-0.000102975	-9.30035e-05	-9.34597e-05	-0.000100443	-0.000102417	-9.96436e-05	-9.73662e-05	-9.29786e-05	-0.000102247	-0.000105996	-9.96388e-05	-9.54251e-05	-9.96285e-05	-9.86511e-05	-0.000101677	-9.56391e-05	-0.000101806	-0.000105171	-8.78415e-05	-9.87622e-05	-9.776e-05	-0.000100294	-0.000100004	-0.00010134	-9.98706e-05
STAT2	-6.21642e-05	-4.13862e-05	-3.63826e-05	-2.64649e-05	-7.47869e-05	-3.5318e-05	-1.21762e-05	-3.06953e-05	-3.08339e-05	-8.62753e-05	-1.72443e-05	-1.64152e-05	-5.84914e-05	-2.09711e-05	-7.54321e-05	-1.16308e-05	-1.40661e-05	-3.68755e-05	-6.85804e-05	-1.57652e-05	-1.16811e-05	-2.67658e-05	-3.50553e-05	-4.89257e-05	-3.57847e-05	-5.25837e-05	-6.29697e-05	-2.84355e-05	-3.11014e-05	-6.39147e-05	-4.31026e-05	-2.03336e-05	-1.69651e-05	-4.83908e-05	-3.99893e-05	-2.3603e-05	-3.38961e-05	-2.79987e-05	-3.21029e-05	-2.29886e-05	-3.7167e-05	-5.46131e-05	-4.60275e-06	-1.07562e-05	-1.34524e-05	-1.73099e-05	-1.05385e-05	-1.14894e-05	-6.34788e-07
STAT3	-3.83187e-05	-2.39593e-05	-2.29404e-05	-2.16054e-05	-3.30864e-05	-3.2394e-05	-1.63564e-05	-2.28583e-05	-2.73427e-05	-3.59304e-05	-2.74749e-05	-1.91516e-05	-3.69557e-05	-1.85239e-05	-3.22024e-05	-2.56343e-05	-2.50844e-05	-2.76068e-05	-3.88223e-05	-2.08915e-05	-1.8027e-05	-2.80656e-05	-2.07079e-05	-2.18692e-05	-2.26185e-05	-2.68406e-05	-2.80479e-05	-2.21612e-05	-2.2415e-05	-2.92439e-05	-2.01393e-05	-1.52639e-05	-1.89019e-05	-3.7282e-05	-3.58244e-05	-3.10177e-05	-3.46402e-05	-3.257e-05	-2.87255e-05	-2.69664e-05	-3.47809e-05	-3.37508e-05	-1.87908e-05	-1.2363e-05	-1.30648e-05	-1.29078e-05	-1.2068e-05	-1.23061e-05	-9.44923e-06
STAT4	4.64155e-05	5.59746e-05	6.46502e-05	5.57591e-05	3.89888e-05	2.01415e-05	5.77637e-05	4.73916e-05	1.34149e-05	2.83395e-05	1.13164e-05	4.79943e-05	2.9994e-05	5.17727e-05	4.88843e-05	3.37885e-05	2.84654e-05	5.50046e-05	4.20532e-05	5.95053e-05	6.03292e-05	1.9212e-05	5.39252e-05	4.73791e-05	6.85819e-05	3.35537e-05	3.62717e-05	4.68951e-05	5.41008e-05	4.2226e-05	4.91306e-05	4.79683e-05	5.21366e-05	2.98639e-05	3.17946e-05	2.59042e-05	2.37201e-05	1.48194e-05	4.74005e-05	4.57425e-05	2.37627e-05	4.37294e-05	5.28108e-05	8.07989e-05	7.84325e-05	8.00343e-05	7.93361e-05	7.98804e-05	8.41799e-05
STAT5A	1.52742e-05	-3.28977e-05	-8.37165e-06	-2.00146e-05	4.92487e-06	5.32846e-06	-4.95864e-05	-8.05778e-06	2.01369e-05	4.86637e-05	2.10452e-05	-4.19328e-06	1.36521e-05	-4.42479e-05	-9.30533e-06	-3.05575e-05	-1.54265e-05	-1.75874e-05	1.71135e-05	-2.3474e-05	-2.39211e-05	3.83326e-06	-2.91963e-05	-1.63363e-06	-1.91555e-05	-1.2321e-06	-1.12893e-05	-1.67477e-05	-3.38712e-05	-2.19924e-06	-5.42323e-06	-3.91337e-05	-2.8474e-05	-8.64783e-06	-3.07758e-05	-3.93312e-05	-1.57682e-05	-1.23282e-05	-4.51816e-05	-3.07625e-05	-1.18387e-05	-1.00439e-05	-4.20721e-05	-1.15276e-06	-7.98979e-07	-3.7687e-06	4.91186e-06	8.10923e-06	-1.61666e-06
STAT5B	-5.55177e-05	-2.23699e-05	-3.69142e-05	-2.93282e-05	-4.6373e-05	-5.8496e-05	-3.76518e-06	-2.54116e-05	-3.95796e-05	-7.62062e-05	-4.12072e-05	-2.8e-05	-5.68498e-05	-1.19212e-05	-4.98953e-05	-2.91897e-05	-3.82674e-05	-3.82044e-05	-5.90031e-05	-2.85432e-05	-2.13331e-05	-5.18747e-05	-2.84942e-05	-3.46478e-05	-3.03999e-05	-3.38772e-05	-4.1403e-05	-2.01785e-05	-1.46366e-05	-3.71928e-05	-3.24084e-05	-1.10645e-05	-1.07588e-05	-5.82785e-05	-4.65792e-05	-4.04726e-05	-5.29091e-05	-4.46332e-05	-3.33895e-05	-4.15821e-05	-5.09461e-05	-5.22481e-05	-2.18582e-05	-2.41161e-05	-2.53024e-05	-2.79837e-05	-2.44e-05	-2.61845e-05	-1.85305e-05
STAT6	-6.56186e-05	-9.48887e-05	-5.52373e-05	-6.08523e-05	-9.70888e-05	-5.31124e-05	-9.22145e-05	-8.84019e-05	-8.71856e-05	-5.30923e-05	-7.31803e-05	-7.4399e-05	-5.95309e-05	-9.15948e-05	-7.82001e-05	-6.91703e-05	-6.33356e-05	-7.20959e-05	-6.95158e-05	-4.95786e-05	-6.5293e-05	-5.40226e-05	-8.15084e-05	-8.57406e-05	-6.89045e-05	-8.83853e-05	-8.78592e-05	-9.04734e-05	-9.93e-05	-9.40559e-05	-8.30447e-05	-9.52845e-05	-9.57203e-05	-6.62921e-05	-6.77695e-05	-6.69155e-05	-6.03271e-05	-7.35164e-05	-7.71329e-05	-5.03023e-05	-6.80873e-05	-7.02829e-05	-5.16013e-05	-4.47053e-05	-4.54713e-05	-4.90368e-05	-4.6449e-05	-4.57624e-05	-4.42537e-05
TBP	-6.06455e-05	-6.10633e-05	-5.45918e-05	-5.75156e-05	-4.33498e-05	-6.00469e-05	-6.9767e-05	-6.13758e-05	-5.57424e-05	-2.37436e-05	-6.07858e-05	-6.33772e-05	-4.8866e-05	-6.48808e-05	-4.42957e-05	-7.63642e-05	-6.96302e-05	-6.93906e-05	-5.56536e-05	-6.52963e-05	-6.73937e-05	-5.65062e-05	-5.82741e-05	-4.32707e-05	-6.18753e-05	-4.24892e-05	-3.96404e-05	-6.27292e-05	-6.7094e-05	-4.52369e-05	-4.48597e-05	-5.70553e-05	-6.9667e-05	-7.08587e-05	-7.38002e-05	-7.54725e-05	-7.1336e-05	-6.95269e-05	-7.53425e-05	-7.11663e-05	-6.94936e-05	-6.19056e-05	-6.7787e-05	-5.8577e-05	-5.68588e-05	-5.68725e-05	-5.80904e-05	-5.78732e-05	-6.3329e-05
TBX1	4.13501e-05	4.32163e-05	6.31654e-05	5.89582e-05	3.77335e-05	3.16542e-05	4.46169e-05	4.13117e-05	2.45581e-05	4.18168e-05	3.49215e-05	4.56364e-05	4.8794e-05	4.13615e-05	3.63175e-05	3.07802e-05	3.16145e-05	3.88634e-05	3.94965e-05	5.80634e-05	5.50549e-05	3.68462e-05	4.05801e-05	4.57411e-05	5.47803e-05	4.18404e-05	4.19668e-05	3.74376e-05	3.76902e-05	3.78392e-05	4.75944e-05	4.38394e-05	3.85033e-05	1.87359e-05	2.61336e-05	2.55047e-05	2.51537e-05	2.2368e-05	3.2582e-05	4.03414e-05	2.65834e-05	3.48905e-05	5.85838e-05	7.16147e-05	7.05196e-05	6.73212e-05	6.93029e-05	6.98784e-05	6.95041e-05
TBX15	2.64263e-05	1.96653e-05	4.00823e-05	3.16293e-05	2.18429e-05	1.52508e-05	1.7936e-05	2.65702e-05	1.81669e-05	3.50935e-05	2.19807e-05	3.27685e-05	2.38673e-05	1.60109e-05	1.91419e-05	8.2727e-06	1.37712e-05	2.24927e-05	2.50517e-05	3.15083e-05	3.25512e-05	1.86115e-05	2.19543e-05	3.14696e-05	3.43676e-05	2.17276e-05	1.89925e-05	2.14114e-05	1.70809e-05	2.15929e-05	3.23283e-05	1.9813e-05	2.0974e-05	5.42032e-06	2.66919e-07	-2.07411e-06	4.42472e-06	2.69566e-06	6.40106e-06	1.5308e-05	6.36042e-06	1.70381e-05	2.36383e-05	5.70558e-05	5.55546e-05	5.44588e-05	5.82577e-05	5.99263e-05	5.87521e-05
TBX2	4.45799e-05	6.73126e-05	5.36057e-05	6.07239e-05	7.43495e-05	6.42232e-05	6.19547e-05	5.80223e-05	6.4714e-05	6.21951e-05	6.61463e-05	5.58391e-05	6.61747e-05	6.75409e-05	6.45111e-05	5.78785e-05	6.14884e-05	5.08668e-05	5.21519e-05	4.96166e-05	5.26854e-05	6.93828e-05	6.5629e-05	7.02587e-05	5.09894e-05	7.35228e-05	8.411e-05	5.6397e-05	6.00036e-05	6.78635e-05	7.00448e-05	7.64269e-05	5.59782e-05	5.47588e-05	6.23258e-05	6.9456e-05	6.25718e-05	6.83527e-05	6.37478e-05	5.61304e-05	6.50398e-05	6.03621e-05	6.25843e-05	3.35954e-05	3.5657e-05	3.87767e-05	3.11223e-05	3.05371e-05	2.53386e-05
TBX3	-5.80078e-05	-5.48419e-05	-5.87299e-05	-6.168e-05	-4.83403e-05	-6.34617e-05	-5.88023e-05	-5.60552e-05	-5.65154e-05	-4.24434e-05	-6.72191e-05	-5.94964e-05	-6.25685e-05	-5.69733e-05	-4.42251e-05	-6.61642e-05	-6.47913e-05	-5.81999e-05	-5.60471e-05	-6.41041e-05	-6.27882e-05	-6.41271e-05	-5.22546e-05	-4.79988e-05	-5.65566e-05	-5.09576e-05	-4.98409e-05	-5.44373e-05	-5.50062e-05	-4.70964e-05	-4.92899e-05	-5.48842e-05	-5.69768e-05	-5.91712e-05	-6.49227e-05	-6.78443e-05	-6.58697e-05	-6.58745e-05	-6.26972e-05	-6.48717e-05	-6.53854e-05	-5.72337e-05	-6.94134e-05	-5.68077e-05	-5.61943e-05	-5.4177e-05	-5.53064e-05	-5.53378e-05	-5.61561e-05
TCF12	-0.000133831	-0.000152329	-0.000151219	-0.000164506	-0.000123324	-0.000151088	-0.000170341	-0.00014801	-0.000139561	-8.81613e-05	-0.000166495	-0.000154541	-0.000151658	-0.000163001	-0.000110568	-0.000172403	-0.000164423	-0.000146686	-0.000129279	-0.000167845	-0.000168111	-0.000157708	-0.000142001	-0.000127738	-0.000148164	-0.00013592	-0.000134237	-0.000146426	-0.000153316	-0.000123163	-0.0001324	-0.000160387	-0.000157917	-0.000138247	-0.000163029	-0.000175529	-0.000160663	-0.000165024	-0.000165941	-0.000164757	-0.000160738	-0.000139852	-0.000189552	-0.000146117	-0.000144559	-0.000139295	-0.000140592	-0.000139419	-0.000144236
TCF15	-2.30232e-05	-4.30983e-05	-3.34765e-05	-3.25573e-05	-4.2165e-05	-4.52501e-05	-3.90286e-05	-3.94955e-05	-4.19684e-05	-3.92067e-05	-3.37203e-05	-4.59018e-05	-2.03581e-05	-4.44329e-05	-4.65923e-05	-4.01187e-05	-4.77759e-05	-4.51005e-05	-2.87335e-05	-3.0261e-05	-3.74366e-05	-4.54038e-05	-5.58297e-05	-5.02582e-05	-3.92886e-05	-3.37882e-05	-4.70288e-05	-3.76993e-05	-3.96154e-05	-3.86339e-05	-5.13918e-05	-5.09087e-05	-3.99134e-05	-4.94624e-05	-3.95468e-05	-4.66136e-05	-4.45796e-05	-4.22533e-05	-4.84175e-05	-4.43414e-05	-4.28261e-05	-4.6236e-05	-3.25536e-05	-3.43142e-05	-3.43166e-05	-4.44066e-05	-3.51609e-05	-3.60114e-05	-3.52653e-05
TCF3	-8.3649e-05	-9.72913e-05	-9.04199e-05	-9.80148e-05	-0.000104097	-8.11608e-05	-8.99188e-05	-7.9148e-05	-7.2277e-05	-8.64739e-05	-8.27527e-05	-6.88329e-05	-0.000113467	-9.23024e-05	-9.25036e-05	-7.85347e-05	-7.37808e-05	-7.23508e-05	-8.82885e-05	-8.52575e-05	-7.97573e-05	-8.59841e-05	-8.12617e-05	-8.84988e-05	-8.15747e-05	-0.000105567	-0.000113673	-7.81791e-05	-8.61923e-05	-9.7003e-05	-8.74372e-05	-9.57408e-05	-7.5917e-05	-6.94658e-05	-9.26417e-05	-9.24536e-05	-8.32817e-05	-8.69914e-05	-8.9277e-05	-8.10911e-05	-8.75077e-05	-8.52367e-05	-0.000100957	-5.83097e-05	-6.09272e-05	-5.71104e-05	-5.18264e-05	-5.02626e-05	-4.37434e-05
TCF4	-8.18387e-05	-2.85863e-05	-0.000107571	-9.15177e-05	-3.05619e-05	-5.49525e-05	-2.81304e-05	-4.289e-05	-2.30956e-05	-8.2406e-05	-6.03737e-05	-5.96598e-05	-9.64129e-05	-2.0925e-05	-3.05112e-05	-3.18993e-05	-3.8371e-05	-4.66403e-05	-7.19482e-05	-9.96275e-05	-7.97585e-05	-6.09761e-05	-2.57362e-05	-4.29505e-05	-7.67615e-05	-4.29122e-05	-3.17989e-05	-3.04898e-05	-1.78272e-05	-3.00262e-05	-4.62158e-05	-1.85252e-05	-2.44339e-05	-1.75104e-05	-2.60846e-05	-1.7584e-05	-3.29933e-05	-2.02675e-05	-1.9428e-05	-5.91351e-05	-3.26955e-05	-4.22414e-05	-9.02754e-05	-0.000131849	-0.000128841	-0.000113962	-0.000128272	-0.00013105	-0.00012814
TCF7	3.83235e-05	4.70083e-05	4.23621e-05	4.65524e-05	4.75913e-05	6.26805e-05	4.61211e-05	4.6445e-05	5.66281e-05	4.53918e-05	6.02124e-05	5.1918e-05	4.75734e-05	5.01149e-05	4.46102e-05	5.6663e-05	6.18422e-05	4.84143e-05	4.21506e-05	4.46149e-05	4.68919e-05	6.42746e-05	5.28097e-05	4.95951e-05	4.18614e-05	4.65538e-05	5.38783e-05	4.4335e-05	4.41896e-05	4.34459e-05	5.06528e-05	5.44051e-05	4.53877e-05	5.76337e-05	5.69292e-05	6.48191e-05	6.22187e-05	6.33104e-05	5.64115e-05	5.61882e-05	6.10447e-05	5.27e-05	5.25748e-05	3.51462e-05	3.56448e-05	3.95151e-05	3.44625e-05	3.47088e-05	3.30331e-05
TCF7L2	-3.07055e-05	-6.42712e-05	-4.37116e-05	-4.81155e-05	-3.43246e-05	-3.27662e-05	-7.78447e-05	-5.57813e-05	-3.63811e-05	3.44641e-06	-3.16498e-05	-5.66691e-05	-1.55721e-05	-7.18305e-05	-3.91719e-05	-6.25442e-05	-5.39501e-05	-6.03522e-05	-2.77367e-05	-5.30702e-05	-6.22868e-05	-3.26442e-05	-6.40221e-05	-4.40721e-05	-5.81556e-05	-3.34321e-05	-3.62653e-05	-5.97992e-05	-7.0422e-05	-3.95343e-05	-4.69724e-05	-6.83768e-05	-7.20779e-05	-4.88312e-05	-5.34805e-05	-5.94488e-05	-4.68338e-05	-4.64717e-05	-6.98929e-05	-5.68317e-05	-4.55894e-05	-4.66101e-05	-5.87079e-05	-5.37997e-05	-5.1755e-05	-5.65956e-05	-5.30599e-05	-5.2153e-05	-6.08284e-05
TCFL5	0.000157084	0.000139794	0.000164889	0.00016171	0.000152996	0.000160263	0.000122683	0.000126729	0.000120068	0.000168478	0.000140961	0.000129556	0.000183968	0.000128741	0.000152253	0.00013463	0.000139367	0.000139626	0.000160868	0.000155752	0.000141572	0.00016049	0.000135598	0.000140819	0.000147475	0.000146482	0.000162051	0.000118615	0.000120918	0.000140303	0.000141064	0.000129783	0.000111804	0.000143963	0.000156927	0.000154175	0.00015595	0.000145235	0.000147883	0.000157501	0.000155334	0.000156956	0.00016493	0.000137825	0.000139316	0.000137916	0.000130594	0.000131445	0.000122051
TEAD1	-7.8279e-05	-4.99094e-05	-6.4067e-05	-6.26362e-05	-6.19048e-05	-4.91068e-05	-3.67864e-05	-3.46636e-05	-2.19573e-05	-6.73153e-05	-3.56377e-05	-2.20227e-05	-9.37914e-05	-3.70715e-05	-6.30606e-05	-4.01419e-05	-3.10016e-05	-4.35077e-05	-7.64078e-05	-5.92058e-05	-4.12016e-05	-4.46002e-05	-3.1045e-05	-3.61388e-05	-5.16976e-05	-5.89505e-05	-6.11674e-05	-3.41982e-05	-3.94388e-05	-5.61071e-05	-3.35281e-05	-2.78358e-05	-2.60936e-05	-4.7234e-05	-6.70255e-05	-5.31825e-05	-5.41927e-05	-4.63061e-05	-5.16674e-05	-5.34054e-05	-5.51748e-05	-5.82045e-05	-6.23238e-05	-3.37158e-05	-3.57134e-05	-2.69725e-05	-2.69913e-05	-2.59563e-05	-1.99157e-05
TEAD3	-8.9863e-05	-8.95917e-05	-8.7007e-05	-8.51414e-05	-8.56525e-05	-8.83368e-05	-9.17655e-05	-9.90402e-05	-0.000101107	-7.37357e-05	-0.000103191	-0.000103916	-7.89396e-05	-8.92639e-05	-7.45615e-05	-9.22969e-05	-9.46422e-05	-9.54228e-05	-8.8294e-05	-8.65689e-05	-9.5928e-05	-8.84865e-05	-8.93494e-05	-8.93246e-05	-9.19506e-05	-8.10121e-05	-7.68781e-05	-9.50968e-05	-9.40259e-05	-8.35871e-05	-8.99665e-05	-9.00638e-05	-0.000100205	-9.00724e-05	-8.26245e-05	-8.44703e-05	-8.74686e-05	-9.11443e-05	-8.79512e-05	-8.48969e-05	-8.99095e-05	-8.77816e-05	-8.28096e-05	-9.87262e-05	-9.68417e-05	-9.86875e-05	-0.000101404	-0.000102895	-0.000103751
TEAD4	-4.91192e-05	-9.61846e-05	-7.60089e-05	-7.92745e-05	-8.23152e-05	-4.47821e-05	-9.8384e-05	-7.84225e-05	-5.40263e-05	-4.57541e-05	-4.77009e-05	-7.29859e-05	-5.36835e-05	-9.65657e-05	-7.80187e-05	-6.24445e-05	-5.7804e-05	-7.03105e-05	-5.27994e-05	-6.99829e-05	-7.9219e-05	-5.10573e-05	-9.0002e-05	-8.7692e-05	-8.23934e-05	-7.98878e-05	-8.96275e-05	-7.95038e-05	-9.1804e-05	-8.20864e-05	-8.89636e-05	-0.000103259	-8.70125e-05	-4.7486e-05	-5.87458e-05	-6.28333e-05	-4.92255e-05	-5.29489e-05	-7.88564e-05	-6.22625e-05	-5.33109e-05	-6.53471e-05	-7.88161e-05	-7.29653e-05	-7.29434e-05	-7.75955e-05	-7.01641e-05	-6.92012e-05	-7.02895e-05
TEF	-8.51541e-06	-3.43684e-05	-8.86013e-07	-8.84855e-06	-2.3339e-05	-1.16166e-05	-4.04071e-05	-2.82984e-05	-2.79858e-05	1.23602e-05	-1.76707e-05	-2.10196e-05	3.20763e-07	-3.87847e-05	-1.89533e-05	-3.23548e-05	-2.49793e-05	-2.46902e-05	-9.35144e-06	-7.27478e-06	-1.73318e-05	-1.01757e-05	-2.95131e-05	-1.92713e-05	-1.52011e-05	-2.03953e-05	-2.08546e-05	-3.33654e-05	-4.13831e-05	-2.50465e-05	-1.88537e-05	-3.72412e-05	-4.02475e-05	-2.77988e-05	-3.00443e-05	-3.3635e-05	-2.42309e-05	-3.10004e-05	-3.64023e-05	-1.74616e-05	-2.56546e-05	-2.04606e-05	-1.27085e-05	4.75196e-06	4.61839e-06	7.89476e-07	3.96879e-06	5.28845e-06	1.5594e-06
TFAP2A	-8.31442e-05	-5.65909e-05	-7.74046e-05	-7.72825e-05	-8.00434e-05	-8.56834e-05	-3.8843e-05	-4.72531e-05	-5.38027e-05	-0.000103458	-7.14209e-05	-4.45316e-05	-0.000114306	-4.62179e-05	-7.70775e-05	-5.65042e-05	-6.02967e-05	-5.40857e-05	-8.7458e-05	-6.9795e-05	-5.30777e-05	-8.53355e-05	-4.97563e-05	-6.09427e-05	-5.83764e-05	-7.79148e-05	-8.75621e-05	-4.19623e-05	-4.05932e-05	-6.8845e-05	-5.91898e-05	-4.67628e-05	-3.07664e-05	-6.80019e-05	-8.0941e-05	-7.61759e-05	-8.01158e-05	-7.40393e-05	-6.28416e-05	-7.26478e-05	-8.00719e-05	-7.61281e-05	-7.80141e-05	-4.3854e-05	-4.67749e-05	-4.19591e-05	-3.78047e-05	-3.78467e-05	-2.70762e-05
TFAP2C	-5.33789e-06	1.82157e-06	-2.24536e-05	-3.07406e-05	1.62784e-05	-6.13769e-06	-1.71099e-05	-7.26779e-06	-5.48494e-06	1.67814e-05	-3.49229e-05	-1.29261e-05	-2.95318e-05	-7.72754e-06	3.05821e-05	-1.58133e-05	-1.07412e-05	7.23873e-06	2.13931e-06	-3.4201e-05	-2.69287e-05	-1.66727e-05	1.37786e-05	8.57024e-06	-6.77565e-06	-8.93506e-06	7.70508e-06	-5.51838e-06	-7.38026e-07	1.10718e-05	5.35585e-06	-6.97046e-06	-8.96145e-06	2.3709e-05	5.94073e-07	-5.45429e-06	-6.92495e-07	-8.35464e-06	6.07354e-06	-8.85256e-06	-2.52017e-06	1.43479e-05	-4.5707e-05	-3.00799e-05	-2.88996e-05	-1.39632e-05	-2.68098e-05	-2.57913e-05	-2.87893e-05
TFAP4	-8.60516e-05	-0.00010185	-8.55e-05	-9.37841e-05	-9.98374e-05	-7.0322e-05	-0.000102996	-9.15688e-05	-8.28231e-05	-6.52843e-05	-8.98843e-05	-7.90425e-05	-0.000100645	-9.93343e-05	-8.09261e-05	-8.39036e-05	-7.40999e-05	-7.70946e-05	-8.6275e-05	-8.42596e-05	-8.6559e-05	-7.47645e-05	-8.0424e-05	-8.61858e-05	-8.45965e-05	-0.000102806	-9.95551e-05	-9.2288e-05	-0.000100594	-9.71071e-05	-8.50004e-05	-9.96767e-05	-9.54007e-05	-6.61933e-05	-8.65912e-05	-8.51606e-05	-7.60124e-05	-8.58386e-05	-8.77342e-05	-7.32526e-05	-8.27563e-05	-7.89287e-05	-9.47742e-05	-6.70906e-05	-6.81053e-05	-6.2408e-05	-6.36155e-05	-6.20829e-05	-5.98968e-05
TFCP2	-2.97316e-05	1.93052e-06	-2.85767e-05	-2.6104e-05	-8.25555e-06	-3.76524e-05	6.98931e-06	-3.30297e-06	-1.20783e-05	-3.96912e-05	-3.03465e-05	-1.09412e-05	-4.58419e-05	4.4194e-06	-9.96572e-06	-1.62088e-05	-2.19154e-05	-1.11131e-05	-2.87223e-05	-2.9026e-05	-1.58815e-05	-3.76272e-05	-5.45513e-07	-5.5454e-06	-1.28947e-05	-1.24963e-05	-1.29214e-05	1.70098e-06	9.00912e-06	-4.08093e-06	-6.15298e-06	5.83087e-06	8.43438e-06	-2.03254e-05	-2.36288e-05	-2.27688e-05	-2.99249e-05	-2.34683e-05	-9.46445e-06	-2.82604e-05	-2.71331e-05	-2.00357e-05	-3.08168e-05	-2.21837e-05	-2.26012e-05	-1.74337e-05	-1.9714e-05	-2.05497e-05	-1.63259e-05
TFCP2L1	-3.01078e-05	-4.7624e-05	-3.20833e-05	-4.02311e-05	-5.76007e-05	-2.81547e-05	-3.59991e-05	-2.08464e-05	-1.29152e-05	-4.18236e-05	-1.44616e-05	-5.10817e-06	-5.88733e-05	-4.14414e-05	-5.59866e-05	-2.4814e-05	-1.79659e-05	-2.01198e-05	-3.69532e-05	-2.64766e-05	-1.78436e-05	-2.96836e-05	-3.33764e-05	-3.67923e-05	-2.61394e-05	-5.58094e-05	-6.97784e-05	-2.36842e-05	-3.47552e-05	-5.10817e-05	-3.45709e-05	-4.32533e-05	-1.86726e-05	-2.55516e-05	-4.86833e-05	-4.61882e-05	-3.48819e-05	-3.51388e-05	-4.35079e-05	-3.11558e-05	-3.70996e-05	-3.84557e-05	-4.25924e-05	9.86481e-06	5.88771e-06	7.19703e-06	1.72107e-05	1.96992e-05	2.64852e-05
TFDP1	7.08777e-05	5.13375e-05	7.91103e-05	7.53768e-05	5.13782e-05	4.60193e-05	4.74845e-05	4.28316e-05	2.24174e-05	5.98718e-05	4.15485e-05	4.00145e-05	8.55718e-05	4.37789e-05	5.18745e-05	4.16031e-05	3.59049e-05	4.70642e-05	6.66291e-05	7.50781e-05	6.04799e-05	4.73256e-05	3.79813e-05	4.35252e-05	6.42298e-05	5.54944e-05	5.44048e-05	3.9817e-05	4.21406e-05	4.9385e-05	4.38682e-05	3.8571e-05	3.62152e-05	3.36552e-05	5.23345e-05	4.38498e-05	4.43654e-05	3.70425e-05	4.67096e-05	5.65758e-05	4.53151e-05	5.12199e-05	7.74174e-05	7.02254e-05	7.02249e-05	6.09303e-05	6.4341e-05	6.40915e-05	6.13981e-05
TFE3	-3.75373e-05	-7.35892e-05	-4.18151e-05	-5.25974e-05	-5.99173e-05	-6.76201e-05	-7.79194e-05	-6.15319e-05	-6.46022e-05	-2.77529e-05	-5.92186e-05	-6.165e-05	-4.03393e-05	-8.10903e-05	-6.09013e-05	-8.05015e-05	-7.84319e-05	-6.68355e-05	-4.23869e-05	-5.04735e-05	-5.85443e-05	-6.74151e-05	-7.77267e-05	-6.04122e-05	-5.34732e-05	-5.59153e-05	-6.89057e-05	-6.47146e-05	-7.40734e-05	-5.77922e-05	-6.19369e-05	-8.31734e-05	-7.19738e-05	-7.84746e-05	-8.23597e-05	-9.4003e-05	-8.0448e-05	-8.28163e-05	-8.92516e-05	-7.36142e-05	-7.83979e-05	-6.83489e-05	-6.5506e-05	-2.77228e-05	-2.84274e-05	-3.70938e-05	-2.60098e-05	-2.47776e-05	-2.72674e-05
TFEB	4.37915e-05	6.35781e-05	6.54029e-05	7.17338e-05	4.56416e-05	6.49961e-05	7.51969e-05	6.29817e-05	5.93235e-05	3.21494e-05	7.15146e-05	7.21582e-05	5.43423e-05	7.2544e-05	4.16764e-05	7.40989e-05	7.46499e-05	6.15177e-05	4.31061e-05	7.35013e-05	7.63049e-05	7.12202e-05	6.60749e-05	5.81292e-05	6.37288e-05	5.39004e-05	5.62155e-05	6.12918e-05	6.32313e-05	4.65222e-05	6.19176e-05	7.5807e-05	6.84654e-05	5.4017e-05	6.29103e-05	7.44027e-05	6.58925e-05	6.80008e-05	6.97822e-05	7.23197e-05	6.48809e-05	5.56694e-05	8.56285e-05	7.04928e-05	6.93318e-05	6.95419e-05	6.83457e-05	6.81073e-05	7.1393e-05
TFEC	0.000142496	0.000104947	0.00012814	0.00012555	0.000114396	0.000140546	0.000102492	0.000123278	0.000138369	0.000126565	0.000160287	0.000131704	0.000147074	0.000100829	9.58857e-05	0.000125969	0.00013144	0.000121046	0.000138687	0.00012853	0.00012658	0.000140523	9.99068e-05	0.000108974	0.000118054	0.000114564	0.000104486	0.000114302	0.000105449	0.000107581	0.00010906	9.88377e-05	0.000112875	0.000125077	0.000122652	0.000121447	0.000132781	0.000134993	0.000110578	0.000122666	0.000135091	0.000121881	0.000125655	0.000131057	0.000129644	0.000123301	0.000132071	0.0001343	0.000130212
TGIF1	-1.25665e-05	1.05218e-05	6.96622e-06	6.98285e-06	-1.05961e-05	-5.81942e-06	1.72318e-05	-8.59978e-07	-2.02874e-05	-2.20941e-05	-2.36702e-05	3.09647e-06	-1.95122e-05	1.53969e-05	5.0102e-06	7.99081e-06	4.50412e-06	1.09852e-05	-1.34959e-05	1.17949e-05	1.22279e-05	-6.23598e-06	1.72076e-05	7.23727e-07	1.30916e-05	-1.13131e-05	-2.14299e-06	1.95191e-06	9.33831e-06	-6.60353e-06	3.63639e-06	1.35386e-05	7.93908e-06	3.47134e-06	6.7404e-06	1.09533e-05	2.09826e-06	-5.61279e-06	1.87649e-05	1.64582e-05	-2.0493e-06	4.53139e-06	1.6126e-05	1.35928e-05	1.24956e-05	1.76331e-05	1.13487e-05	1.07149e-05	1.65103e-05
TGIF2	-3.87104e-06	8.57124e-06	2.08921e-05	2.15041e-05	7.79739e-06	2.5237e-05	1.17737e-05	1.50254e-05	2.29035e-05	2.09224e-05	2.95374e-05	2.87109e-05	1.00699e-05	1.46935e-05	4.68382e-06	1.41862e-05	2.58388e-05	1.01339e-05	-1.42091e-07	1.95986e-05	2.27954e-05	3.31004e-05	2.11965e-05	2.53274e-05	1.4093e-05	1.3884e-05	1.89353e-05	1.00879e-05	4.33611e-06	6.30599e-06	2.81878e-05	2.55509e-05	1.11796e-05	5.57975e-06	1.86114e-06	1.34198e-05	1.32766e-05	1.51953e-05	7.42822e-06	1.79553e-05	1.24276e-05	9.12558e-06	2.51665e-05	3.08745e-05	3.04428e-05	3.33723e-05	3.12901e-05	3.23602e-05	3.10876e-05
THRA	0.000123918	0.000147826	0.00013023	0.000130635	0.000133997	0.000101917	0.000148644	0.000135627	0.000111009	9.3019e-05	0.000109137	0.000128131	0.000115339	0.000143514	0.000125796	0.000122616	0.000113568	0.000132725	0.000122696	0.00012647	0.000134797	0.000102277	0.000134525	0.000129676	0.000139202	0.000126111	0.00012869	0.000135563	0.000147793	0.000132382	0.000129886	0.000141687	0.000143721	0.000113621	0.000122654	0.000119853	0.000111618	0.000113503	0.000136785	0.000119065	0.000116327	0.000125444	0.000128899	0.000128125	0.000126969	0.00012877	0.000126207	0.000125934	0.000127674
THRB	-3.45991e-05	-2.96947e-05	-5.05836e-05	-5.46207e-05	-7.3539e-06	-4.2302e-05	-4.24884e-05	-2.61551e-05	-1.33131e-05	-7.3233e-06	-3.58511e-05	-3.45889e-05	-4.53093e-05	-3.67873e-05	-1.46174e-05	-5.14264e-05	-4.57201e-05	-3.723e-05	-2.81451e-05	-6.40604e-05	-5.32632e-05	-4.43147e-05	-2.79176e-05	-1.43077e-05	-4.23278e-05	-1.93709e-05	-1.84796e-05	-2.58838e-05	-2.78973e-05	-1.06594e-05	-1.84429e-05	-3.00081e-05	-3.01348e-05	-3.22478e-05	-4.96301e-05	-5.44356e-05	-4.76022e-05	-4.04543e-05	-4.71177e-05	-5.96071e-05	-4.29567e-05	-3.30968e-05	-7.50163e-05	-5.26437e-05	-5.12109e-05	-4.51415e-05	-4.73984e-05	-4.65903e-05	-5.16484e-05
TP53	1.90973e-05	2.18315e-05	2.62827e-05	2.63464e-05	2.10203e-05	2.86801e-05	2.27249e-05	2.45424e-05	2.71816e-05	2.38242e-05	3.08323e-05	2.97443e-05	2.29937e-05	2.3477e-05	1.87718e-05	2.5048e-05	2.89641e-05	2.36907e-05	2.00354e-05	2.61001e-05	2.75619e-05	3.09484e-05	2.55783e-05	2.63098e-05	2.42201e-05	2.20976e-05	2.37718e-05	2.22179e-05	2.0478e-05	1.97733e-05	2.73694e-05	2.6614e-05	2.31134e-05	2.24103e-05	2.1023e-05	2.49197e-05	2.51755e-05	2.56263e-05	2.27644e-05	2.60993e-05	2.49994e-05	2.30653e-05	2.80324e-05	2.95638e-05	2.92112e-05	3.02791e-05	2.96651e-05	3.02053e-05	2.97136e-05
TP63	2.82242e-05	8.22877e-05	5.04805e-05	6.18522e-05	3.92171e-05	5.24778e-05	0.000108625	8.139e-05	7.05066e-05	-1.44024e-05	6.73317e-05	8.93894e-05	1.3211e-05	0.000100438	3.6037e-05	9.36239e-05	8.6948e-05	7.78774e-05	2.52516e-05	6.84048e-05	8.76419e-05	5.72266e-05	8.68312e-05	6.13735e-05	7.03118e-05	4.50219e-05	4.46255e-05	8.55373e-05	9.51113e-05	4.70736e-05	6.66396e-05	0.000101416	0.000105286	6.43095e-05	6.74591e-05	8.51058e-05	6.69754e-05	7.47544e-05	9.06919e-05	7.49249e-05	6.59816e-05	5.55789e-05	8.05683e-05	7.16631e-05	6.84761e-05	7.53611e-05	7.29016e-05	7.19346e-05	8.46853e-05
TP73	-5.86812e-05	-5.37441e-05	-9.22064e-05	-9.56476e-05	-4.53773e-05	-7.41108e-05	-6.42164e-05	-6.03281e-05	-5.73166e-05	-6.01176e-05	-9.09353e-05	-7.48873e-05	-9.21153e-05	-6.01363e-05	-3.39914e-05	-6.62456e-05	-7.1222e-05	-5.18187e-05	-5.5773e-05	-9.59933e-05	-8.73298e-05	-8.69065e-05	-5.1449e-05	-5.97647e-05	-6.99366e-05	-6.54427e-05	-6.10301e-05	-5.27079e-05	-4.63265e-05	-4.46033e-05	-6.43014e-05	-6.61772e-05	-5.3921e-05	-3.41861e-05	-5.30336e-05	-6.2623e-05	-6.04136e-05	-6.21439e-05	-5.10048e-05	-7.34836e-05	-6.09855e-05	-4.99762e-05	-0.000109223	-9.88066e-05	-9.77243e-05	-8.76969e-05	-9.41651e-05	-9.45922e-05	-9.33319e-05
TWIST1	-3.82724e-05	-5.15548e-05	-7.77769e-05	-7.59708e-05	-3.57854e-05	-3.53271e-05	-5.63476e-05	-3.91864e-05	-1.02032e-05	-3.82056e-05	-2.73565e-05	-4.55178e-05	-5.68328e-05	-5.25525e-05	-4.21096e-05	-3.79004e-05	-3.63365e-05	-4.24361e-05	-3.63961e-05	-7.56136e-05	-6.67268e-05	-4.30969e-05	-4.93845e-05	-4.819e-05	-6.49785e-05	-4.48017e-05	-5.1586e-05	-3.61651e-05	-4.06141e-05	-3.69913e-05	-5.21012e-05	-5.49595e-05	-3.85115e-05	-1.71701e-05	-3.61411e-05	-3.87916e-05	-3.12539e-05	-2.36478e-05	-4.54419e-05	-5.6512e-05	-3.03078e-05	-3.95819e-05	-8.47749e-05	-8.14663e-05	-8.057e-05	-7.67846e-05	-7.50371e-05	-7.46944e-05	-7.57027e-05
TWIST2	-5.03817e-05	-6.02718e-05	-3.91177e-05	-4.4476e-05	-6.44258e-05	-5.98411e-05	-5.60427e-05	-5.56677e-05	-6.46124e-05	-4.70199e-05	-6.04785e-05	-5.11114e-05	-5.24713e-05	-5.94717e-05	-5.76436e-05	-6.07531e-05	-6.01467e-05	-5.50453e-05	-5.42765e-05	-3.97556e-05	-4.47851e-05	-5.80473e-05	-5.76471e-05	-5.49338e-05	-4.50364e-05	-5.7974e-05	-6.32101e-05	-5.62653e-05	-6.029e-05	-5.97169e-05	-5.36933e-05	-6.05427e-05	-5.73298e-05	-6.67278e-05	-6.68083e-05	-6.92846e-05	-6.57728e-05	-6.98653e-05	-6.53054e-05	-5.34065e-05	-6.70641e-05	-6.05508e-05	-4.53993e-05	-2.35724e-05	-2.47176e-05	-2.85305e-05	-2.34607e-05	-2.3091e-05	-2.09228e-05
USF1	-3.75609e-05	-1.08306e-05	-4.71972e-05	-4.73924e-05	-1.12273e-05	-3.16752e-05	-1.1161e-05	-7.55686e-06	3.63403e-07	-3.28672e-05	-2.70688e-05	-1.07035e-05	-6.31733e-05	-8.80509e-06	-1.25973e-05	-2.08965e-05	-1.84175e-05	-1.2884e-05	-3.32595e-05	-4.98313e-05	-3.07362e-05	-3.4777e-05	-2.38967e-06	-6.79716e-06	-2.63764e-05	-2.32087e-05	-2.0917e-05	-4.15809e-06	-1.58359e-06	-9.77046e-06	-8.27904e-06	-4.39775e-06	9.96769e-07	-8.82851e-06	-2.9398e-05	-2.6461e-05	-2.71631e-05	-2.02556e-05	-1.64666e-05	-3.56235e-05	-2.54707e-05	-1.99732e-05	-5.75409e-05	-3.68121e-05	-3.71888e-05	-2.57308e-05	-3.03975e-05	-2.99313e-05	-2.73102e-05
USF2	0.000137981	9.03971e-05	0.000130991	0.000119164	0.000108339	0.00012609	7.37007e-05	9.47879e-05	9.4079e-05	0.000143494	0.000113651	0.000102076	0.000145167	7.68295e-05	0.000108546	9.57374e-05	0.00010327	0.000109159	0.000136479	0.000121194	0.000107423	0.00012207	8.98596e-05	9.91369e-05	0.000114239	0.000100026	0.000103566	8.47707e-05	7.85514e-05	9.8359e-05	9.86389e-05	7.32474e-05	7.61647e-05	0.000113468	0.000111317	0.000102088	0.000116577	0.000103928	9.81438e-05	0.000117012	0.00011552	0.000119559	0.000114411	0.00012461	0.000124243	0.000120513	0.000122052	0.0001246	0.000116781
WT1	0.000234335	0.000203035	0.000213726	0.000204754	0.000225353	0.000236182	0.000180708	0.000208934	0.00022155	0.00023538	0.000230367	0.00021539	0.000231421	0.000188122	0.000213532	0.000207092	0.000218614	0.000221053	0.000238222	0.000201676	0.000203129	0.000229532	0.000204954	0.000211016	0.000210347	0.000202909	0.000212784	0.000197095	0.000194259	0.000208552	0.000209322	0.000188648	0.000192879	0.000236469	0.000222225	0.000217772	0.00023148	0.000225352	0.000214271	0.000215954	0.000233063	0.000232319	0.000195878	0.000200946	0.00020066	0.000206373	0.000201548	0.000205055	0.00019521
YBX1	-1.14351e-05	-4.16097e-05	-3.22814e-05	-3.75503e-05	-2.70013e-05	-2.21145e-05	-4.55245e-05	-2.52148e-05	-9.88394e-06	-8.41378e-06	-1.07851e-05	-2.45774e-05	-2.11059e-05	-4.55831e-05	-3.32288e-05	-3.28417e-05	-2.88769e-05	-2.92585e-05	-1.36669e-05	-3.50159e-05	-3.46596e-05	-2.52456e-05	-4.14442e-05	-3.13662e-05	-3.3956e-05	-2.88184e-05	-3.99335e-05	-2.74747e-05	-3.65103e-05	-2.75513e-05	-3.34802e-05	-4.74737e-05	-3.19264e-05	-2.28224e-05	-3.54029e-05	-4.1355e-05	-2.88336e-05	-2.63786e-05	-4.44467e-05	-3.82497e-05	-2.74056e-05	-2.94919e-05	-4.73006e-05	-2.38015e-05	-2.42377e-05	-2.73266e-05	-1.95059e-05	-1.814e-05	-2.01939e-05
YY1	0.00040222	0.000390504	0.000411815	0.000419009	0.000412248	0.000376364	0.000372452	0.000375961	0.000364338	0.000383282	0.000414496	0.00036547	0.000465263	0.000371343	0.000359232	0.00035763	0.000354279	0.000352332	0.000405514	0.000393921	0.000384479	0.000389787	0.000346387	0.00037892	0.000380299	0.000414049	0.00041591	0.000359714	0.000366934	0.000389282	0.000377422	0.000378515	0.000356212	0.000329562	0.000375473	0.000370765	0.000366668	0.000378023	0.000364013	0.000360998	0.00038208	0.000372567	0.00041823	0.00036112	0.000363341	0.000346684	0.000349195	0.000349595	0.000331119
ZBTB1	-1.59136e-06	-2.95289e-05	-1.05689e-05	-1.92325e-05	-7.38005e-06	-1.23191e-05	-4.28399e-05	-2.33914e-05	-1.6193e-05	2.2734e-05	-1.6004e-05	-2.32524e-05	4.23326e-07	-3.87637e-05	-7.59712e-06	-3.53237e-05	-2.81546e-05	-2.28658e-05	-5.67029e-08	-2.17306e-05	-2.75069e-05	-1.42277e-05	-2.77188e-05	-1.31885e-05	-1.93282e-05	-1.23022e-05	-1.29604e-05	-2.75793e-05	-3.48152e-05	-1.16732e-05	-1.54427e-05	-3.71706e-05	-3.65084e-05	-1.90255e-05	-2.76732e-05	-3.55501e-05	-2.32478e-05	-2.67434e-05	-3.60368e-05	-2.63514e-05	-2.23241e-05	-1.50369e-05	-3.18136e-05	-1.19944e-05	-1.12306e-05	-1.28488e-05	-1.07402e-05	-9.29372e-06	-1.55881e-05
ZBTB3	-6.56719e-06	-1.35496e-05	-2.76376e-06	-8.84576e-06	-1.33749e-05	8.95906e-07	-1.36359e-05	-3.83677e-06	2.19116e-07	2.07427e-06	-1.86624e-06	5.86496e-06	-1.68091e-05	-1.26954e-05	-8.92298e-06	-6.3774e-06	1.1546e-06	5.13045e-07	-6.92912e-06	-4.26388e-06	-1.34901e-06	7.59568e-08	-1.82562e-06	-2.43771e-06	-1.89156e-06	-1.62304e-05	-1.58981e-05	-6.81205e-06	-1.2264e-05	-1.30119e-05	-1.31989e-06	-1.07745e-05	-6.52099e-06	4.39029e-07	-1.33953e-05	-1.15218e-05	-5.04163e-06	-8.49133e-06	-1.02274e-05	-2.38139e-06	-7.06383e-06	-3.98985e-06	-1.16041e-05	1.3802e-05	1.24021e-05	1.60813e-05	1.67067e-05	1.83381e-05	1.92937e-05
ZBTB33	0.000187428	0.000176272	0.000220867	0.000215552	0.000165018	0.000179941	0.000180745	0.000181655	0.00016136	0.000170441	0.000196411	0.000196851	0.000206048	0.000173856	0.000150934	0.000173996	0.000178015	0.000178636	0.000182075	0.00021679	0.000211499	0.000189662	0.000169535	0.000177573	0.000201589	0.000173176	0.000170252	0.000169461	0.000166882	0.0001605	0.000182122	0.000176869	0.000173533	0.000147934	0.000162849	0.000165629	0.000167525	0.000164022	0.000168341	0.000187511	0.000170373	0.00017149	0.000221991	0.000234833	0.000231841	0.000223733	0.000230256	0.00023235	0.000230548
ZBTB4	3.1277e-05	3.63228e-05	3.47391e-05	3.74533e-05	3.94125e-05	4.89452e-05	3.48382e-05	3.75216e-05	4.67305e-05	3.99291e-05	5.01765e-05	4.18439e-05	4.00128e-05	3.80422e-05	3.47251e-05	4.20838e-05	4.71628e-05	3.65185e-05	3.44913e-05	3.48813e-05	3.6892e-05	5.105e-05	4.02619e-05	4.10027e-05	3.28984e-05	3.9096e-05	4.36838e-05	3.50887e-05	3.3793e-05	3.57495e-05	4.16127e-05	4.25231e-05	3.52184e-05	4.22697e-05	4.12911e-05	4.70823e-05	4.62973e-05	4.82572e-05	4.05328e-05	4.13181e-05	4.62023e-05	4.0125e-05	4.02877e-05	2.98444e-05	3.02791e-05	3.26091e-05	2.96147e-05	2.99885e-05	2.78206e-05
ZBTB49	6.49802e-05	8.11123e-05	7.50675e-05	7.99313e-05	6.38754e-05	7.35565e-05	9.16506e-05	8.23937e-05	7.76992e-05	4.14623e-05	8.49769e-05	8.73773e-05	6.42926e-05	8.73364e-05	5.67419e-05	8.80216e-05	8.56053e-05	7.98012e-05	6.28298e-05	8.22151e-05	8.86701e-05	7.67985e-05	7.93784e-05	7.13264e-05	7.89754e-05	6.7377e-05	6.58094e-05	8.1445e-05	8.47114e-05	6.48692e-05	7.38748e-05	8.7606e-05	8.97542e-05	7.18978e-05	7.71299e-05	8.44838e-05	7.7871e-05	8.1544e-05	8.46254e-05	8.09072e-05	7.85166e-05	7.12355e-05	8.91898e-05	8.20069e-05	8.04034e-05	8.08137e-05	8.14873e-05	8.14511e-05	8.53742e-05
ZBTB6	2.80527e-05	2.04705e-06	8.14805e-06	-3.31931e-06	1.21715e-05	4.27348e-06	-9.57809e-06	4.72562e-06	5.80618e-07	2.50132e-05	-8.31795e-06	2.06785e-06	5.51577e-06	-8.57068e-06	2.01187e-05	-3.67621e-06	-3.13805e-06	1.63654e-05	2.61419e-05	5.7632e-07	-1.05179e-06	-4.97436e-06	3.43535e-06	4.07313e-06	1.24107e-05	-2.27789e-06	-2.42964e-06	3.52756e-06	2.4704e-06	1.01104e-05	1.72087e-06	-1.51836e-05	-4.86262e-07	2.08792e-05	6.56842e-06	-5.60768e-06	5.44554e-06	-3.0732e-06	3.74326e-06	3.88413e-06	4.71225e-06	1.70899e-05	-1.55414e-05	1.25767e-05	1.18926e-05	1.43717e-05	1.49667e-05	1.64708e-05	1.50994e-05
ZBTB7A	0.000137404	9.17678e-05	0.000123214	0.00010293	0.000108171	0.000131375	7.83369e-05	0.000119512	0.000131777	0.000143545	0.000133676	0.000138073	0.000108471	8.07882e-05	0.000104199	0.000103107	0.000121205	0.000129991	0.000135404	0.00011086	0.000117475	0.000124725	0.00010792	0.000116362	0.000122611	8.93576e-05	8.64604e-05	0.000106399	9.2612e-05	0.000100222	0.000116245	8.14554e-05	0.000103868	0.000132257	9.65263e-05	9.08077e-05	0.000116051	0.000107803	9.61024e-05	0.000112138	0.00011578	0.000124292	8.59486e-05	0.000153473	0.000149921	0.000155984	0.000160819	0.000166372	0.000162478
ZEB1	-5.20731e-05	1.89906e-05	-8.62144e-05	-7.10875e-05	2.34606e-05	-3.83969e-05	1.45881e-05	4.87612e-06	2.49961e-05	-5.21631e-05	-2.88878e-05	-2.04611e-05	-7.95299e-05	2.21481e-05	1.10929e-05	-8.12752e-06	-1.50316e-05	-1.16886e-05	-3.88429e-05	-8.72231e-05	-5.29332e-05	-4.45666e-05	1.66839e-05	6.45764e-06	-4.37144e-05	1.12122e-06	1.10142e-05	1.76942e-05	3.3932e-05	2.20766e-05	6.95097e-07	2.90425e-05	2.64525e-05	1.09261e-05	-6.26323e-06	-3.84744e-07	-1.55634e-05	6.18462e-06	9.91583e-06	-4.79428e-05	-9.19614e-06	-1.07329e-05	-8.39364e-05	-0.000109061	-0.000105952	-8.63161e-05	-0.000101749	-0.000104114	-0.000102754
ZFHX3	-4.19061e-05	-5.80882e-05	-4.39478e-05	-4.4037e-05	-5.58637e-05	-3.74608e-05	-5.53878e-05	-5.13523e-05	-4.39805e-05	-3.80431e-05	-3.7255e-05	-4.74491e-05	-3.73023e-05	-5.57413e-05	-5.33258e-05	-4.36486e-05	-4.19593e-05	-5.00655e-05	-4.40122e-05	-4.0024e-05	-4.60423e-05	-3.71829e-05	-5.55317e-05	-5.38723e-05	-5.02727e-05	-4.91929e-05	-5.40255e-05	-5.16448e-05	-5.73011e-05	-5.40413e-05	-5.34472e-05	-5.73247e-05	-5.44848e-05	-4.5308e-05	-4.51424e-05	-4.48631e-05	-4.12651e-05	-4.25463e-05	-5.27127e-05	-4.19655e-05	-4.32852e-05	-4.8979e-05	-4.07559e-05	-4.07163e-05	-4.07388e-05	-4.46822e-05	-4.06141e-05	-4.05727e-05	-4.02998e-05
ZFP161	-6.18466e-05	-3.61507e-05	-3.89902e-05	-4.32859e-05	-1.92101e-05	-4.6935e-05	-5.02957e-05	-4.69475e-05	-4.76516e-05	-3.4453e-06	-6.29038e-05	-4.67364e-05	-4.87442e-05	-4.02751e-05	-1.27674e-05	-6.66948e-05	-5.478e-05	-5.07689e-05	-5.05817e-05	-5.60575e-05	-5.35374e-05	-4.20292e-05	-2.3797e-05	-1.21618e-05	-4.2203e-05	-2.55502e-05	-7.63451e-06	-4.86682e-05	-4.85179e-05	-2.35792e-05	-1.29533e-05	-2.54308e-05	-5.45753e-05	-5.41024e-05	-6.15119e-05	-5.85146e-05	-5.8878e-05	-6.03849e-05	-5.20614e-05	-5.33616e-05	-5.8127e-05	-4.08099e-05	-5.54229e-05	-4.56016e-05	-4.32843e-05	-3.42505e-05	-4.58073e-05	-4.53904e-05	-5.20447e-05
ZFX	0.000379425	0.000305501	0.000328794	0.000290022	0.000356658	0.000305136	0.000247757	0.000306144	0.000289794	0.000381509	0.000277477	0.000299172	0.000333534	0.000257161	0.00035271	0.000257367	0.000269191	0.000334273	0.000382226	0.000283953	0.000284822	0.000282376	0.000299477	0.000319893	0.000331806	0.000295883	0.000310526	0.000288209	0.000289191	0.000330515	0.000311806	0.000248907	0.000274761	0.000337697	0.000299101	0.000262019	0.00029847	0.000275313	0.000295151	0.00028874	0.000304939	0.000348734	0.000241851	0.000319756	0.000318395	0.000329629	0.000323494	0.000330679	0.000312762
ZIC1	3.32018e-05	2.17075e-05	2.35643e-05	2.15729e-05	2.35472e-05	4.96178e-05	1.73867e-05	2.45812e-05	3.45139e-05	3.35925e-05	3.43221e-05	3.15682e-05	2.6132e-05	2.15372e-05	3.10817e-05	4.02376e-05	4.5304e-05	3.93024e-05	3.42468e-05	2.67781e-05	2.58435e-05	4.39883e-05	3.21556e-05	2.31585e-05	2.62595e-05	1.5787e-05	2.24793e-05	2.28747e-05	2.10458e-05	2.0063e-05	2.3619e-05	1.90363e-05	2.20549e-05	5.65756e-05	4.61841e-05	4.82741e-05	5.21984e-05	4.55153e-05	4.16405e-05	4.51746e-05	4.78195e-05	4.28734e-05	2.54989e-05	2.17263e-05	2.14515e-05	2.68372e-05	2.25025e-05	2.35178e-05	2.32551e-05
ZIC4	-8.00481e-05	-8.40985e-05	-9.7419e-05	-9.90912e-05	-6.77989e-05	-8.69557e-05	-9.14312e-05	-8.16072e-05	-6.99714e-05	-6.10507e-05	-8.65131e-05	-8.98097e-05	-8.74778e-05	-8.77259e-05	-6.7623e-05	-9.26717e-05	-9.12337e-05	-8.71693e-05	-7.69206e-05	-0.000103189	-0.000100217	-9.00914e-05	-8.32247e-05	-7.52946e-05	-9.25299e-05	-7.27586e-05	-7.49073e-05	-7.8625e-05	-8.11472e-05	-6.74612e-05	-7.86915e-05	-8.62544e-05	-8.37306e-05	-7.80467e-05	-8.8579e-05	-9.37805e-05	-8.87407e-05	-8.48795e-05	-9.22381e-05	-9.85587e-05	-8.71644e-05	-8.26792e-05	-0.000111375	-0.000101079	-9.95643e-05	-9.76416e-05	-9.76057e-05	-9.77624e-05	-0.000100232
ZKSCAN3	1.80604e-05	1.27667e-05	1.38646e-05	6.06872e-06	1.55678e-05	1.421e-05	3.91547e-06	8.96834e-06	3.04989e-06	2.34685e-05	-6.1864e-06	1.05063e-05	3.18125e-06	7.12933e-06	2.79775e-05	7.84678e-06	1.06414e-05	2.31407e-05	1.92891e-05	8.63351e-06	8.46532e-06	7.89647e-06	2.07073e-05	1.50959e-05	1.89107e-05	2.85048e-06	1.1505e-05	8.26029e-06	9.98848e-06	1.33837e-05	1.46087e-05	4.80598e-06	6.73746e-06	2.80157e-05	1.65099e-05	1.20779e-05	1.64142e-05	6.93934e-06	1.93939e-05	1.85806e-05	1.36876e-05	2.46157e-05	8.19476e-07	1.58177e-05	1.54504e-05	2.20985e-05	1.65952e-05	1.76425e-05	1.72314e-05
ZNF143	0.000151207	0.000125586	0.000143318	0.000140694	0.000141192	0.000149222	0.00010979	0.000119567	0.000121185	0.000152935	0.000138428	0.000119921	0.000168669	0.000114601	0.000135951	0.000127023	0.000130179	0.000129637	0.000153314	0.000136637	0.000125853	0.00014675	0.000119174	0.000124763	0.000130622	0.000133321	0.000141952	0.000112582	0.000112994	0.000129453	0.000123774	0.000112845	0.000106203	0.000139394	0.000146977	0.000142179	0.000147052	0.000140036	0.000134553	0.000140719	0.000147407	0.000144719	0.000141256	0.000119037	0.000120241	0.000117999	0.000114388	0.000115373	0.000106895
ZNF202	-3.76629e-05	-4.8e-05	-6.75e-05	-6.93413e-05	-3.44072e-05	-5.85983e-05	-5.77385e-05	-5.18519e-05	-4.76344e-05	-3.86815e-05	-6.46595e-05	-6.629e-05	-5.23123e-05	-5.55505e-05	-3.16392e-05	-5.77372e-05	-6.32508e-05	-5.01689e-05	-3.67275e-05	-7.16007e-05	-7.11389e-05	-6.69041e-05	-5.42871e-05	-5.24819e-05	-5.87329e-05	-4.48365e-05	-4.66587e-05	-4.70246e-05	-4.43619e-05	-3.48587e-05	-5.68854e-05	-6.12806e-05	-5.15946e-05	-3.76525e-05	-4.4208e-05	-5.51349e-05	-5.13447e-05	-5.09074e-05	-5.04962e-05	-6.30863e-05	-5.00115e-05	-4.45401e-05	-8.05888e-05	-7.95398e-05	-7.8009e-05	-7.67905e-05	-7.74759e-05	-7.8111e-05	-7.98278e-05
ZNF219	6.01706e-05	5.05407e-05	7.48627e-05	7.06433e-05	4.25988e-05	6.03044e-05	5.32757e-05	5.33928e-05	4.36812e-05	5.27774e-05	5.81631e-05	6.32126e-05	6.33641e-05	5.05827e-05	4.47211e-05	5.66273e-05	5.90729e-05	5.957e-05	5.68029e-05	7.54874e-05	7.07855e-05	6.23061e-05	5.29369e-05	5.11975e-05	6.71346e-05	4.55019e-05	4.5811e-05	4.86918e-05	4.67505e-05	4.20279e-05	5.38268e-05	4.96187e-05	5.01821e-05	4.97753e-05	5.28996e-05	5.41063e-05	5.608e-05	4.98477e-05	5.46439e-05	6.70184e-05	5.44625e-05	5.56817e-05	7.58736e-05	8.48645e-05	8.31697e-05	8.09329e-05	8.29868e-05	8.40584e-05	8.49117e-05
ZNF232	-4.5259e-05	-2.23448e-06	-1.43122e-05	-5.45914e-06	-1.1847e-05	-1.85751e-05	4.37622e-06	-1.37261e-05	-1.76881e-05	-2.58639e-05	-1.86403e-05	-1.17652e-05	-2.43174e-05	6.58203e-06	-1.23028e-05	-1.24e-05	-1.05357e-05	-2.22279e-05	-3.93447e-05	-1.30011e-05	-9.08309e-06	-9.10988e-06	1.99667e-06	8.65798e-08	-1.5407e-05	-3.1986e-06	6.99393e-06	-1.19546e-05	-7.21558e-06	-1.061e-05	2.49986e-06	1.72482e-05	-8.12397e-06	-3.02411e-05	-1.92564e-05	-6.5202e-06	-2.00733e-05	-1.49012e-05	-8.23612e-06	-1.27278e-05	-1.99039e-05	-2.13938e-05	2.82574e-06	-1.99004e-05	-1.87135e-05	-1.5244e-05	-2.27213e-05	-2.41982e-05	-2.35928e-05
ZNF238	-1.21737e-05	-2.40813e-05	-1.72253e-05	-2.42156e-05	-2.45515e-05	-2.09791e-05	-2.10932e-05	-8.5657e-06	-5.4368e-06	-1.62856e-05	-1.02994e-05	-2.95809e-06	-3.20352e-05	-2.41121e-05	-2.61707e-05	-2.02473e-05	-1.64731e-05	-1.12265e-05	-1.56486e-05	-1.8676e-05	-1.2167e-05	-2.24587e-05	-1.85919e-05	-1.58096e-05	-1.28452e-05	-2.66728e-05	-3.5905e-05	-1.04835e-05	-1.67035e-05	-2.15683e-05	-1.57239e-05	-2.46835e-05	-8.7724e-06	-1.71284e-05	-3.26942e-05	-3.48593e-05	-2.61309e-05	-2.51513e-05	-2.89191e-05	-2.46984e-05	-2.55066e-05	-2.1465e-05	-3.19337e-05	6.84761e-06	4.71257e-06	5.45988e-06	1.19163e-05	1.35852e-05	1.61081e-05
ZNF274	-4.28465e-05	-5.07502e-05	-3.6809e-05	-3.40469e-05	-4.32712e-05	-2.16109e-05	-4.84199e-05	-4.10795e-05	-2.3631e-05	-2.20023e-05	-1.45606e-05	-3.33348e-05	-2.61196e-05	-4.58412e-05	-4.76845e-05	-3.53413e-05	-2.75051e-05	-4.70723e-05	-4.11943e-05	-3.46307e-05	-3.78546e-05	-1.6552e-05	-4.44808e-05	-3.69392e-05	-4.68409e-05	-3.3457e-05	-3.59558e-05	-4.36781e-05	-5.23231e-05	-4.38106e-05	-3.60326e-05	-4.0107e-05	-4.71059e-05	-4.11195e-05	-4.15681e-05	-3.50018e-05	-3.19775e-05	-2.8471e-05	-4.86655e-05	-3.59482e-05	-3.2882e-05	-4.31465e-05	-3.04696e-05	-3.544e-05	-3.4826e-05	-3.76605e-05	-3.50089e-05	-3.47046e-05	-3.7006e-05
ZNF282	1.24533e-06	1.88409e-05	1.29646e-05	1.28432e-05	1.25707e-05	3.76135e-06	2.0223e-05	1.39478e-05	5.85561e-06	3.58193e-06	1.40849e-06	1.46687e-05	-5.28749e-07	2.0098e-05	1.46529e-05	9.13778e-06	9.30788e-06	1.34014e-05	2.70427e-06	1.11865e-05	1.52227e-05	5.55911e-06	2.1195e-05	1.8456e-05	1.6429e-05	1.10824e-05	1.57166e-05	1.4348e-05	1.77633e-05	1.32918e-05	1.93592e-05	2.29563e-05	1.73012e-05	6.06775e-06	6.10316e-06	8.66449e-06	4.61859e-06	4.41606e-06	1.48217e-05	1.06269e-05	4.85672e-06	1.03145e-05	1.27934e-05	1.64451e-05	1.61349e-05	1.95438e-05	1.61775e-05	1.6099e-05	1.73489e-05
ZNF32	-9.0976e-05	-0.000107317	-9.36299e-05	-9.14899e-05	-9.3319e-05	-6.72893e-05	-0.000109835	-0.000101068	-7.91095e-05	-6.03017e-05	-7.45804e-05	-9.58027e-05	-7.43452e-05	-0.000103903	-8.84425e-05	-8.76039e-05	-7.96915e-05	-9.95545e-05	-8.80673e-05	-9.10493e-05	-9.97496e-05	-6.61147e-05	-9.78029e-05	-9.23917e-05	-0.000104026	-8.57469e-05	-8.4668e-05	-0.000101415	-0.000110547	-9.40082e-05	-9.26071e-05	-0.000100632	-0.000109234	-8.15633e-05	-8.41941e-05	-8.03008e-05	-7.56767e-05	-7.65353e-05	-9.76916e-05	-8.34407e-05	-7.92864e-05	-8.91502e-05	-8.80737e-05	-0.000100483	-9.86965e-05	-0.000100531	-0.000100479	-0.000100614	-0.000103922
ZNF35	4.42695e-05	2.24959e-05	4.69278e-05	4.12581e-05	3.50496e-05	3.87901e-05	1.42438e-05	2.57425e-05	2.65161e-05	5.78166e-05	3.7464e-05	2.93674e-05	5.49854e-05	1.60859e-05	3.23947e-05	2.03422e-05	2.58652e-05	2.67964e-05	4.44866e-05	3.95117e-05	3.20272e-05	4.00466e-05	2.17478e-05	3.26768e-05	3.45071e-05	3.48517e-05	3.533e-05	2.01629e-05	1.50938e-05	3.04595e-05	3.23755e-05	1.77159e-05	1.439e-05	2.46071e-05	2.54249e-05	2.15324e-05	2.90507e-05	2.51556e-05	1.90318e-05	3.1117e-05	2.97384e-05	3.28358e-05	3.68351e-05	4.45655e-05	4.47797e-05	4.12179e-05	4.32189e-05	4.44063e-05	3.92061e-05
ZNF350	-1.20023e-05	-1.10295e-06	-2.96741e-05	-3.04058e-05	5.13134e-06	1.33406e-06	-7.80778e-06	-3.70815e-08	1.39413e-05	-3.48867e-06	-7.98703e-06	-1.44847e-06	-3.20173e-05	-1.72765e-06	9.01267e-06	2.5883e-07	4.7173e-06	5.49843e-06	-6.76773e-06	-3.12207e-05	-1.95601e-05	-5.38279e-06	9.80048e-06	2.70832e-06	-1.34096e-05	-1.00142e-05	-2.37959e-06	2.06619e-06	3.57376e-06	2.64843e-06	9.03674e-07	-1.49701e-07	3.11868e-06	2.35088e-05	3.27381e-06	5.04065e-06	6.96146e-06	7.83938e-06	6.97494e-06	-6.80655e-06	5.7446e-06	6.92709e-06	-3.6908e-05	-3.1079e-05	-3.06297e-05	-1.89328e-05	-2.64738e-05	-2.58182e-05	-2.58106e-05
ZNF384	6.41288e-05	6.66596e-05	5.79768e-05	6.42409e-05	7.06963e-05	8.56265e-05	6.80275e-05	7.51758e-05	9.51729e-05	6.25051e-05	0.000101272	7.96771e-05	7.21511e-05	7.02267e-05	5.50747e-05	8.13391e-05	8.64708e-05	6.79731e-05	6.67534e-05	6.14686e-05	6.82475e-05	8.81683e-05	6.74879e-05	6.9611e-05	5.83083e-05	7.13455e-05	7.0252e-05	7.18776e-05	6.87738e-05	6.59186e-05	6.98641e-05	7.48307e-05	7.3975e-05	7.78193e-05	7.54512e-05	8.35568e-05	8.35667e-05	9.19236e-05	7.19951e-05	6.96629e-05	8.53662e-05	6.99863e-05	6.79932e-05	5.3131e-05	5.3291e-05	5.44516e-05	5.45462e-05	5.51291e-05	5.28945e-05
ZNF410	3.51064e-05	3.31182e-05	4.57247e-05	4.47367e-05	2.55734e-05	3.88971e-05	3.63852e-05	3.35284e-05	2.74528e-05	2.87735e-05	3.67757e-05	3.98406e-05	3.83377e-05	3.4676e-05	2.74615e-05	3.87717e-05	3.9633e-05	3.7874e-05	3.31799e-05	4.79508e-05	4.52371e-05	4.045e-05	3.4913e-05	3.15484e-05	4.16366e-05	2.82895e-05	2.93999e-05	3.12282e-05	3.0958e-05	2.55627e-05	3.35352e-05	3.40657e-05	3.30497e-05	3.2667e-05	3.61743e-05	3.85081e-05	3.77659e-05	3.41298e-05	3.77545e-05	4.45203e-05	3.63133e-05	3.53389e-05	5.04505e-05	5.07067e-05	4.9714e-05	4.86882e-05	4.91321e-05	4.95339e-05	5.07081e-05
ZNF423	-8.53623e-05	-4.86064e-05	-8.01057e-05	-7.21554e-05	-5.72544e-05	-4.67177e-05	-4.27728e-05	-5.2246e-05	-3.90351e-05	-7.11368e-05	-5.67883e-05	-4.87198e-05	-9.03842e-05	-3.7402e-05	-4.89725e-05	-3.88478e-05	-3.49211e-05	-4.97443e-05	-7.90326e-05	-7.24483e-05	-6.14036e-05	-4.67114e-05	-3.24141e-05	-4.67289e-05	-6.58125e-05	-5.91616e-05	-4.83588e-05	-4.70951e-05	-4.4162e-05	-5.48987e-05	-4.55034e-05	-3.14581e-05	-4.21666e-05	-3.46915e-05	-4.46612e-05	-3.13186e-05	-4.02989e-05	-3.68825e-05	-3.61988e-05	-4.72129e-05	-4.41327e-05	-5.07195e-05	-6.49342e-05	-8.0346e-05	-7.95794e-05	-6.79587e-05	-7.79981e-05	-7.8887e-05	-7.50225e-05
ZNF524	-1.78322e-05	-1.55283e-06	-1.22916e-05	-6.76827e-06	-9.87302e-06	-9.7442e-06	1.2366e-05	1.30899e-05	2.31236e-05	-2.64256e-05	2.29274e-05	1.69343e-05	-2.05943e-05	7.52506e-06	-2.68995e-05	3.58837e-06	4.91773e-06	-6.7258e-06	-1.92814e-05	-7.29716e-06	6.08316e-06	-2.82963e-06	-2.27657e-06	2.02301e-06	-7.37831e-06	-6.25569e-07	-1.30841e-05	1.28234e-05	8.83772e-06	-5.58383e-06	3.21613e-06	1.33223e-05	1.98757e-05	-1.71802e-05	-2.03799e-05	-1.1969e-05	-1.39746e-05	2.9582e-07	-1.29782e-05	-1.66053e-05	-9.96668e-06	-1.90959e-05	-6.3812e-06	6.18973e-06	4.73151e-06	3.23272e-06	1.0387e-05	1.05751e-05	1.41378e-05
ZNF589	-4.97064e-05	-4.72211e-05	-5.20684e-05	-5.77255e-05	-4.483e-05	-7.45104e-05	-5.29296e-05	-5.65498e-05	-7.23536e-05	-4.57262e-05	-8.58241e-05	-6.6064e-05	-6.10951e-05	-5.34736e-05	-3.48033e-05	-6.99767e-05	-7.51096e-05	-5.38109e-05	-4.99387e-05	-5.92586e-05	-6.09279e-05	-7.81151e-05	-5.06415e-05	-4.95568e-05	-4.76866e-05	-5.08633e-05	-4.91193e-05	-5.28417e-05	-4.82358e-05	-4.21961e-05	-5.14606e-05	-5.64678e-05	-5.51546e-05	-6.09272e-05	-6.21242e-05	-7.16545e-05	-7.12787e-05	-7.56996e-05	-5.77323e-05	-6.40223e-05	-7.06823e-05	-5.4006e-05	-6.73545e-05	-5.23444e-05	-5.18884e-05	-5.08337e-05	-5.23949e-05	-5.29379e-05	-5.25184e-05
ZNF652	-4.74861e-05	-7.59522e-05	-3.74333e-05	-5.17123e-05	-9.04895e-05	-4.61488e-05	-6.52377e-05	-5.2041e-05	-5.5436e-05	-5.36889e-05	-5.14185e-05	-2.95737e-05	-7.63343e-05	-7.07034e-05	-7.34962e-05	-4.95455e-05	-4.08841e-05	-3.79467e-05	-5.64559e-05	-3.2079e-05	-3.27084e-05	-4.89976e-05	-5.4635e-05	-6.26771e-05	-3.78687e-05	-8.77874e-05	-9.70291e-05	-5.60898e-05	-6.83805e-05	-8.25342e-05	-5.86956e-05	-7.5262e-05	-5.32522e-05	-4.65179e-05	-6.93196e-05	-6.86922e-05	-5.51226e-05	-6.68498e-05	-6.42917e-05	-3.90191e-05	-6.18338e-05	-5.61811e-05	-5.05015e-05	1.07978e-05	6.11858e-06	7.20431e-06	1.60147e-05	1.89568e-05	2.68948e-05
ZNF713	-1.90617e-05	-4.63701e-06	-2.28465e-05	-1.53951e-05	1.56142e-06	-4.81326e-06	-8.85222e-06	-1.50386e-05	-6.98343e-06	-7.20487e-06	-1.14367e-05	-2.15505e-05	-5.8062e-06	-3.73182e-06	8.14551e-07	-6.90149e-06	-7.88367e-06	-1.61494e-05	-1.35284e-05	-2.21126e-05	-2.27443e-05	-4.5187e-06	-6.2467e-06	-7.31895e-06	-2.17004e-05	7.16372e-07	8.7433e-06	-1.21672e-05	-8.11561e-06	-1.39486e-06	-8.5403e-06	-9.59035e-07	-1.42048e-05	-3.44806e-06	2.70264e-06	5.979e-06	-4.7073e-07	2.58109e-06	-9.83167e-07	-9.63224e-06	-4.80943e-07	-6.02004e-06	-1.23324e-05	-4.47436e-05	-4.2302e-05	-3.99594e-05	-4.67328e-05	-4.8144e-05	-5.09713e-05
ZNF740	-1.342e-05	-2.35385e-05	-2.49542e-05	-3.79826e-05	-3.87551e-06	-1.373e-05	-4.35071e-05	-2.46719e-05	-2.01795e-05	1.99056e-05	-4.16195e-05	-2.34027e-05	-3.30891e-05	-3.40471e-05	1.1311e-05	-3.55493e-05	-2.49201e-05	-9.72862e-06	-7.31336e-06	-3.91231e-05	-3.68199e-05	-2.24994e-05	-7.38113e-06	-5.95924e-06	-1.83149e-05	-2.52498e-05	-1.15098e-05	-2.66128e-05	-2.86294e-05	-9.29662e-06	-8.45048e-06	-3.18963e-05	-3.3393e-05	3.81573e-06	-2.21851e-05	-2.89657e-05	-1.75477e-05	-2.80748e-05	-2.03967e-05	-2.1585e-05	-2.02291e-05	-2.38061e-06	-5.45378e-05	-2.40908e-05	-2.3459e-05	-1.14586e-05	-2.04981e-05	-1.84315e-05	-2.29414e-05
ZNF75A	-3.76575e-05	-6.10651e-05	-4.4769e-05	-3.99993e-05	-5.41603e-05	-3.17686e-05	-6.25884e-05	-6.54285e-05	-5.79291e-05	-3.35439e-05	-4.30606e-05	-6.74886e-05	-1.5649e-05	-6.06622e-05	-4.84583e-05	-4.28458e-05	-4.57292e-05	-5.85146e-05	-3.88018e-05	-3.82456e-05	-5.55588e-05	-3.26558e-05	-6.55359e-05	-6.5141e-05	-5.84037e-05	-4.4688e-05	-4.50088e-05	-6.39674e-05	-6.64923e-05	-5.49128e-05	-6.55206e-05	-6.57941e-05	-7.13199e-05	-4.34189e-05	-2.88483e-05	-3.06313e-05	-3.09917e-05	-3.54018e-05	-4.73033e-05	-3.54524e-05	-3.44447e-05	-4.59165e-05	-2.98538e-05	-6.51808e-05	-6.31599e-05	-7.10921e-05	-6.98117e-05	-7.12329e-05	-7.38023e-05
ZNF76	7.82981e-05	8.41161e-05	7.95378e-05	8.15519e-05	8.11854e-05	7.0465e-05	8.29548e-05	7.77078e-05	6.95739e-05	6.4501e-05	7.47825e-05	7.38212e-05	8.29317e-05	8.13748e-05	7.42009e-05	7.57615e-05	7.16448e-05	7.59313e-05	7.81279e-05	7.824e-05	7.88333e-05	7.13514e-05	7.50998e-05	7.50316e-05	7.92826e-05	7.9273e-05	8.06972e-05	7.66626e-05	8.17891e-05	7.83769e-05	7.49596e-05	8.0503e-05	7.88298e-05	7.02746e-05	7.91867e-05	7.81e-05	7.42018e-05	7.55339e-05	8.09932e-05	7.48235e-05	7.66646e-05	7.66442e-05	8.28886e-05	7.10877e-05	7.11243e-05	6.97986e-05	6.8821e-05	6.85321e-05	6.74426e-05
ZNF784	3.42707e-05	2.61778e-05	2.45389e-05	2.43409e-05	2.92367e-05	2.43039e-05	2.17478e-05	2.13724e-05	1.83689e-05	2.57169e-05	1.97674e-05	1.62296e-05	3.40954e-05	2.18573e-05	2.9422e-05	2.40476e-05	2.02153e-05	2.54188e-05	3.36348e-05	2.38073e-05	2.02211e-05	2.11323e-05	2.00394e-05	1.92202e-05	2.42971e-05	2.5523e-05	2.63042e-05	2.18624e-05	2.46251e-05	2.71808e-05	1.8046e-05	1.77061e-05	2.0258e-05	2.92426e-05	3.32471e-05	2.84548e-05	2.86655e-05	2.64812e-05	2.88071e-05	2.57657e-05	2.89908e-05	2.93941e-05	2.38341e-05	1.44465e-05	1.49679e-05	1.35635e-05	1.29766e-05	1.2674e-05	1.13186e-05
ZSCAN16	8.14114e-07	1.28505e-05	5.363e-06	9.56315e-06	1.04331e-05	-4.50617e-06	1.34286e-05	3.0546e-06	-4.67722e-06	-2.5061e-06	-3.70157e-06	-3.73374e-06	1.00082e-05	1.25722e-05	8.35623e-06	2.1517e-06	-3.27312e-06	-8.55037e-07	1.63476e-06	5.13378e-06	3.38321e-06	-2.41661e-06	4.77933e-06	5.28163e-06	4.37751e-06	1.31372e-05	1.48322e-05	5.2375e-06	1.04544e-05	1.06208e-05	4.93704e-06	1.27073e-05	5.71221e-06	-5.52151e-06	6.23032e-06	5.68693e-06	-8.45513e-07	1.27082e-06	7.36518e-06	1.31632e-06	7.93899e-07	1.58965e-06	1.15976e-05	-5.56101e-06	-4.57677e-06	-6.6572e-06	-8.26335e-06	-9.55833e-06	-1.00214e-05
[truncated: 47 more columns]

## Sheet: Fig. 5A
Figure 5A
Clinical Data and ETV6 staining status for MDACC Uterine Serous Patients
Case	Staining	Intensity	Remarks	Survival (Day)	Stage
1	Cytoplasmic	2		480	IIIC
2	Cytoplasmic	1	Weak-medium nuclear staining in a few locations	503	IIIC
3	Cytoplasmic	1	Medium to strong nuclear staining for stromal cells	3927	IV
4	Nuclear	1		4843	IIIC
5	Nuclear	1		173	IIIC
6	Nuclear	1	Near negative in some areas	6747	IV
7	Nuclear	2		5321	IIIA
8	Nuclear	2	Medium staining in general	4844	IIIC
9	Nuclear	3		48	III
10	Nuclear	3	Strong nuclear staining for the most tumor cells	79	III
11	Nuclear	3		4174	III
12	Nuclear	3		362	IIIA
13	Nuclear	3		428	IIIC
14	NA	NA	No tumor cell	874	IIIC
15	Nuclear	2		870	IV
16	Nuclear	3		1492	IIIC
17	NA	0	Negative staining for majority of cancer cells	1522	IV
18	Nuclear	2		2330	IIIC
19	Nuclear	2		1461	IIIA
20	Nuclear	1		3300	IIIA
21	Nuclear	1		3366	IIIC
22	Nuclear	1		3249	IIIC
23	Nuclear	1		838	IV
24	Nuclear	3		901	IIIC
25	NA	0	Negative staining	903	IIIC
26	Nuclear	1		1322	IIIC
27	NA	0	Negative staining	2538	IV
28	Nuclear	3		938	IIIC
29	Nuclear	2		2558	IVB
30	Nuclear	3		472	IV
31	Nuclear	3		415	IV
32	Nuclear	3		803	IV
33	NA	NA	Strong edge effect / poor tissue morphology	9108	IIIC

## Sheet: Fig. 6A
Figure 6A
MSKCC Triple breast cancer cohort with MITF staining status
Case	MITF staining	Hist Grade	Age	Status (Death =1, Alive=0)	Survival (Day)
1	0	3	54	1	840
2	0	3	51	0	1980
3	1	3	82	1	1370
4	0	3	50	0	1931
5	0	3	67	1	1652
6	0	3	48	0	1616
7	0	3	65	0	2285
8	0	3	84	1	2406
9	0	2	79	1	1988
10	0	3	48	0	1390
11	0	3	59	0	2238
12	1	3	41	0	791
13	0	3	77	1	799
14	0	3	57	1	1102
15	0	2	76	1	1237
16	0	3	54	1	1317
17	1	3	58	1	771
18	0	3	42	1	1945
19	0	3	65	0	855
20	1	3	39	0	1478
21	0	3	48	0	1994
22	0	3	50	0	1565
23	0	3	65	1	1445
24	0	3	60	1	2719
25	0	3	63	0	2263
26	0	3	50	0	2352
27	0	3	68	1	2361
28	0	3	79	0	2878
29	1	3	44	1	1026
30	0	3	60	0	1508
31	0	3	56	0	2149
32	0	3	55	0	2184
33	0	3	77	1	1862
34	0	3	52	0	2455
35	0	3	41	0	2107
36	0	3	78	1	993
37	0	3	51	0	1262
38	0	3	74	1	2210
39	1	3	51	1	1208
40	1	3	82	1	1886
41	0	3	49	0	2646
42	1	3	82	1	905
43	1	3	29	0	2591
44	0	3	77	0	2672
45	1	3	81	1	1022

## Sheet: Fig. 6C,D,E
Figure 6 C,D,E
MDA-MB-436 RNA-seq: Count Matrix Source Data for Figure 6C,D,E
	MDA-MB-436-shRen-d17-r1	MDA-MB-436-shRen-d17-r2	MDA-MB-436-shQa-d17-r1	MDA-MB-436-shQa-d17-r2	MDA-MB-436-sh962-d17-r1	MDA-MB-436-sh962-d17-r2
1/2-SBSRNA4	15	7	12	15	19	13
A1BG	195	173	297	241	268	217
A1BG-AS1	75	83	81	90	94	79
A1CF	11	4	8	13	6	5
A2LD1	142	134	138	134	169	144
A2M	1	2	0	2	2	4
A2ML1	0	2	0	1	1	1
A2MP1	1	0	4	2	1	0
A4GALT	570	562	647	548	707	593
A4GNT	2	1	3	3	0	4
AA06	0	0	0	0	0	0
AAA1	0	0	1	1	1	0
AAAS	1056	940	1160	988	1132	978
AACS	3545	3418	3732	3539	3721	3513
AACSP1	1	1	0	0	0	0
AADAC	1	0	0	0	0	0
AADACL2	0	0	0	0	0	0
AADACL3	0	0	0	0	0	0
AADACL4	0	0	0	0	0	0
AADAT	485	495	438	420	473	494
AAGAB	3192	3156	3231	3142	3099	3430
AAK1	3118	2970	2632	2486	3070	2980
AAMP	3232	3081	3131	2950	2933	2571
AANAT	4	3	5	10	3	3
AARS	7211	6636	7156	7054	8625	7989
AARS2	957	957	878	794	951	881
AARSD1	1330	1280	1158	1171	1220	1184
AASDH	1128	1059	1296	1196	1144	1236
AASDHPPT	1051	1036	1078	1048	908	906
AASS	885	807	1235	1078	759	876
AATF	3106	2916	2270	2216	2583	2611
AATK	39	27	87	74	56	63
AATK-AS1	6	8	11	7	6	3
ABAT	132	115	158	148	124	138
ABCA1	1126	1130	1888	1817	1116	1111
ABCA10	10	15	25	14	12	11
ABCA11P	323	324	330	327	283	329
ABCA12	1	4	3	2	7	2
ABCA13	22	17	15	17	14	10
ABCA17P	6	6	14	6	8	3
ABCA2	2753	2616	3319	3066	3354	2644
ABCA3	1079	908	1343	1247	1509	1320
ABCA4	0	0	1	1	0	1
ABCA5	215	209	269	279	229	242
ABCA6	1	4	5	1	0	2
ABCA7	805	777	1416	1257	1193	1023
ABCA8	1	0	1	0	1	0
ABCA9	7	3	6	7	5	3
ABCB1	32	23	16	15	17	10
ABCB10	1422	1350	1482	1359	1376	1423
ABCB11	0	0	0	0	1	0
ABCB4	0	0	1	1	4	3
ABCB5	0	0	3	0	6	2
ABCB6	578	586	763	705	703	653
ABCB7	1262	1220	1297	1259	1186	1238
ABCB8	2201	2154	2307	2252	2613	2212
ABCB9	317	286	325	338	386	329
ABCC1	3555	3286	3540	3366	3347	3105
ABCC10	745	707	846	759	856	689
ABCC11	5	6	5	5	6	7
ABCC12	0	0	0	2	0	0
ABCC13	0	1	0	0	0	0
ABCC2	161	123	190	158	135	132
ABCC3	923	897	1256	1185	1562	1308
ABCC4	3138	2965	2727	2643	2940	3101
ABCC5	1215	1165	1346	1291	1405	1368
ABCC6	6	7	20	12	11	19
ABCC6P1	3	3	6	3	3	2
ABCC6P2	0	0	0	0	0	2
ABCC8	25	32	36	26	33	23
ABCC9	965	840	1077	987	587	661
ABCD1	820	800	1228	1163	1429	1062
ABCD2	0	1	0	0	0	0
ABCD3	1081	1023	1248	1185	1144	1164
ABCD4	903	847	1000	880	917	826
ABCE1	6934	6779	5733	5587	5384	6176
ABCF1	4910	4581	4354	4121	4417	4254
ABCF2	9746	9254	7814	7511	7384	6994
ABCF3	1687	1528	1595	1561	1571	1500
ABCG1	18	25	101	80	116	108
ABCG2	89	79	86	85	70	92
ABCG4	28	21	35	25	37	36
ABCG5	0	0	0	2	2	1
ABCG8	0	1	1	3	1	2
ABHD1	2	4	5	0	1	0
ABHD10	1868	1799	1761	1781	1804	1959
ABHD11	1982	1855	1613	1529	1813	1749
ABHD11-AS1	7	7	7	8	2	10
ABHD12	1234	1156	1372	1235	1425	1238
ABHD12B	0	4	3	0	4	2
ABHD13	209	233	259	280	247	322
ABHD14A	99	100	101	109	104	106
ABHD14A-ACY1	0	0	0	0	0	0
ABHD14B	675	678	721	666	656	562
ABHD15	408	374	448	484	506	442
ABHD16A	883	860	959	932	957	876
ABHD16B	193	222	212	173	178	168
ABHD2	6662	6178	6050	6065	5922	6117
ABHD3	631	605	635	640	591	664
ABHD4	1512	1428	1708	1576	1669	1432
ABHD5	677	647	478	433	479	590
ABHD6	249	216	268	249	263	280
ABHD8	296	249	395	368	433	293
ABI1	2408	2250	2387	2197	2200	2331
ABI2	4581	4359	4461	4385	4698	4814
ABI3	0	3	1	0	0	0
ABI3BP	25	29	20	10	12	19
ABL1	5949	5640	5943	5628	6590	5817
ABL2	5711	5517	4530	4553	3819	3934
ABLIM1	605	546	691	579	816	790
ABLIM2	219	188	215	208	241	229
ABLIM3	1067	1104	739	683	887	895
ABO	0	0	0	0	0	0
ABP1	0	0	1	1	0	0
ABR	4878	4497	4609	4367	4819	4485
ABRA	1	0	0	0	0	0
ABT1	733	640	639	641	677	635
ABTB1	225	216	219	203	228	203
ABTB2	1906	1827	1904	1764	2113	1794
ACAA1	1106	1001	1185	1116	1154	1023
ACAA2	2337	2072	2031	1969	2014	2026
ACACA	3815	3577	4099	3847	4111	4172
ACACB	548	493	690	664	744	680
ACAD10	637	539	639	594	713	654
ACAD11	90	97	125	97	115	82
ACAD8	760	783	798	778	835	748
ACAD9	1473	1329	1356	1297	1483	1368
ACADL	37	36	40	48	40	52
ACADM	3027	2982	2978	3019	3117	3431
ACADS	799	741	928	827	1017	767
ACADSB	607	595	706	647	718	758
ACADVL	15687	15346	15398	14293	15730	14431
ACAN	19	15	11	23	9	5
ACAP1	14	14	15	16	28	20
ACAP2	1737	1670	1799	1653	1666	1828
ACAP3	886	842	1176	991	1262	986
ACAT1	2608	2618	2469	2359	2527	2776
ACAT2	1386	1343	1499	1430	1228	1322
ACBD3	3158	3073	2990	2982	2962	2919
ACBD4	105	97	139	125	140	117
ACBD5	2117	2060	2416	2357	1830	2051
ACBD6	1872	1769	1825	1725	1800	1867
ACBD7	87	75	126	119	99	130
ACCN1	6	6	4	2	4	10
ACCN2	149	123	161	147	117	131
ACCN3	89	81	98	79	104	100
ACCN4	9	3	5	6	8	7
ACCN5	0	0	0	0	0	0
ACCS	166	183	257	242	278	184
ACCSL	0	0	1	1	0	1
ACD	977	861	848	794	917	836
ACE	27	16	30	30	32	30
ACE2	8	2	6	3	6	4
ACER1	0	3	1	1	3	1
ACER2	67	44	59	75	50	47
ACER3	517	474	470	437	419	442
ACHE	78	83	70	77	77	44
ACIN1	9688	9280	10252	9610	9930	9413
ACLY	9064	8676	8293	7785	7455	7137
ACMSD	0	0	0	0	1	1
ACN9	277	329	360	326	319	308
ACO1	9717	9319	8817	8571	8142	8206
ACO2	3987	3714	4331	4108	4376	4039
ACOT1	27	16	40	39	42	33
ACOT11	32	45	53	58	63	38
ACOT12	0	0	0	0	0	0
ACOT13	455	465	588	530	551	552
ACOT2	344	345	490	453	525	439
ACOT4	40	39	41	49	46	44
ACOT6	1	1	0	0	2	1
ACOT7	5082	4588	4461	4232	4647	4185
ACOT8	137	140	157	169	163	157
ACOT9	3235	3211	2902	2708	2692	2736
ACOX1	1008	894	975	949	949	955
ACOX2	154	153	162	138	143	148
ACOX3	1106	1058	1158	1079	969	898
ACOXL	0	1	1	1	2	1
ACP1	6324	5957	5975	5752	5905	6093
ACP2	2176	2094	2119	2068	2176	2064
ACP5	2	0	2	1	1	1
ACP6	928	907	1007	1025	943	878
ACPL2	140	119	166	124	144	161
ACPP	5	8	8	7	6	6
ACPT	5	6	1	3	2	3
ACR	0	0	0	0	1	0
ACRBP	55	43	66	58	58	63
ACRC	56	48	63	58	51	57
ACRV1	7	7	6	3	4	7
ACSBG1	4	4	2	3	6	6
ACSBG2	5	7	4	2	4	4
ACSF2	70	79	123	143	116	110
ACSF3	799	682	785	725	786	672
ACSL1	1932	1890	1399	1325	1737	1668
ACSL3	1999	2023	2243	2167	2329	2540
ACSL4	5619	5145	4704	4400	4395	5163
ACSL5	12	16	12	17	16	12
ACSL6	41	31	31	37	35	26
ACSM1	1	0	1	2	0	2
ACSM2A	0	0	0	0	0	0
ACSM2B	0	0	0	0	0	0
ACSM3	4	2	3	0	0	2
ACSM4	8	3	3	1	3	4
ACSM5	1	1	2	0	0	1
ACSS1	252	265	278	258	293	297
ACSS2	1619	1586	2011	1881	2079	1884
ACSS3	67	66	77	84	63	64
ACTA1	9	6	11	2	10	4
ACTA2	34	37	49	39	34	23
ACTB	167069	152289	117334	113131	139650	129976
ACTBL2	0	2	1	5	0	5
ACTC1	12	13	15	7	10	9
ACTG1	31151	29237	17680	17290	22192	22830
ACTG2	3	5	4	7	6	10
ACTL10	39	28	39	36	36	39
ACTL6A	1746	1746	1522	1473	1678	1723
ACTL6B	1	2	1	0	1	2
ACTL7A	0	0	1	0	1	0
ACTL7B	2	0	0	0	0	0
ACTL8	58	61	45	33	48	40
ACTL9	0	0	0	0	0	0
ACTN1	9707	9076	7987	7559	8417	7708
ACTN2	936	886	824	801	689	725
ACTN3	11	6	3	6	3	0
ACTN4	14981	13965	13434	12646	14802	13161
ACTR10	1073	985	1117	1008	1033	1143
ACTR1A	3555	3361	3932	3520	3572	3568
ACTR1B	2926	2642	3029	3026	3117	2699
ACTR2	12749	12347	13097	13025	11810	12791
ACTR3	9699	9570	9349	9038	8833	9683
ACTR3B	507	431	408	389	431	449
ACTR3BP2	0	0	0	0	0	0
ACTR3BP5	0	0	0	0	0	0
ACTR3C	1	1	1	1	2	0
ACTR5	322	313	259	262	311	305
ACTR6	832	877	862	918	840	872
ACTR8	943	888	897	866	815	830
ACTRT1	0	0	0	0	1	0
ACTRT2	0	0	0	0	0	0
ACVR1	898	888	835	808	872	906
ACVR1B	658	622	611	547	586	576
ACVR1C	12	11	5	6	11	12
ACVR2A	298	317	339	299	285	327
ACVR2B	496	491	489	440	395	413
ACVRL1	2	1	1	1	1	0
ACY1	14	19	18	15	21	12
ACY3	0	0	0	0	0	0
ACYP1	131	129	145	144	135	115
ACYP2	159	143	207	175	199	217
ADA	306	292	382	410	396	372
ADAD1	0	0	0	0	0	0
ADAD2	3	1	1	0	0	0
ADAL	671	630	834	690	676	778
ADAM1	113	124	133	139	108	115
ADAM10	2315	2231	2293	2330	2330	2412
ADAM11	340	337	264	256	348	288
ADAM12	191	169	169	130	225	210
ADAM15	6899	6512	5553	5331	6297	5509
ADAM17	3344	3197	3225	3021	3099	3184
ADAM18	0	0	0	0	0	0
ADAM19	162	158	155	153	217	240
ADAM2	0	0	0	0	0	0
ADAM20	1	2	3	1	3	2
ADAM21	55	52	51	42	54	48
ADAM21P1	1	5	1	2	6	4
ADAM22	314	304	350	337	314	345
ADAM23	426	398	397	340	414	417
ADAM28	3	1	2	6	2	1
ADAM29	0	0	0	0	1	0
ADAM30	2	0	0	0	0	0
ADAM32	13	6	10	7	15	21
ADAM33	2	1	2	0	0	0
ADAM3A	0	0	0	0	0	0
ADAM5P	0	0	1	0	0	0
ADAM6	0	0	0	0	0	0
ADAM7	0	0	0	0	0	0
ADAM8	271	247	282	254	310	252
ADAM9	4856	4657	5098	4828	5119	5476
ADAMDEC1	0	0	0	0	0	0
ADAMTS1	166	162	155	144	131	134
ADAMTS10	29	39	50	47	77	47
ADAMTS12	199	189	127	111	107	121
ADAMTS13	220	205	295	277	319	282
ADAMTS14	77	106	96	106	128	124
ADAMTS15	83	100	168	128	213	214
ADAMTS16	81	78	66	71	79	53
ADAMTS17	183	144	111	130	132	140
ADAMTS18	6	5	3	1	2	2
ADAMTS19	1	2	1	0	1	4
ADAMTS2	312	275	318	306	567	493
ADAMTS20	0	1	1	0	0	0
ADAMTS3	100	101	125	110	96	100
ADAMTS4	8	2	7	7	5	8
ADAMTS5	17	13	7	9	5	9
ADAMTS6	361	381	197	223	198	220
ADAMTS7	134	127	204	214	317	256
ADAMTS8	2	1	3	3	5	0
ADAMTS9	1692	1528	1294	1253	926	895
ADAMTS9-AS2	22	14	12	13	14	20
ADAMTSL1	8	10	2	4	3	5
ADAMTSL2	0	0	1	0	1	0
ADAMTSL3	45	49	69	64	67	73
ADAMTSL4	1521	1490	1573	1514	1826	1443
ADAMTSL5	213	196	217	217	292	236
ADAP1	387	383	579	556	529	469
ADAP2	6	10	5	6	14	10
ADAR	19986	18676	21723	20456	21095	20963
ADARB1	1125	994	1142	1141	1279	1178
ADARB2	1	2	3	4	2	1
ADARB2-AS1	0	0	0	0	0	0
ADAT1	522	545	491	463	575	544
ADAT2	674	724	606	596	625	625
ADAT3	164	187	155	133	177	158
ADC	147	124	149	155	161	147
ADCK1	275	292	282	277	287	269
ADCK2	1277	1144	1318	1295	1248	1275
ADCK3	977	927	814	815	820	762
ADCK4	398	364	528	527	549	478
ADCK5	848	828	927	855	1078	882
ADCY1	2113	1965	1701	1587	1818	1748
ADCY10	10	6	13	8	2	11
ADCY2	7	8	2	4	7	5
ADCY3	1357	1250	1253	1222	1271	1143
ADCY4	0	2	1	2	3	0
ADCY5	12	11	9	14	6	7
ADCY6	2176	2181	2609	2391	2535	2175
ADCY7	2712	2616	2547	2456	2520	2436
ADCY8	3	5	3	4	2	6
ADCY9	1128	1065	1144	1023	1251	1190
ADCYAP1	1	0	0	0	0	1
ADCYAP1R1	4	9	14	5	2	3
ADD1	7924	7600	8217	8124	8721	8148
ADD2	3612	3451	3340	3224	3409	3401
ADD3	1701	1731	2338	2237	1789	1896
ADGB	2	0	0	0	0	1
ADH1A	0	0	0	0	0	0
ADH1B	1	0	0	0	0	0
ADH1C	0	0	0	0	0	0
ADH4	0	0	2	0	0	0
ADH5	3630	3583	3614	3599	3185	3013
ADH6	2	5	1	1	5	2
ADH7	0	0	0	0	0	0
ADHFE1	112	81	144	140	109	123
ADI1	3929	3787	4508	4250	4421	4487
ADIG	0	0	0	0	0	0
ADIPOQ	0	0	0	0	0	0
ADIPOR1	7407	6985	7210	6893	6918	6639
ADIPOR2	4521	4361	4453	4372	4101	4288
ADK	2802	2753	2265	2267	2375	2634
ADM	506	481	552	510	484	475
ADM2	504	463	634	630	799	703
ADNP	5497	5207	5455	5217	5527	5680
ADNP2	2289	2219	2170	2147	2107	1971
ADO	1947	1936	1911	1831	2042	2073
ADORA1	76	80	139	128	194	142
ADORA2A	821	747	722	718	666	569
ADORA2B	593	559	405	343	436	478
ADORA3	0	0	2	0	0	0
ADPGK	1525	1569	1458	1469	1415	1491
ADPRH	241	241	230	200	204	205
ADPRHL1	264	270	288	268	259	235
ADPRHL2	1766	1633	1550	1482	1760	1500
ADRA1A	0	1	1	5	2	0
ADRA1B	13	4	14	17	24	34
ADRA1D	69	49	28	24	54	44
ADRA2A	49	40	33	25	24	27
ADRA2B	21	17	34	15	39	32
ADRA2C	736	662	657	605	695	579
ADRB1	52	57	54	58	54	67
ADRB2	0	0	0	0	0	0
ADRB3	0	0	0	0	0	0
ADRBK1	5390	4927	5284	4976	6216	5204
ADRBK2	431	393	371	391	385	394
ADRM1	6530	5964	5653	5200	5867	5060
ADSL	2991	2925	2591	2428	2555	2739
ADSS	2391	2388	2469	2464	2264	2585
ADSSL1	70	76	114	89	120	106
ADTRP	100	106	41	46	39	41
AEBP1	7	8	11	5	5	4
AEBP2	1140	1135	1136	1116	1103	1144
AEN	2873	2863	2096	1949	2210	2131
AES	4928	4524	4896	4394	5410	4671
AFAP1	6055	5865	7307	6858	7068	6981
AFAP1-AS1	10701	10238	8429	8024	9324	9020
AFAP1L1	1925	1649	1395	1309	1399	1396
AFAP1L2	27	26	31	31	56	50
AFF1	2233	2124	2057	2024	2101	2114
AFF2	31	39	32	42	32	54
AFF3	429	358	268	264	347	320
AFF4	5511	5397	5743	5572	5473	5871
AFG3L1P	916	816	660	662	864	810
AFG3L2	4412	4205	4225	3930	4252	4169
AFM	0	0	0	0	0	0
AFMID	347	312	301	325	290	314
AFP	2	2	0	0	0	0
AFTPH	1357	1278	1458	1334	1252	1404
AGA	280	317	303	337	321	307
AGAP1	1919	1735	1751	1721	1944	1852
AGAP11	23	21	31	35	32	27
AGAP2	9	10	9	4	11	8
AGAP3	3599	3450	3305	3062	3765	3205
AGAP4	44	27	36	25	43	20
AGAP5	80	78	110	112	107	86
AGAP6	449	464	534	490	510	472
AGAP7	7	3	6	3	2	1
AGAP8	72	52	57	69	65	44
AGAP9	0	0	1	0	0	0
AGBL1	0	0	0	0	0	0
AGBL2	100	68	88	78	95	90
AGBL3	24	29	21	27	23	16
AGBL4	10	15	21	7	11	15
AGBL5	575	555	637	555	583	495
AGER	67	72	76	88	91	66
AGFG1	2914	2728	3272	2986	3122	2979
AGFG2	526	511	579	478	532	504
AGGF1	671	653	815	786	629	686
AGK	2718	2680	2598	2399	2627	2681
AGL	735	639	899	918	847	932
AGMAT	99	109	95	70	93	87
AGMO	0	0	0	0	0	0
AGPAT1	2807	2652	2582	2416	2880	2561
AGPAT2	2155	2020	2051	1794	1817	1638
AGPAT3	2994	2821	3235	3151	3083	3000
AGPAT4	878	757	958	888	955	937
AGPAT4-IT1	41	48	49	53	49	47
AGPAT5	2690	2655	2246	2157	2372	2535
AGPAT6	2944	2857	2585	2437	2814	2636
AGPAT9	122	100	65	50	167	164
AGPHD1	42	43	50	43	31	37
AGPS	3048	2930	2626	2674	2769	3024
AGR2	0	0	0	0	0	1
AGR3	0	0	0	0	0	0
AGRN	13228	12470	14504	13511	17526	13837
AGRP	0	0	0	1	0	0
AGSK1	0	0	0	0	2	0
AGT	36	19	21	28	65	50
AGTPBP1	2193	2197	2141	2010	2151	2304
AGTR1	7	2	3	2	2	6
AGTR2	1	0	0	0	0	0
AGTRAP	1076	989	968	891	924	814
AGXT	5	0	5	4	3	1
AGXT2	0	0	4	0	1	0
AGXT2L1	25	28	40	36	27	26
AGXT2L2	670	594	774	643	785	680
AHCTF1	5403	5389	5391	5157	5182	5528
AHCY	10695	10252	9683	9506	10107	9315
AHCYL1	3529	3483	3814	3572	3729	3645
AHCYL2	1315	1214	1416	1418	1321	1288
AHDC1	2007	1889	2341	2164	2641	2185
AHI1	1605	1591	1595	1487	1565	1652
AHNAK	74328	71405	66220	65643	69516	72221
AHNAK2	7992	7526	8553	8157	11242	10399
AHR	361	381	493	426	434	449
AHRR	537	513	752	662	1061	945
AHSA1	5553	5266	4938	4626	4300	4414
AHSA2	2282	2243	2896	2665	2464	2338
AHSG	1	0	1	0	2	0
AHSP	0	0	0	1	0	0
AICDA	1	0	1	1	0	0
AIDA	1216	1220	923	931	1023	1208
AIF1	1	0	0	0	0	0
AIF1L	618	534	560	545	635	598
AIFM1	6727	6169	6660	6366	6425	6452
AIFM2	3183	2897	3178	3103	3419	3141
AIFM3	26	36	51	51	66	50
AIG1	545	609	641	551	655	683
AIM1	94	108	224	240	186	194
AIM1L	60	45	88	87	77	70
AIM2	9	2	12	10	6	7
AIMP1	3069	3158	2762	2721	2708	3078
AIMP2	1915	1802	1777	1677	1812	1788
AIP	1042	1036	1145	1082	1118	989
AIPL1	0	0	0	0	1	0
AIRE	0	0	0	0	0	0
AJAP1	3	3	5	1	3	5
AJUBA	6678	6462	6383	6217	8576	7928
AK1	2436	2168	2371	2194	2514	2230
AK2	8620	8414	8172	7991	8456	8699
AK3	2556	2468	2845	2836	2747	2901
AK4	1218	1134	1661	1626	1093	1180
AK5	193	148	133	107	169	176
AK7	45	44	54	59	48	66
AK8	15	14	21	21	13	22
AKAP1	1964	1884	1664	1584	1711	1620
AKAP10	894	937	952	885	833	932
AKAP11	1771	1704	1647	1570	1768	1899
AKAP12	6885	6440	4596	4179	4512	4806
AKAP13	4505	4370	5056	4952	5300	5475
AKAP14	5	5	3	0	3	0
AKAP17A	0	0	0	0	0	0
AKAP2	83	99	65	62	70	56
AKAP3	109	113	142	117	139	136
AKAP4	0	0	0	0	0	2
AKAP5	66	59	91	62	54	83
AKAP6	83	103	101	99	104	110
AKAP7	348	373	367	345	342	371
AKAP8	2685	2436	2534	2405	2187	2008
AKAP8L	2799	2653	2956	2666	3007	2648
AKAP9	4009	3989	4591	4226	4077	4517
AKD1	126	115	117	128	119	139
AKIP1	1140	1088	1198	1062	1204	1257
AKIRIN1	8735	8437	7153	6931	8351	8505
AKIRIN2	2008	1891	1770	1658	1892	1754
AKIRIN2-AS1	26	25	18	32	24	30
AKNA	749	645	715	657	813	708
AKNAD1	0	0	0	1	2	0
AKR1A1	2901	2758	2772	2596	3405	2989
AKR1B1	19491	18087	20343	18619	17874	16782
AKR1B10	7	5	12	7	7	9
AKR1B15	5	9	9	8	8	5
AKR1C1	203	222	200	212	162	200
AKR1C2	6	3	3	2	4	1
AKR1C3	8	6	14	8	14	14
AKR1C4	0	3	0	2	0	0
AKR1CL1	0	0	1	0	0	2
AKR1D1	2	1	1	0	0	1
AKR1E2	0	0	0	0	0	0
AKR7A2	880	840	1046	897	1042	927
AKR7A2P1	23	25	28	16	21	26
AKR7A3	11	7	13	9	9	5
AKR7L	14	19	25	18	20	18
AKT1	5237	4968	4992	4759	5485	4857
AKT1S1	1279	1238	1172	1069	1249	1076
AKT2	2602	2490	2522	2307	2763	2351
AKT3	2937	2856	2535	2323	2753	2938
AKTIP	712	665	678	674	712	852
ALAD	1021	936	1328	1151	1229	1168
ALAS1	3320	3132	3109	3042	3111	3001
ALAS2	0	0	0	1	2	2
ALB	4	6	3	2	7	5
ALCAM	1171	1217	1113	1073	989	1089
ALDH16A1	1154	1141	1232	1115	1241	1008
ALDH18A1	3061	2968	3029	2958	3529	3663
ALDH1A1	3	0	8	6	2	0
ALDH1A2	3	2	2	1	1	4
ALDH1A3	27562	26435	21018	20878	15626	16707
ALDH1B1	3309	3160	2730	2628	2798	2844
ALDH1L1	0	3	4	4	0	3
ALDH1L2	797	848	903	829	1415	1315
ALDH2	1764	1618	1640	1539	1560	1364
ALDH3A1	0	2	1	0	4	2
ALDH3A2	2175	1971	2342	2157	2398	2486
ALDH3B1	249	241	323	298	445	414
ALDH3B2	1	0	1	0	0	0
ALDH4A1	192	183	203	198	264	216
ALDH5A1	469	409	579	567	618	576
ALDH6A1	169	159	180	196	211	205
ALDH7A1	1138	1129	1367	1295	1168	1139
ALDH8A1	20	22	21	21	16	15
ALDH9A1	3348	3437	3823	3764	3267	3268
ALDOA	27676	26364	28840	27339	28156	25264
ALDOB	2	2	2	4	0	3
ALDOC	1063	1011	846	729	1211	1017
ALG1	454	386	407	415	426	374
ALG10	223	211	221	223	192	215
ALG10B	174	166	240	251	206	195
ALG11	174	186	172	186	165	183
ALG12	417	381	432	399	449	400
ALG13	1212	1213	1244	1145	1268	1391
ALG14	246	247	281	235	285	295
ALG1L	9	14	24	12	14	14
ALG1L2	1	1	1	0	0	0
ALG2	787	752	796	764	788	828
ALG3	1771	1630	1194	1114	1446	1251
ALG5	520	539	563	521	465	539
ALG6	546	546	565	601	553	636
ALG8	1098	990	942	964	871	923
ALG9	899	856	953	831	819	820
ALK	20	28	24	27	15	20
ALKBH1	321	297	311	294	309	348
ALKBH2	165	155	180	137	185	174
ALKBH3	1064	1052	1068	1025	1105	1133
ALKBH4	512	490	507	471	524	464
ALKBH5	2973	2743	3041	2810	3141	2617
ALKBH6	286	246	314	258	298	204
ALKBH7	608	542	724	585	702	621
ALKBH8	257	273	271	225	253	254
ALLC	8	6	4	3	6	3
ALMS1	5282	4973	4860	4660	4411	4894
ALMS1P	8	10	7	6	1	5
ALOX12	30	49	53	48	54	39
ALOX12B	32	31	39	36	39	40
ALOX12P2	18	19	29	21	14	28
ALOX15	0	1	1	1	2	2
ALOX15B	2	3	4	1	2	2
ALOX15P1	1	0	2	2	0	1
ALOX5	79	74	129	97	222	204
ALOX5AP	7	8	12	5	9	6
ALOXE3	303	269	257	241	242	216
ALPI	0	0	0	0	0	1
ALPK1	517	498	700	650	618	618
ALPK2	704	655	1007	987	1041	1215
ALPK3	6	10	13	8	18	10
ALPL	11	14	9	12	20	10
ALPP	3	0	1	0	0	1
ALPPL2	0	0	0	0	0	0
ALS2	2387	2315	2233	2223	2293	2494
ALS2CL	515	542	468	436	487	455
ALS2CR11	2	3	3	2	7	5
ALS2CR12	8	11	23	19	13	10
ALS2CR8	120	145	162	157	182	176
ALX1	8	2	5	7	1	1
ALX3	52	40	54	45	47	43
ALX4	98	85	238	233	288	239
ALYREF	2823	2622	2467	2335	2747	2571
AMACR	74	86	86	72	72	62
AMBN	1	0	0	0	0	1
AMBP	16	13	12	15	6	14
AMBRA1	2411	2332	2531	2361	2511	2201
AMD1	4743	4532	4080	4069	4087	4508
AMDHD1	8	9	10	9	11	8
AMDHD2	1013	977	915	886	933	758
AMELX	1	0	0	0	0	0
AMELY	0	0	0	0	0	0
AMFR	1346	1290	1426	1288	1422	1363
AMH	46	27	50	46	65	34
AMHR2	0	0	0	0	0	2
AMICA1	0	0	1	0	0	1
AMIGO1	139	123	147	133	134	126
AMIGO2	255	225	238	221	250	229
AMIGO3	150	156	207	165	163	157
AMMECR1	1709	1556	1755	1758	1848	2045
AMMECR1L	3052	2807	2851	2724	2676	2870
AMN	1	0	1	3	1	1
AMN1	266	274	269	269	261	240
AMOT	854	837	919	934	1066	1084
AMOTL1	1005	994	869	818	800	823
AMOTL2	10496	10049	7669	7570	9906	9067
AMPD1	3	0	2	0	2	0
AMPD2	2503	2309	2268	2065	2210	2004
AMPD3	392	369	270	260	279	221
AMPH	326	342	328	297	302	385
AMT	19	34	45	45	40	41
AMTN	0	2	1	0	1	0
AMY1A	0	0	0	0	0	0
AMY1B	0	0	0	0	0	0
AMY1C	0	0	0	0	0	0
AMY2A	0	0	0	1	0	0
AMY2B	11	16	18	6	21	20
AMZ1	34	37	54	55	63	72
AMZ2	1245	1200	1138	1062	1121	1218
AMZ2P1	94	99	109	84	108	114
ANAPC1	3827	3656	3368	3189	3295	3432
ANAPC10	526	502	511	489	497	520
ANAPC11	887	825	896	837	926	829
ANAPC13	2363	2396	2160	2105	2063	2318
ANAPC16	1887	1716	1957	1866	1987	1945
ANAPC2	1634	1515	1876	1629	1811	1477
ANAPC4	1505	1387	1414	1311	1372	1504
ANAPC5	8762	8289	8341	7673	8157	8281
ANAPC7	1966	1770	1850	1743	1844	1761
ANG	63	59	93	78	47	48
ANGEL1	773	695	761	683	711	678
ANGEL2	1326	1255	1320	1310	1193	1213
ANGPT1	0	1	2	2	0	0
ANGPT2	7	5	9	9	10	2
ANGPT4	2	0	4	2	5	2
ANGPTL1	2	2	6	4	1	1
ANGPTL2	8	8	7	6	10	5
ANGPTL3	0	0	0	0	1	0
ANGPTL4	439	421	190	124	276	236
ANGPTL5	1	0	1	3	0	0
ANGPTL6	5	1	4	2	4	3
ANGPTL7	0	1	1	1	1	0
ANK1	42	33	44	33	52	43
ANK2	1329	1273	1476	1483	1585	1506
ANK3	15	16	24	36	22	19
ANKAR	100	78	117	100	122	102
ANKDD1A	382	418	379	390	486	454
ANKFN1	0	0	4	2	4	0
ANKFY1	2715	2653	3468	3329	3080	2914
ANKH	1117	1115	1058	1027	1123	1035
ANKHD1	187	150	204	173	178	208
ANKHD1-EIF4EBP3	58	50	53	33	55	52
ANKIB1	2922	2918	3327	3113	2947	3225
ANKK1	6	4	1	2	3	6
ANKLE1	271	249	283	273	275	214
ANKLE2	3423	3136	3115	2914	2839	2843
ANKMY1	97	78	83	81	89	84
ANKMY2	932	889	1070	953	915	968
ANKRA2	255	237	322	323	261	266
ANKRD1	15	19	15	18	11	16
ANKRD10	934	877	963	875	1073	1055
ANKRD11	4689	4391	4823	4347	5180	4607
ANKRD12	1139	1081	1187	1061	1139	1224
ANKRD13A	2327	2188	2003	1913	1676	1874
ANKRD13B	260	215	133	151	192	146
ANKRD13C	1406	1330	1513	1436	1361	1463
ANKRD13D	2699	2515	2692	2552	2965	2441
ANKRD16	206	182	210	192	213	211
ANKRD17	5785	5533	5595	5501	5451	5579
ANKRD18A	452	445	486	434	410	480
ANKRD18B	172	174	169	148	163	160
ANKRD18DP	7	6	5	5	6	6
ANKRD19P	35	51	45	53	52	42
ANKRD2	45	26	49	67	79	52
ANKRD20A1	0	0	0	0	0	0
ANKRD20A11P	0	1	0	0	0	2
ANKRD20A2	0	0	0	0	0	0
ANKRD20A3	0	0	0	0	0	0
ANKRD20A4	2	8	4	6	4	4
ANKRD20A5P	7	8	10	12	13	13
ANKRD20A8P	9	5	7	9	7	6
ANKRD20A9P	1	0	2	2	0	0
ANKRD22	3	0	0	1	1	1
ANKRD23	276	219	284	245	246	207
ANKRD24	38	43	43	38	61	32
ANKRD26	994	920	1032	929	956	1063
ANKRD26P1	6	2	4	4	1	1
ANKRD26P3	0	0	0	0	0	0
ANKRD27	1851	1621	1585	1492	1777	1751
ANKRD28	2716	2704	2826	2806	2595	2842
ANKRD29	50	73	52	61	59	67
ANKRD30A	0	0	0	1	0	0
ANKRD30B	8	12	7	6	4	4
ANKRD30BL	480	521	427	420	423	333
ANKRD30BP2	0	0	0	0	0	0
ANKRD31	33	26	28	30	35	33
ANKRD32	436	418	398	431	446	507
ANKRD33	0	0	0	0	0	0
ANKRD33B	1442	1422	1539	1495	1791	1622
ANKRD34A	409	391	328	308	481	391
ANKRD34B	4	1	5	2	7	8
ANKRD34C	0	0	1	1	0	3
ANKRD35	3	5	2	0	1	3
ANKRD36	484	507	518	535	475	553
ANKRD36B	206	211	222	228	210	203
ANKRD36BP1	142	148	173	160	155	177
ANKRD36BP2	39	49	58	56	75	81
ANKRD37	17	15	34	21	19	12
ANKRD39	823	734	752	653	672	623
ANKRD40	1557	1547	1491	1409	1325	1302
ANKRD42	420	414	408	420	319	350
ANKRD44	267	239	312	299	239	275
ANKRD45	5	6	8	9	4	5
ANKRD46	153	157	189	179	136	186
ANKRD49	159	155	154	174	159	153
ANKRD5	469	392	445	408	386	409
ANKRD50	1365	1344	1352	1377	1395	1352
ANKRD52	6670	6262	6531	6429	8378	7338
ANKRD53	40	39	38	35	46	32
ANKRD54	674	593	774	751	687	641
ANKRD55	0	1	1	2	1	0
ANKRD6	880	830	749	772	796	792
ANKRD62P1-PARP4P3	0	0	0	1	1	3
ANKRD63	3	4	4	3	4	1
ANKRD65	0	0	0	0	1	0
ANKRD7	42	33	30	27	31	32
ANKRD9	339	317	440	371	437	317
ANKS1A	1067	979	1133	963	927	867
ANKS1B	9	7	13	20	20	19
ANKS3	407	376	366	350	402	385
ANKS4B	0	2	1	0	3	2
ANKS6	1154	1199	1111	1016	1228	1175
ANKUB1	0	0	0	0	0	0
ANKZF1	953	846	1076	963	907	831
ANLN	8939	8892	9057	8526	7781	8731
ANO1	2	4	6	6	3	10
ANO10	824	774	730	661	628	673
ANO2	20	24	21	29	22	37
ANO3	0	1	0	0	0	0
ANO4	4	5	5	2	6	4
ANO5	750	717	898	839	743	787
ANO6	2133	2111	2483	2269	2307	2454
ANO7	27	22	23	21	21	15
ANO8	1600	1545	2270	2071	2241	1757
ANO9	26	19	12	12	10	15
ANP32A	4146	3800	3850	3599	3974	4247
ANP32A-IT1	10	16	23	25	15	28
ANP32AP1	1	2	1	0	1	2
ANP32B	6810	6399	5722	5339	7021	7246
ANP32C	2	8	0	1	4	2
ANP32D	0	0	0	0	0	0
ANP32E	9863	9726	10335	9606	10527	11147
ANPEP	10605	10075	7815	7547	9428	8388
ANTXR1	4063	3970	4028	3917	3938	4164
ANTXR2	901	871	506	479	445	505
ANTXRL	0	0	0	0	0	0
ANXA1	15323	14937	14858	13827	13903	15552
ANXA10	4	2	2	3	2	1
ANXA11	7570	7299	7268	6800	8121	7284
ANXA13	0	2	0	0	0	0
ANXA2	54119	51790	43143	41172	45781	48693
ANXA2P1	9	10	10	9	10	11
ANXA2P2	150	173	156	144	129	171
ANXA2P3	1	4	3	2	1	2
ANXA3	780	721	883	801	973	1109
ANXA4	2299	2098	2103	2117	2302	2233
ANXA5	10127	9916	8938	8527	8119	8862
ANXA6	6266	5953	6366	6112	6383	6219
ANXA7	7477	7341	6645	6315	7590	7758
ANXA8	0	0	0	0	0	0
ANXA8L1	0	0	0	0	0	0
ANXA8L2	121	89	113	88	96	96
ANXA9	17	11	20	15	13	12
AOAH	2	1	0	1	0	1
AOC2	85	82	95	94	73	65
AOC3	44	41	42	62	37	37
AOC4	1	0	0	0	0	0
AOX1	611	563	229	256	201	195
AOX2P	2	0	0	0	0	0
AP1AR	1127	1061	1030	1035	1022	1082
AP1B1	9779	8987	9998	9320	10233	9005
AP1B1P1	0	0	0	1	0	0
AP1G1	3131	2906	3320	3169	2715	2850
AP1G2	1950	1864	2276	2120	2136	1907
AP1M1	7587	7140	7076	6611	7430	6467
AP1M2	1176	1032	1006	929	983	1014
AP1S1	3731	3566	3471	3320	2947	2993
AP1S2	291	257	227	258	263	303
AP1S3	281	303	281	243	305	330
AP2A1	5867	5463	5514	5037	5625	4842
AP2A2	2302	2147	2283	2126	2334	2117
AP2B1	8502	8290	8774	8364	8743	9268
AP2M1	9641	8790	9260	8658	9778	9201
AP2S1	2852	2558	2729	2687	2527	2281
AP3B1	2392	2250	2304	2173	2322	2442
AP3B2	207	198	204	218	182	194
AP3D1	6711	6222	6590	6272	6568	5953
AP3M1	4276	4009	3825	3797	4032	4222
AP3M2	755	778	746	684	718	825
AP3S1	820	834	740	706	793	945
AP3S2	101	85	97	110	88	101
AP4B1	395	372	369	333	377	335
AP4E1	1845	1769	1955	1949	1814	1986
AP4M1	432	410	401	381	432	397
AP4S1	249	249	285	249	217	281
AP5B1	1947	1739	1949	1869	2091	1774
APAF1	170	189	198	213	143	202
APBA1	55	64	64	65	84	87
APBA2	2761	2620	2432	2151	2578	2358
APBA3	391	367	395	401	446	362
APBB1	670	589	671	604	733	690
APBB1IP	0	2	0	2	1	0
APBB2	1258	1287	1306	1301	1537	1486
APBB3	491	486	652	621	628	595
APC	1378	1404	1572	1442	1350	1454
APC2	42	38	41	29	32	23
APCDD1	8	5	7	6	10	8
APCDD1L	468	445	422	360	502	469
APCS	0	0	0	0	0	0
APEH	4602	4160	4459	4351	4515	4023
APEX1	6477	6080	5834	5568	5836	5930
APEX2	2514	2397	2319	2167	2322	2129
APH1A	9826	9038	9662	9292	10443	9797
APH1B	492	502	702	659	658	598
API5	7038	6876	6749	6478	6243	7095
APIP	1055	1032	776	720	1012	1081
APITD1	175	174	169	181	173	194
APITD1-CORT	5	1	1	1	3	1
APLF	182	164	230	208	203	231
APLN	473	476	288	310	399	414
APLNR	1	3	0	3	2	0
APLP1	534	526	768	709	648	519
APLP2	16574	16132	16527	15637	17724	17431
APOA1	3	0	0	1	0	4
APOA1BP	3430	3247	2917	2903	3524	3161
APOA2	2	1	2	2	1	1
APOA4	0	1	0	0	0	0
APOA5	0	1	0	0	0	0
APOB	0	2	2	1	0	0
APOBEC1	0	0	0	2	0	0
APOBEC2	9	7	3	2	3	10
APOBEC3A	0	0	0	0	1	0
APOBEC3B	414	343	334	361	321	287
APOBEC3C	531	492	556	540	535	472
APOBEC3D	42	33	45	58	45	48
APOBEC3F	91	77	66	72	81	87
APOBEC3G	0	0	0	0	0	0
APOBEC3H	0	0	0	0	1	0
APOBEC4	0	1	1	0	0	0
APOBR	3	8	3	5	12	5
APOC1	117	104	84	118	104	85
APOC1P1	0	0	0	1	1	0
APOC2	0	0	0	0	0	0
APOC3	0	0	0	0	0	0
APOC4	0	0	0	0	0	0
APOC4-APOC2	0	0	0	0	0	0
APOD	0	0	0	0	0	0
APOE	18	14	23	28	32	25
APOF	0	0	1	1	1	0
APOH	0	0	0	0	0	0
APOL1	88	78	243	205	151	128
APOL2	1176	1079	1518	1386	1236	1168
APOL3	56	41	67	76	77	74
APOL4	0	0	0	1	3	0
APOL5	0	2	0	0	0	0
APOL6	1739	1768	2951	2667	2744	2893
APOLD1	111	109	142	112	179	194
APOM	26	32	33	31	31	28
APOO	818	851	835	810	780	835
APOOL	1427	1360	1464	1456	1429	1414
APOPT1	725	685	709	671	763	805
APP	16172	15263	15267	14520	17243	16660
APPBP2	867	842	955	1013	950	1038
APPL1	1810	1754	1831	1838	1775	2006
APPL2	350	363	435	454	469	417
APRT	2888	2683	2544	2419	2902	2614
APTX	1738	1731	1691	1571	1651	1674
AQP1	30	29	29	27	51	54
AQP10	0	0	1	0	1	0
AQP11	57	48	61	55	45	39
AQP12A	0	1	0	0	0	0
AQP12B	0	0	0	0	0	0
AQP2	0	0	0	0	0	0
AQP3	64	51	96	113	102	100
AQP4	3	2	1	1	0	2
AQP5	0	0	0	0	0	0
AQP6	4	3	3	0	2	0
AQP7	1	1	2	1	2	4
AQP7P1	1	0	3	1	3	0
AQP7P3	1	0	1	1	0	0
AQP8	1	4	0	0	0	2
AQP9	58	49	123	107	23	29
AQPEP	8	11	18	6	14	8
AQR	4866	4642	4873	4830	4642	5103
AR	162	139	203	184	210	205
ARAF	2293	2045	2228	2218	2227	1984
ARAP1	2954	2784	2747	2541	2696	2406
ARAP2	697	704	722	682	632	686
ARAP3	468	446	379	344	441	398
ARC	696	640	529	545	631	472
ARCN1	8924	8633	8071	7602	7365	7682
AREG	7	4	3	4	4	3
ARF1	26229	24385	23963	22650	24495	22186
ARF3	5382	5209	4749	4644	5712	5370
ARF4	6075	5787	5987	5607	5711	5918
ARF5	3689	3453	3800	3657	4447	4068
ARF6	2023	1889	1953	1818	2150	2070
ARFGAP1	2731	2586	2568	2415	2804	2283
ARFGAP2	3528	3401	3674	3638	3743	3290
ARFGAP3	1589	1530	1657	1621	1692	1691
ARFGEF1	3279	3221	3411	3246	2974	3340
ARFGEF2	5893	5640	6597	6314	5727	5799
ARFIP1	456	419	502	504	420	458
ARFIP2	869	846	849	843	868	807
ARFRP1	791	803	862	857	998	839
ARG1	1	2	1	1	1	0
ARG2	487	419	437	424	412	414
ARGFX	0	0	0	0	0	0
ARGFXP2	3	8	2	3	2	4
ARGLU1	4744	4798	5429	5111	5185	5212
ARHGAP1	3452	3174	3135	2962	2964	2693
ARHGAP10	1415	1322	1345	1354	1325	1347
ARHGAP11A	6544	6490	5852	5696	5745	6324
ARHGAP11B	219	231	289	245	249	220
ARHGAP12	756	717	706	712	741	869
ARHGAP15	0	0	0	0	0	0
ARHGAP17	2119	2070	1690	1610	2032	1965
ARHGAP18	476	539	435	386	427	500
ARHGAP19	1017	960	875	879	978	984
ARHGAP19-SLIT1	0	0	0	0	0	1
ARHGAP20	32	42	26	34	36	33
ARHGAP21	3070	3043	2938	2915	2943	2997
ARHGAP22	350	285	218	240	300	275
ARHGAP23	2274	2201	2171	1958	2819	2429
ARHGAP24	41	35	46	51	39	35
ARHGAP25	5	9	6	8	8	10
ARHGAP26	1200	1165	1400	1377	1584	1538
ARHGAP27	42	60	65	51	51	53
ARHGAP28	20	22	24	26	30	34
ARHGAP29	840	790	590	637	913	1005
ARHGAP30	27	45	36	23	54	25
ARHGAP31	1085	986	1144	1024	859	862
ARHGAP32	928	931	978	970	1016	1088
ARHGAP33	353	378	487	415	458	390
ARHGAP35	2890	2899	2756	2731	3066	2834
ARHGAP36	0	0	0	0	0	1
ARHGAP39	2294	2134	2333	2086	2496	2182
ARHGAP4	105	90	194	160	176	137
ARHGAP40	5	3	3	1	1	0
ARHGAP42	269	246	290	266	235	253
ARHGAP44	551	578	614	691	703	707
ARHGAP5	2539	2552	2704	2792	2696	3003
ARHGAP5-AS1	37	22	32	37	31	42
ARHGAP6	27	21	36	37	35	30
ARHGAP8	2	0	0	3	2	2
ARHGAP9	7	8	3	5	7	7
ARHGDIA	7785	7147	6285	5769	6921	5913
ARHGDIB	6	10	1	5	4	1
ARHGDIG	75	63	91	97	103	91
ARHGEF1	1765	1664	1485	1321	1507	1329
ARHGEF10	4499	3944	4166	3772	4804	4664
ARHGEF10L	802	728	779	772	962	787
ARHGEF11	3040	2782	3331	3116	3297	2970
ARHGEF12	4523	4352	4548	4441	4637	4718
ARHGEF15	0	1	2	0	1	0
ARHGEF16	632	551	745	682	667	545
ARHGEF17	1264	1098	1482	1428	1572	1336
ARHGEF18	1161	1091	1253	1210	1300	1146
ARHGEF19	904	824	925	936	965	779
ARHGEF2	6359	6091	5886	5362	6589	6056
ARHGEF25	553	505	607	586	603	536
ARHGEF26	449	398	411	386	401	380
ARHGEF26-AS1	1	1	3	3	0	0
ARHGEF3	401	436	505	457	564	620
ARHGEF33	10	6	8	5	7	6
ARHGEF35	0	0	0	0	0	1
ARHGEF37	57	57	62	71	96	63
ARHGEF38	1	1	0	0	2	2
ARHGEF4	712	675	809	773	985	838
ARHGEF40	4767	4424	5013	4565	5131	4565
ARHGEF5	0	0	0	0	0	0
ARHGEF6	240	239	284	258	268	363
ARHGEF7	2046	1982	1958	1867	1908	2042
ARHGEF9	816	912	1026	959	1043	1077
ARID1A	5643	5464	5453	5288	6136	5450
ARID1B	818	800	843	899	895	883
ARID2	1474	1414	1525	1560	1565	1569
ARID3A	477	454	437	357	340	276
ARID3B	373	339	262	275	265	263
ARID3C	1	2	1	1	2	3
ARID4A	534	564	672	643	560	612
ARID4B	2524	2433	2672	2477	2531	2901
ARID5A	539	514	402	410	442	393
ARID5B	1398	1353	1229	1138	818	897
ARIH1	2282	2331	2305	2262	2298	2287
ARIH2	3850	3503	3545	3443	3579	3367
ARL1	1684	1697	1790	1649	1592	1898
ARL10	126	113	104	109	104	106
ARL11	0	0	0	0	0	0
ARL13A	0	1	0	1	2	4
ARL13B	1323	1306	1213	1223	1288	1460
ARL14	0	0	0	0	0	1
ARL15	99	90	132	127	109	134
ARL16	562	548	529	508	556	548
ARL17A	38	50	57	51	56	57
ARL17B	0	0	0	0	0	0
ARL2	1619	1445	1369	1286	1483	1249
ARL2-SNX15	0	1	0	0	1	0
ARL2BP	1688	1620	1631	1540	1412	1364
ARL3	692	692	737	709	791	808
ARL4A	446	434	418	377	455	510
ARL4C	176	167	216	167	202	229
ARL4D	289	261	320	323	358	304
ARL5A	1462	1382	979	950	1213	1319
ARL5B	1220	1199	1251	1188	1012	1093
ARL5C	0	1	0	1	1	0
ARL6	202	194	214	214	212	234
ARL6IP1	5961	5732	6971	6721	7135	7739
ARL6IP4	4612	4159	4506	4185	4821	4368
ARL6IP5	2810	2736	3321	3128	2957	3089
ARL6IP6	798	738	821	818	922	913
ARL8A	1011	991	997	911	1049	954
ARL8B	4554	4428	4359	4215	4451	4688
ARL9	60	74	33	48	74	62
ARMC1	1720	1606	1648	1661	1637	1668
ARMC10	903	877	918	901	973	1007
ARMC12	1	4	6	4	5	3
ARMC2	74	77	61	81	94	93
ARMC3	6	12	5	9	5	8
ARMC4	414	396	347	361	415	416
ARMC5	561	517	616	631	574	514
ARMC6	1940	1789	1664	1643	1911	1624
ARMC7	248	229	294	275	326	278
ARMC8	1001	984	1000	969	934	1009
ARMC9	518	504	485	486	425	420
ARMCX1	2164	2046	2007	1915	1852	1843
ARMCX2	744	733	769	711	847	828
ARMCX3	3306	3384	3494	3436	3483	3598
ARMCX4	1598	1483	1651	1543	1578	1505
ARMCX5	781	763	781	732	762	763
ARMCX5-GPRASP2	20	14	18	25	19	31
ARMCX6	536	489	570	543	513	479
ARMS2	1	0	0	0	0	1
ARNT	5312	5178	5735	5536	5574	5386
ARNT2	978	961	956	815	1022	1014
ARNTL	262	236	291	291	268	316
ARNTL2	2528	2483	1947	1808	1808	1962
ARPC1A	4661	4459	4463	4247	4366	4456
ARPC1B	10442	9255	9724	8906	10359	9217
ARPC2	6748	6463	6592	6137	6083	6297
ARPC3	3398	3200	3222	3020	2811	3237
ARPC4	4553	4155	4068	4099	4056	3795
ARPC4-TTLL3	0	0	0	0	0	0
ARPC5	5703	5444	6116	6106	6023	6617
ARPC5L	3453	3129	2919	2853	2991	3193
ARPM1	222	239	228	200	207	223
ARPP19	4488	4081	5557	5386	4671	4864
ARPP21	1	0	1	0	0	1
ARR3	1	1	0	1	2	1
ARRB1	497	520	584	578	585	553
ARRB2	909	873	819	832	887	825
ARRDC1	1076	1022	1375	1204	1439	1181
ARRDC2	807	716	861	836	818	811
ARRDC3	949	963	1360	1232	1118	1076
ARRDC4	1437	1421	1501	1479	1327	1443
ARRDC5	0	0	0	1	0	0
ARSA	475	455	520	490	589	464
ARSB	850	835	926	856	820	824
ARSD	550	512	655	581	593	586
ARSE	3	7	4	2	1	6
ARSF	0	1	0	1	0	1
ARSG	72	63	75	61	83	82
ARSH	2	0	0	0	0	0
ARSI	399	344	318	297	492	450
ARSJ	275	276	345	340	467	464
ARSK	141	138	162	151	160	191
ART1	0	0	0	0	0	0
ART3	0	1	1	1	0	0
ART4	0	1	0	1	0	0
ART5	3	0	0	0	0	0
ARTN	58	52	80	63	80	73
ARV1	496	456	539	515	520	510
ARVCF	108	110	163	107	163	107
ARX	2	6	3	3	5	2
AS3MT	8	11	16	18	16	12
ASAH1	2987	2823	3064	2886	2940	3173
ASAH2	19	22	26	14	19	12
ASAH2B	10	14	11	15	13	7
ASAP1	6892	6543	4859	4733	5695	5759
ASAP1-IT1	0	2	0	1	0	0
ASAP2	4406	4109	4575	4412	3925	4080
ASAP3	441	403	687	662	808	756
ASB1	2192	2142	2042	2048	1958	1810
ASB10	0	0	0	0	0	0
ASB11	0	0	0	0	0	0
ASB12	18	22	18	21	15	18
ASB13	748	654	638	599	721	669
ASB14	20	18	26	28	36	28
ASB15	1	0	0	0	0	0
ASB16	29	19	32	41	38	41
ASB17	0	0	0	0	0	0
ASB18	4	5	7	6	3	3
ASB2	6	6	15	9	11	9
ASB3	77	83	77	86	85	75
ASB4	0	0	0	0	0	0
ASB5	6	3	0	0	1	3
ASB6	3682	3488	3469	3416	3396	2932
ASB7	921	826	950	845	861	836
ASB8	439	413	458	434	468	461
ASB9	17	19	43	26	36	34
ASB9P1	3	3	7	6	5	1
ASCC1	670	527	721	693	657	745
ASCC2	2291	2166	2197	1995	2224	2129
ASCC3	3800	3769	4041	3774	3628	4013
ASCL1	0	1	0	1	0	1
ASCL2	1	1	3	1	1	0
ASCL3	1	2	1	5	1	3
ASCL4	0	0	0	0	0	0
ASF1A	1214	1167	1508	1352	1370	1518
ASF1B	2011	1891	2123	1922	2162	2038
ASGR1	70	63	43	47	51	51
ASGR2	0	0	0	0	1	0
ASH1L	3918	3780	4563	4335	4099	4476
ASH2L	908	905	947	929	942	954
ASIP	2	0	0	4	5	0
ASL	2445	2341	2060	1976	2314	2038
ASMT	0	0	0	0	0	0
ASMTL	0	0	0	0	0	0
ASMTL-AS1	0	0	0	0	0	0
ASNA1	5621	5218	5373	5049	5207	5043
ASNS	4488	4158	4549	4362	6291	6652
ASNSD1	2044	2012	1753	1668	1809	2085
ASPA	0	0	0	0	0	0
ASPDH	9	2	4	4	7	4
ASPG	0	0	1	1	0	0
ASPH	8764	8452	7168	6710	6586	6993
ASPHD1	937	927	1068	964	941	879
ASPHD2	192	171	224	206	284	246
ASPM	8034	7958	8545	8482	8128	8881
ASPN	1	5	3	0	0	1
ASPRV1	34	22	23	19	34	32
ASPSCR1	421	381	439	397	489	427
ASRGL1	643	580	660	574	631	597
ASS1	2819	2595	4972	4530	5008	4635
ASTE1	183	217	213	175	206	226
ASTL	0	0	0	0	0	0
ASTN1	31	41	47	40	55	54
ASTN2	141	136	135	137	131	152
ASUN	1612	1614	985	1019	1364	1485
ASXL1	8130	7760	8567	8225	8496	8217
ASXL2	1086	1113	1068	1057	1063	1138
ASXL3	10	11	8	10	11	9
ASZ1	0	0	0	0	0	0
ATAD1	1158	1223	1327	1260	1298	1353
ATAD2	10727	10680	9637	9401	8555	9609
ATAD2B	576	493	705	662	661	676
ATAD3A	2510	2298	1909	1908	2129	1905
ATAD3B	2788	2509	2062	2006	2175	1812
ATAD3C	3	2	3	2	3	2
ATAD5	706	719	732	769	701	778
ATAT1	204	196	216	197	211	225
ATCAY	1	0	1	2	0	2
ATE1	569	535	503	486	554	507
ATF1	485	461	522	466	463	574
ATF2	2958	2758	3144	3024	2954	2975
ATF3	1466	1490	1521	1515	1826	1783
ATF4	8330	7872	8425	7673	10294	9856
ATF5	1364	1257	1275	1195	1345	1220
ATF6	1798	1710	1793	1715	1570	1675
ATF6B	1508	1544	1763	1571	1734	1559
ATF7	890	836	855	809	847	845
ATF7IP	2203	2321	2130	2131	2122	2151
ATF7IP2	11	11	11	7	11	7
ATG10	193	201	152	159	192	200
ATG12	988	972	937	958	924	1052
ATG13	3521	3324	3364	3152	3329	3206
ATG14	488	408	515	502	471	451
ATG16L1	1441	1394	1604	1521	1512	1454
ATG16L2	160	160	226	183	242	185
ATG2A	2807	2548	2739	2533	2548	2163
ATG2B	1235	1187	1360	1381	1245	1346
ATG3	2836	2752	2776	2768	2582	2695
ATG4A	807	793	834	876	806	847
ATG4B	1738	1597	1889	1710	1802	1621
ATG4C	513	540	541	532	522	562
ATG4D	753	691	781	755	883	681
ATG5	2298	2271	2122	2134	2007	2239
ATG7	2758	2629	2391	2329	1898	1877
ATG9A	2152	2038	2401	2301	2267	2038
ATG9B	13	4	9	14	6	6
ATHL1	797	775	637	618	848	638
ATIC	4237	4192	3497	3368	3421	3709
ATL1	16	7	8	13	18	17
ATL2	2715	2671	2774	2675	2526	2690
ATL3	1322	1303	1721	1687	1365	1393
ATM	1883	1749	1952	1956	1839	2157
ATMIN	1979	1828	1862	1713	1907	1918
ATN1	11043	10680	11508	10605	12860	10657
ATOH1	0	0	0	0	0	0
ATOH7	0	0	0	2	6	3
ATOH8	2	7	9	9	7	7
ATOX1	2009	1831	1668	1637	1704	1759
ATP10A	67	55	71	62	42	43
ATP10B	2	2	2	3	0	0
ATP10D	979	860	1013	1041	1122	1152
ATP11A	7987	7377	8369	8015	7698	7174
ATP11B	1501	1443	1622	1531	1498	1583
ATP11C	1875	1922	1790	1733	1268	1512
ATP12A	1	0	1	0	0	1
ATP13A1	3146	3020	3028	2865	3203	2762
ATP13A2	1698	1645	1518	1469	1736	1319
ATP13A3	9184	9073	7489	7378	6225	7006
ATP13A4	0	2	0	0	3	1
ATP13A5	0	1	0	0	2	0
ATP1A1	13695	12913	13026	12607	13089	12824
ATP1A1OS	43	37	37	41	51	37
ATP1A2	3	4	1	0	6	4
ATP1A3	236	213	173	199	189	154
ATP1A4	0	1	0	0	0	1
ATP1B1	1966	1831	1995	1894	2037	1998
ATP1B2	62	54	94	106	84	42
ATP1B3	3518	3445	2980	2968	3042	3120
ATP1B4	0	0	0	0	0	0
ATP2A1	32	41	65	40	32	35
ATP2A2	9236	8904	8286	8043	7927	7707
ATP2A3	672	641	779	773	829	689
ATP2B1	780	692	669	703	704	787
ATP2B2	9	6	14	22	21	25
ATP2B3	13	15	17	16	36	23
ATP2B4	5368	4981	6137	5938	6572	6435
ATP2C1	2571	2430	2457	2374	2409	2557
ATP2C2	5	8	4	4	7	4
ATP4A	0	2	1	0	3	2
ATP4B	1	2	3	2	2	1
ATP5A1	16767	15613	17863	17277	17503	17502
ATP5B	30523	28974	30542	29422	33037	31899
ATP5C1	4925	4804	4484	4124	4645	5148
ATP5D	2264	2111	2529	2223	2802	2289
ATP5E	1574	1466	1488	1343	1440	1507
ATP5EP2	4	5	6	6	5	3
ATP5F1	3676	3675	3930	3692	3650	3908
ATP5G1	2054	1978	1781	1779	1889	1671
ATP5G2	4958	4725	4268	4245	4788	4372
ATP5G3	13801	12553	14632	14230	15057	14716
ATP5H	3568	3357	3747	3551	3486	3675
ATP5I	2416	2303	2628	2509	2611	2685
ATP5J	5668	5622	5746	5378	5451	5713
ATP5J2	4309	3864	4033	3973	4205	3754
ATP5J2-PTCD1	0	0	0	0	0	0
ATP5L	4622	4338	4815	4681	4337	4534
ATP5L2	0	0	1	0	0	0
ATP5O	8573	8132	8744	8266	8503	8793
ATP5S	165	202	209	194	172	173
ATP5SL	956	902	952	911	927	818
ATP6AP1	7959	7439	8988	8619	8605	7753
ATP6AP1L	32	33	25	38	40	32
ATP6AP2	11529	11245	10931	10595	9961	10489
ATP6V0A1	1185	1214	1231	1263	1074	1049
ATP6V0A2	1907	1801	1759	1655	1740	1838
ATP6V0A4	1	2	1	6	0	0
ATP6V0B	8577	7911	7714	7512	7561	6766
ATP6V0C	3397	3175	3294	3209	3382	2752
ATP6V0CP3	0	0	0	0	0	0
ATP6V0D1	2755	2384	2750	2621	2834	2420
ATP6V0D2	1	0	0	0	0	0
ATP6V0E1	4214	3957	4170	3874	3955	4047
ATP6V0E2	1618	1540	1681	1508	1683	1554
ATP6V1A	3757	3652	4680	4582	3994	4093
ATP6V1B1	37	27	62	55	67	60
ATP6V1B2	6675	6353	5649	5469	5150	5209
ATP6V1C1	2745	2681	2626	2595	2191	2473
ATP6V1C2	189	194	230	262	238	198
ATP6V1D	5741	5530	5228	4906	4636	5179
ATP6V1E1	3666	3369	3463	3411	3159	3292
ATP6V1E2	120	111	72	89	93	121
ATP6V1F	3083	2934	3130	2903	3002	2760
ATP6V1G1	4249	4021	4690	4268	4382	4775
ATP6V1G2	10	8	7	10	3	6
ATP6V1G2-DDX39B	0	0	0	0	0	0
ATP6V1G3	0	0	0	0	1	0
ATP6V1H	3251	3214	3365	3243	3134	3230
ATP7A	350	284	316	330	362	367
ATP7B	359	330	455	413	454	397
ATP8A1	51	40	47	59	48	66
ATP8A2	9	10	11	16	10	13
ATP8B1	351	337	283	261	360	364
ATP8B2	4314	4085	4127	3795	3869	3442
ATP8B3	233	201	295	276	272	229
ATP8B4	6	5	5	6	8	7
ATP8B5P	3	8	9	8	5	6
ATP9A	2349	2345	2210	2147	2315	2062
ATP9B	313	289	331	335	322	282
ATPAF1	2120	1986	2138	1993	2231	2291
ATPAF1-AS1	2	1	1	1	0	0
ATPAF2	185	162	181	178	198	200
ATPBD4	377	379	330	363	324	361
ATPIF1	2923	2870	3413	3254	2797	2859
ATR	1278	1256	1236	1202	1166	1267
ATRIP	505	476	439	426	451	458
ATRN	3713	3611	4024	3883	4036	4051
ATRNL1	197	209	228	199	211	193
ATRX	3141	3025	3581	3375	3398	3781
ATXN1	325	305	487	461	530	494
ATXN10	2609	2531	2494	2374	2608	2764
ATXN1L	1905	1769	2224	2110	2220	2139
ATXN2	2053	1911	1754	1697	1902	1895
ATXN2L	9054	8596	9192	8621	9651	8459
ATXN3	286	275	293	232	280	318
ATXN3L	0	0	0	0	0	0
ATXN7	2933	2744	2993	2853	2799	2871
ATXN7L1	251	261	297	259	267	273
ATXN7L2	302	271	247	262	308	202
ATXN7L3	2314	2296	2502	2278	2445	2317
ATXN7L3B	3718	3518	4414	4298	4266	4412
ATXN8OS	1	0	0	0	0	0
AUH	608	575	632	626	614	621
AUP1	5931	5501	5844	5663	5475	5167
AURKA	6465	6235	6170	5706	5687	6040
AURKAIP1	2722	2563	2575	2323	2630	2416
AURKAPS1	70	65	62	62	62	50
AURKB	3430	3251	3303	3236	3138	3037
AURKC	22	22	29	21	24	34
AUTS2	408	421	340	375	432	391
AVEN	1228	1251	950	940	1063	1143
AVIL	14	15	14	23	16	9
AVL9	1070	1005	1120	1032	894	841
AVP	0	0	0	0	0	0
AVPI1	248	243	266	271	279	260
AVPR1A	1	2	4	7	2	1
AVPR1B	1	0	1	6	1	0
AVPR2	21	12	17	8	18	10
AWAT1	0	0	0	0	0	0
AWAT2	0	0	0	0	0	0
AXDND1	4	5	3	5	7	8
AXIN1	1892	1804	1747	1592	2008	1705
AXIN2	36	50	48	46	51	59
AXL	4304	3951	2801	2811	3764	3586
AZGP1	0	0	0	0	2	1
AZGP1P1	0	0	0	0	0	0
AZI1	944	882	915	808	994	862
AZI2	1198	1208	1297	1251	1116	1168
AZIN1	5664	5659	5551	5065	5298	5670
AZU1	2	0	1	0	1	0
B2M	42853	40935	51875	48567	49850	54630
B3GALNT1	360	349	362	313	370	469
B3GALNT2	1734	1609	1392	1296	1796	1755
B3GALT1	43	39	20	20	50	34
B3GALT2	0	4	0	4	0	0
B3GALT4	26	28	54	35	60	47
B3GALT5	3	0	1	2	4	4
B3GALT6	734	642	660	625	873	731
B3GALTL	225	202	202	199	205	213
B3GAT1	248	209	182	156	187	150
B3GAT2	2	2	0	0	0	2
B3GAT3	1696	1600	1455	1390	1660	1317
B3GNT1	664	628	874	811	845	750
B3GNT2	1046	986	985	965	840	878
B3GNT3	55	67	95	96	76	60
B3GNT4	18	11	16	19	22	19
B3GNT5	553	556	555	517	535	554
B3GNT6	0	0	1	0	0	0
B3GNT7	1	1	2	0	1	1
B3GNT8	0	0	0	1	3	6
B3GNT9	372	388	453	441	473	411
B3GNTL1	231	164	196	181	199	166
B4GALNT1	624	536	631	536	729	579
B4GALNT2	1	2	1	1	4	1
B4GALNT3	184	150	148	131	182	164
B4GALNT4	519	510	734	657	754	651
B4GALT1	6247	5939	7161	6740	7226	6764
B4GALT2	2768	2526	2426	2296	2789	2400
B4GALT3	2301	2084	2127	2025	2133	2027
B4GALT4	863	870	961	964	876	949
B4GALT5	7387	6692	7005	6732	6581	6323
B4GALT6	711	672	724	757	573	641
B4GALT7	1393	1207	1163	1107	1366	1195
B7H6	1948	1883	1849	1804	1778	1828
B9D1	180	184	189	196	204	183
B9D2	64	46	45	40	67	41
BAALC	4	1	3	0	7	4
BAAT	5	5	13	5	4	6
BABAM1	3913	3646	3994	3916	3877	3598
BACE1	1056	972	1219	1190	1363	1339
BACE1-AS	17	25	27	23	33	22
BACE2	773	763	739	713	634	624
BACH1	2074	1914	1746	1694	1759	1836
BACH2	121	97	92	89	106	91
BAD	1843	1658	1739	1547	1920	1727
BAG1	3277	3202	2859	2681	3222	3135
BAG2	1136	988	732	663	975	1019
BAG3	5680	5357	5021	4776	4996	4704
BAG4	538	508	580	512	521	537
BAG5	1663	1540	1562	1533	1560	1721
BAG6	5802	5300	5314	5092	5503	4674
BAGE	1	0	0	0	0	0
BAGE2	0	0	0	0	0	0
BAGE3	0	0	0	0	0	0
BAGE4	0	0	0	0	0	0
BAGE5	0	0	0	0	0	0
BAHCC1	527	474	635	554	684	537
BAHD1	2535	2317	2434	2351	2432	2193
BAI1	104	108	192	141	159	124
BAI2	2923	2698	3373	3246	3755	2961
BAI3	3	1	0	2	1	1
BAIAP2	1679	1613	1456	1362	1903	1643
BAIAP2L1	4151	3979	4818	4647	4296	4181
BAIAP2L2	145	123	83	84	94	86
BAIAP3	84	79	159	120	117	92
BAK1	836	824	1022	903	1039	937
BAMBI	330	317	300	317	372	353
BANF1	4591	4263	4051	4007	4281	4063
BANF2	0	0	0	0	0	0
BANK1	0	1	2	0	0	1
BANP	528	494	541	474	528	471
BAP1	3188	2984	3102	2998	3253	3064
BARD1	521	550	480	479	544	491
BARHL1	1	0	0	1	0	0
BARHL2	8	9	5	11	7	11
BARX1	10	12	9	9	4	6
BARX2	152	169	172	198	193	164
BASP1	9667	8803	9151	8245	9340	8729
BASP1P1	0	0	1	1	0	0
BATF	0	0	0	0	0	0
BATF2	65	47	35	25	49	53
BATF3	117	86	88	80	99	76
BAX	1562	1413	1284	1219	1456	1227
BAZ1A	3910	3848	3854	3614	3573	3828
BAZ1B	13479	13133	13289	12716	13798	14192
BAZ2A	6191	5910	7323	6805	6956	6466
BAZ2B	1300	1289	1892	1728	1455	1518
BBC3	161	187	259	233	309	205
BBIP1	207	216	331	307	291	302
BBOX1	0	0	0	0	0	0
BBS1	512	529	575	521	652	638
BBS10	369	412	463	452	459	537
BBS12	81	80	94	74	80	75
BBS2	359	316	505	449	485	474
BBS4	294	285	345	316	256	263
BBS5	252	263	243	246	258	241
BBS7	784	775	766	691	705	783
BBS9	145	123	148	138	160	189
BBX	4712	4602	5343	5165	4701	5006
BCAM	1535	1513	2192	2017	2407	1907
BCAN	232	243	260	253	236	209
BCAP29	1241	1255	1242	1199	1225	1406
BCAP31	17626	15982	16228	15313	14786	14073
BCAR1	2489	2452	2143	2098	2564	2009
BCAR3	1068	1076	724	586	770	757
BCAR4	0	0	2	0	0	0
BCAS1	0	2	1	1	2	1
BCAS2	824	771	743	671	734	771
BCAS3	145	106	147	158	147	141
BCAS4	489	486	442	411	529	483
BCAT1	5684	5533	5305	5178	5575	5846
BCAT2	676	604	726	717	850	712
BCCIP	2549	2518	1893	1820	1831	2049
BCDIN3D	62	75	72	71	67	88
BCHE	0	0	0	0	0	0
BCKDHA	690	623	855	775	824	695
BCKDHB	758	722	835	759	827	824
BCKDK	1763	1601	1435	1391	1599	1418
BCL10	1299	1184	1256	1215	1082	1099
BCL11A	29	33	27	25	25	24
BCL11B	46	67	60	59	44	37
BCL2	183	173	168	145	199	194
BCL2A1	3	2	1	1	1	1
BCL2L1	4804	4615	4065	3893	4739	4532
BCL2L10	4	2	4	1	3	4
BCL2L11	815	847	1164	1139	1090	1072
BCL2L12	926	863	824	793	927	800
BCL2L13	1939	1811	2048	1917	1975	1949
BCL2L14	2	1	2	2	0	1
BCL2L15	3	5	3	6	6	6
BCL2L2	3340	3018	3333	3278	3157	3209
BCL2L2-PABPN1	1	5	3	4	1	2
BCL3	1371	1359	2168	1909	2197	1780
BCL6	445	412	549	523	525	448
BCL6B	5	6	14	10	10	7
BCL7A	1978	1822	1626	1527	1899	1820
BCL7B	2988	2638	2457	2381	2770	2661
BCL7C	1000	1037	939	850	1074	977
BCL9	2038	1917	2004	1894	2035	1977
BCL9L	4976	4670	5223	4882	5628	4480
BCLAF1	7430	7442	7536	7150	7244	8178
BCMO1	0	1	1	4	3	2
BCO2	58	61	109	89	75	88
BCOR	3564	3453	3708	3450	3405	3162
BCORL1	2248	2042	2584	2542	2535	2281
BCORP1	0	0	0	0	0	0
BCR	2618	2413	2350	2195	2429	2349
BCRP2	0	0	0	0	0	0
BCRP3	13	11	6	9	12	5
BCS1L	835	758	765	604	679	677
BCYRN1	0	0	0	0	0	0
BDAG1	2	4	8	5	12	4
BDH1	447	444	594	556	528	482
BDH2	349	313	418	411	320	365
BDKRB1	229	224	317	312	336	252
BDKRB2	974	971	1334	1172	1316	1231
BDNF	251	217	180	194	219	230
BDNF-AS1	70	55	57	53	58	68
BDP1	3032	3083	3076	2943	2685	3099
BEAN1	1	6	14	7	13	6
BECN1	1274	1244	1324	1194	1185	1246
BEGAIN	1235	1143	1212	1007	1236	1061
BEND2	1	1	1	2	0	1
BEND3	592	550	423	386	491	479
BEND4	235	197	221	193	173	153
BEND5	12	11	13	15	16	18
BEND6	60	30	63	44	59	60
BEND7	248	248	193	197	175	213
BEST1	93	122	140	158	147	140
BEST2	15	14	13	17	17	10
BEST3	21	31	20	12	12	14
BEST4	6	9	14	14	7	8
BET1	685	678	613	642	628	658
BET1L	2400	2370	2421	2312	2380	2095
BET3L	0	4	1	1	5	1
BEX1	972	961	800	727	786	800
BEX2	226	225	226	209	232	243
BEX4	136	105	113	88	110	112
BEX5	191	226	254	218	224	222
BFAR	1807	1719	1778	1703	1579	1642
BFSP1	46	53	48	33	34	43
BFSP2	0	0	0	1	1	0
BGLAP	0	1	0	0	0	1
BGN	1817	1664	1901	1826	2807	2333
BHLHA15	146	129	131	82	120	99
BHLHA9	0	0	1	0	0	0
BHLHB9	184	208	161	185	173	200
BHLHE22	0	0	2	2	0	0
BHLHE23	0	0	0	0	0	0
BHLHE40	3307	3219	4019	3831	3796	3576
BHLHE41	85	80	107	106	81	96
BHMT	27	19	22	30	19	19
BHMT2	4910	4789	5146	4874	4683	4828
BICC1	83	84	62	97	93	100
BICD1	595	615	575	615	558	529
BICD2	7332	6895	6821	6290	6834	6393
BID	1280	1241	1387	1293	1050	1060
BIK	54	69	89	85	63	65
BIN1	3543	3199	3460	3225	3857	3134
BIN2	0	0	1	0	0	0
BIN3	420	377	359	312	365	388
BIRC2	988	964	1114	1034	1048	1117
BIRC3	699	656	639	668	367	378
BIRC5	3519	3266	3542	3301	3478	3353
BIRC6	5853	5679	6140	6052	5666	5817
BIRC7	0	0	0	0	1	0
BIRC8	0	0	0	0	0	0
BIVM	1500	1378	1438	1367	1523	1638
BIVM-ERCC5	0	0	1	0	2	1
BK250D10.8	3	3	6	9	4	7
BLCAP	1406	1461	1761	1560	1727	1578
BLID	0	1	1	0	0	0
BLK	3	3	0	3	1	1
BLM	1938	1971	1527	1464	1543	1724
BLMH	1887	1892	2119	1994	2280	2230
BLNK	0	0	0	0	0	0
BLOC1S1	492	473	461	469	513	391
BLOC1S1-RDH5	0	0	0	0	0	0
BLOC1S2	791	766	845	849	698	774
BLOC1S3	404	349	316	295	319	325
BLVRA	720	675	745	683	691	693
BLVRB	1239	1164	1373	1299	1320	1121
BLZF1	940	892	854	845	785	948
BMF	202	174	222	212	266	236
BMI1	172	165	170	172	188	162
BMP1	1468	1425	1665	1590	2289	1964
BMP10	0	0	0	0	0	0
BMP15	0	0	0	0	0	0
BMP2	24	18	22	18	17	13
BMP2K	1087	1027	816	746	899	942
BMP3	1	1	3	2	0	0
BMP4	15	15	21	17	13	22
BMP5	8	4	7	5	10	11
BMP6	5	2	6	10	4	5
BMP7	1282	1254	1118	1020	1223	1095
BMP8A	271	228	267	267	231	212
BMP8B	302	279	300	299	403	328
BMPER	294	286	199	144	203	213
BMPR1A	390	433	454	422	470	480
BMPR1B	132	137	85	89	66	102
BMPR2	1909	1819	2535	2454	2322	2368
BMS1	7624	7226	6505	6113	6228	6664
BMS1P1	0	0	0	0	0	0
BMS1P4	269	264	291	275	260	274
BMS1P5	0	0	0	0	0	0
BMX	1	0	0	0	0	0
BNC1	461	419	203	224	290	301
BNC2	614	630	628	602	704	640
BNIP1	791	710	700	660	658	682
BNIP2	2684	2655	2744	2566	2412	2588
BNIP3	3832	3428	3803	3654	3447	3570
BNIP3L	753	656	965	983	813	840
BNIPL	19	17	21	25	33	25
BOC	80	76	45	61	80	63
BOD1	2997	2728	2823	2611	3148	3088
BOD1L	5885	5632	6031	5752	5736	6110
BOD1P	0	0	0	1	0	0
BOK	851	824	752	713	835	766
BOK-AS1	3	0	1	0	2	3
BOLA1	390	354	387	350	391	349
BOLA2	0	0	0	0	0	0
BOLA2B	0	0	0	0	0	0
BOLA3	1807	1764	1754	1561	1598	1774
BOLA3-AS1	199	185	195	193	254	219
BOLL	14	12	11	7	8	7
BOP1	4081	3717	3119	2870	3455	3030
BORA	518	528	587	519	567	616
BPESC1	0	0	0	0	0	0
BPGM	479	454	517	487	472	524
BPHL	388	356	430	368	400	395
BPI	0	0	0	0	0	0
BPIFA1	0	0	0	0	0	0
BPIFA2	0	2	1	0	0	0
BPIFA3	0	0	0	0	0	0
BPIFA4P	0	1	0	0	0	0
BPIFB1	0	0	0	0	0	0
BPIFB2	0	0	0	0	0	0
BPIFB3	0	0	0	0	0	0
BPIFB4	0	0	0	1	1	0
BPIFB6	0	0	0	0	0	0
BPIFC	0	0	1	2	0	0
BPNT1	1459	1420	1726	1526	1358	1353
BPTF	2335	2323	2372	2278	2422	2553
BPY2	0	0	0	0	0	0
BPY2B	0	0	0	0	0	0
BPY2C	0	0	0	0	0	0
BRAF	778	835	779	767	718	761
BRAP	823	845	859	841	876	902
BRAT1	4916	4773	4636	4359	4791	3975
BRCA1	1409	1375	1344	1217	1263	1373
BRCA2	897	872	846	872	797	918
BRCC3	1783	1653	1690	1622	1419	1520
BRD1	2407	2231	2443	2355	2633	2408
BRD2	7440	7143	7145	6678	7628	7383
BRD3	1838	1727	1931	1861	2193	1849
BRD4	4488	4431	4629	4258	4942	4271
BRD7	1745	1574	1589	1521	1569	1815
BRD7P3	0	0	1	1	0	1
BRD8	2195	2063	2655	2427	2326	2298
BRD9	3284	3002	2839	2699	2834	2765
BRDT	0	0	0	0	0	0
BRE	874	779	804	795	771	819
BREA2	38	45	56	42	51	49
BRF1	1074	978	1112	1020	1261	1028
BRF2	585	543	549	531	521	516
BRI3	4790	4413	3876	3825	4504	4280
BRI3BP	1108	1047	1035	985	955	836
BRIP1	781	736	649	631	636	650
BRIX1	5763	5842	4648	4811	4805	5727
BRK1	4356	4119	4533	4348	4042	4217
BRMS1	2716	2457	2416	2225	2535	2462
BRMS1L	324	327	382	382	373	439
BROX	786	762	845	806	731	799
BRP44	1180	1146	1397	1294	1462	1500
BRP44L	700	680	731	764	696	732
BRPF1	3525	3315	3278	3022	3273	3007
BRPF3	2219	2062	2120	1998	2242	2114
BRS3	0	0	0	0	0	0
BRSK1	864	818	908	843	898	769
BRSK2	104	97	189	148	143	97
BRWD1	1637	1543	1831	1783	1605	1823
BRWD1-IT2	9	7	3	7	2	2
BRWD3	1524	1536	1825	1791	1455	1532
BSCL2	91	65	101	84	55	73
BSDC1	3756	3545	3775	3517	3875	3588
BSG	13483	12294	13397	12287	13871	12177
BSN	153	128	132	140	150	145
BSN-AS2	20	23	15	17	18	16
BSND	0	0	0	0	0	0
BSPH1	0	0	0	0	0	0
BSPRY	13	18	16	17	11	11
BST1	393	363	393	384	427	471
BST2	9526	8726	10051	9501	10456	9579
BSX	0	0	0	0	0	0
BTAF1	2367	2240	2639	2451	2397	2478
BTBD1	5024	5013	4827	4598	4707	4868
BTBD10	1059	948	947	894	939	1037
BTBD11	84	88	45	52	51	53
BTBD16	0	0	0	1	0	0
BTBD17	2	2	1	0	3	1
BTBD18	2	10	7	18	7	7
BTBD19	74	74	60	58	81	59
BTBD2	1018	884	1331	1195	1510	1200
BTBD3	808	778	590	602	503	516
BTBD6	1071	1033	1063	950	1102	1050
BTBD7	1244	1161	1140	1070	1148	1178
BTBD8	11	12	12	9	18	11
BTBD9	119	111	144	115	111	106
BTC	19	17	23	24	21	17
BTD	214	222	281	266	246	244
BTF3	9437	9120	8575	8044	8140	8794
BTF3L4	1409	1353	1603	1566	1550	1781
BTF3P11	0	0	0	0	0	0
BTG1	173	176	176	149	170	190
BTG2	295	291	413	345	375	320
BTG3	3064	3151	2940	2814	2553	2960
BTG4	1	3	0	1	0	1
BTK	18	17	10	13	5	9
BTLA	12	7	14	11	7	6
BTN1A1	2	3	2	2	0	2
BTN2A1	1467	1371	1661	1534	1308	1157
BTN2A2	463	441	538	517	522	436
BTN2A3P	118	119	148	141	105	125
BTN3A1	591	555	740	673	716	696
BTN3A2	96	77	133	104	107	115
BTN3A3	294	278	474	453	395	386
BTNL2	0	0	0	0	0	0
BTNL3	15	18	15	6	16	16
BTNL8	8	5	1	7	8	4
BTNL9	381	358	416	352	430	354
BTRC	1110	1080	1234	1232	1044	1060
BUB1	8103	7913	7448	7288	7285	8037
BUB1B	7418	7343	6912	6716	6406	6965
BUB3	5050	4932	4944	4672	4677	5086
BUD13	817	848	775	676	823	844
BUD31	2739	2780	2677	2529	2606	2879
BVES	301	320	322	275	368	317
BVES-AS1	10	5	6	7	4	7
BYSL	1180	1155	950	920	1070	974
BZRAP1	2	0	1	1	2	0
BZW1	7067	6873	6373	6474	5974	6342
BZW2	1645	1617	1345	1286	1451	1581
C10orf10	78	65	118	110	121	127
C10orf103	10	9	14	13	13	13
C10orf105	2	2	0	3	2	4
C10orf107	0	0	0	0	0	0
C10orf108	3	8	8	2	3	2
C10orf11	322	291	388	326	345	350
C10orf111	2	3	7	9	4	3
C10orf113	1	0	0	0	0	0
C10orf114	33	40	74	54	105	85
C10orf116	23	25	27	31	37	29
C10orf118	811	917	876	924	861	877
C10orf12	391	355	398	348	296	386
C10orf120	0	0	0	0	0	0
C10orf122	0	0	0	0	0	0
C10orf125	1580	1318	1224	1103	1276	1134
C10orf128	0	1	0	0	0	0
C10orf129	0	1	0	0	0	0
C10orf131	10	5	4	4	4	8
C10orf136	0	0	0	0	0	0
C10orf137	1112	1052	1130	1104	1077	1196
C10orf140	27	35	22	15	32	30
C10orf2	1101	1059	714	731	934	832
C10orf25	14	16	15	15	16	17
C10orf26	677	618	705	721	765	668
C10orf27	0	0	0	0	0	0
C10orf28	606	644	641	642	588	633
C10orf32	226	210	234	228	223	278
C10orf32-AS3MT	0	0	0	0	0	0
C10orf35	631	563	609	578	716	541
C10orf40	0	0	0	0	0	0
C10orf46	1579	1545	1635	1564	1504	1505
C10orf47	592	555	568	544	658	680
C10orf53	0	0	0	0	0	0
C10orf54	1377	1293	1646	1653	2133	1762
C10orf55	21	21	20	23	25	36
C10orf58	1565	1546	1498	1377	1558	1612
C10orf62	1	0	0	0	0	0
C10orf67	22	27	28	25	43	32
C10orf68	8	11	16	9	11	23
C10orf71	0	0	0	0	0	0
C10orf76	982	878	1032	984	924	925
C10orf81	9	1	6	4	3	3
C10orf82	2	1	1	0	1	0
C10orf88	166	183	194	148	168	181
C10orf90	9	16	5	7	7	10
C10orf91	53	42	85	60	76	41
C10orf95	11	15	20	10	16	9
C10orf96	0	0	0	0	0	0
C10orf99	0	0	0	0	0	0
C11orf1	248	252	218	265	222	248
C11orf10	2242	2067	2161	2056	1959	1868
C11orf16	3	1	6	2	2	2
[truncated: 21,575 more rows]

[truncated: 2 more sheets: Supplementary Figure 1, Supplementary Figure 10]
